# Supplementary material for: Human SRD5A1 as a case of gene expression indel-resistance in triple-coding region
Source: Genome Biol. 2026 May 18;27:219. doi: 10.1186/s13059-026-04106-x (PMC13352861; doi:10.1186/s13059-026-04106-x)
Supplement: Supplementary file 3 — Additional file 3: Table S4. Detailed information on regions overlapping in all three reading frames for ATG-stop ORFs. [file 13059_2026_4106_MOESM3_ESM.tsv]

transcript_id	gene_name	gene_id	biotype	region_start	region_end	region_length_codons	has_cds_overlap	cds_overlap_codons	cds_start	cds_end	frame0_length	frame1_length	frame2_length	rank	cds_context	total_riboseq_counts	frame0_riboseq_counts	frame1_riboseq_counts	frame2_riboseq_counts	riboseq_density	frame_balance	cds_centric_rank
ENST00000432498.5|ENSG00000198089.16|OTTHUMG00000030249.15|OTTHUMT00000075103.4|SFI1-208|SFI1|4162|protein_coding|	SFI1	ENSG00000198089.16	protein_coding	2447	3001	184	TRUE	184	393	4026	903	200	239	3437	cds_internal	50814	27398	11333	12083	276.16306	0.9186605404748172	1
ENST00000540643.5|ENSG00000198089.16|OTTHUMG00000030249.15|-|SFI1-229|SFI1|4226|protein_coding|	SFI1	ENSG00000198089.16	protein_coding	2511	3065	184	TRUE	184	529	4090	239	629	200	3507	cds_internal	50814	12083	27398	11333	276.16306	0.9186605404748172	2
ENST00000400289.5|ENSG00000198089.16|OTTHUMG00000030249.15|OTTHUMT00000315708.4|SFI1-204|SFI1|3739|protein_coding|	SFI1	ENSG00000198089.16	protein_coding	2027	2581	184	TRUE	184	126	3606	1036	200	239	3557	cds_internal	50814	27398	11333	12083	276.16306	0.9186605404748172	3
ENST00000400289.5|ENSG00000198089.16|OTTHUMG00000030249.15|OTTHUMT00000315708.4|SFI1-204|SFI1|3739|protein_coding|	SFI1	ENSG00000198089.16	protein_coding	2027	2581	184	TRUE	184	126	3606	934	200	239	3556	cds_internal	50814	27398	11333	12083	276.16306	0.9186605404748172	4
ENST00000400289.5|ENSG00000198089.16|OTTHUMG00000030249.15|OTTHUMT00000315708.4|SFI1-204|SFI1|3739|protein_coding|	SFI1	ENSG00000198089.16	protein_coding	2027	2581	184	TRUE	184	126	3606	893	200	239	3555	cds_internal	50814	27398	11333	12083	276.16306	0.9186605404748172	5
ENST00000400289.5|ENSG00000198089.16|OTTHUMG00000030249.15|OTTHUMT00000315708.4|SFI1-204|SFI1|3739|protein_coding|	SFI1	ENSG00000198089.16	protein_coding	2027	2581	184	TRUE	184	126	3606	1160	200	239	3554	cds_internal	50814	27398	11333	12083	276.16306	0.9186605404748172	6
ENST00000400288.7|ENSG00000198089.16|OTTHUMG00000030249.15|OTTHUMT00000337180.4|SFI1-203|SFI1|4031|protein_coding|	SFI1	ENSG00000198089.16	protein_coding	2279	2833	184	TRUE	184	132	3858	893	200	239	3553	cds_internal	50814	27398	11333	12083	276.16306	0.9186605404748172	7
ENST00000400288.7|ENSG00000198089.16|OTTHUMG00000030249.15|OTTHUMT00000337180.4|SFI1-203|SFI1|4031|protein_coding|	SFI1	ENSG00000198089.16	protein_coding	2279	2833	184	TRUE	184	132	3858	934	200	239	3513	cds_internal	50814	27398	11333	12083	276.16306	0.9186605404748172	8
ENST00000400288.7|ENSG00000198089.16|OTTHUMG00000030249.15|OTTHUMT00000337180.4|SFI1-203|SFI1|4031|protein_coding|	SFI1	ENSG00000198089.16	protein_coding	2279	2833	184	TRUE	184	132	3858	1056	200	239	3512	cds_internal	50814	27398	11333	12083	276.16306	0.9186605404748172	9
ENST00000540643.5|ENSG00000198089.16|OTTHUMG00000030249.15|-|SFI1-229|SFI1|4226|protein_coding|	SFI1	ENSG00000198089.16	protein_coding	2511	3065	184	TRUE	184	529	4090	239	1164	200	3506	cds_internal	50814	12083	27398	11333	276.16306	0.9186605404748172	10
ENST00000400289.5|ENSG00000198089.16|OTTHUMG00000030249.15|OTTHUMT00000315708.4|SFI1-204|SFI1|3739|protein_coding|	SFI1	ENSG00000198089.16	protein_coding	2027	2581	184	TRUE	184	126	3606	1072	200	239	3559	cds_internal	50814	27398	11333	12083	276.16306	0.9186605404748172	11
ENST00000540643.5|ENSG00000198089.16|OTTHUMG00000030249.15|-|SFI1-229|SFI1|4226|protein_coding|	SFI1	ENSG00000198089.16	protein_coding	2511	3065	184	TRUE	184	529	4090	239	701	200	3505	cds_internal	50814	12083	27398	11333	276.16306	0.9186605404748172	12
ENST00000540643.5|ENSG00000198089.16|OTTHUMG00000030249.15|-|SFI1-229|SFI1|4226|protein_coding|	SFI1	ENSG00000198089.16	protein_coding	2511	3065	184	TRUE	184	529	4090	239	547	200	3504	cds_internal	50814	12083	27398	11333	276.16306	0.9186605404748172	13
ENST00000540643.5|ENSG00000198089.16|OTTHUMG00000030249.15|-|SFI1-229|SFI1|4226|protein_coding|	SFI1	ENSG00000198089.16	protein_coding	2511	3065	184	TRUE	184	529	4090	239	685	200	3503	cds_internal	50814	12083	27398	11333	276.16306	0.9186605404748172	14
ENST00000540643.5|ENSG00000198089.16|OTTHUMG00000030249.15|-|SFI1-229|SFI1|4226|protein_coding|	SFI1	ENSG00000198089.16	protein_coding	2511	3065	184	TRUE	184	529	4090	239	713	200	3502	cds_internal	50814	12083	27398	11333	276.16306	0.9186605404748172	15
ENST00000540643.5|ENSG00000198089.16|OTTHUMG00000030249.15|-|SFI1-229|SFI1|4226|protein_coding|	SFI1	ENSG00000198089.16	protein_coding	2511	3065	184	TRUE	184	529	4090	239	903	200	3501	cds_internal	50814	12083	27398	11333	276.16306	0.9186605404748172	16
ENST00000540643.5|ENSG00000198089.16|OTTHUMG00000030249.15|-|SFI1-229|SFI1|4226|protein_coding|	SFI1	ENSG00000198089.16	protein_coding	2511	3065	184	TRUE	184	529	4090	239	1005	200	3500	cds_internal	50814	12083	27398	11333	276.16306	0.9186605404748172	17
ENST00000540643.5|ENSG00000198089.16|OTTHUMG00000030249.15|-|SFI1-229|SFI1|4226|protein_coding|	SFI1	ENSG00000198089.16	protein_coding	2511	3065	184	TRUE	184	529	4090	239	603	200	3499	cds_internal	50814	12083	27398	11333	276.16306	0.9186605404748172	18
ENST00000400289.5|ENSG00000198089.16|OTTHUMG00000030249.15|OTTHUMT00000315708.4|SFI1-204|SFI1|3739|protein_coding|	SFI1	ENSG00000198089.16	protein_coding	2027	2581	184	TRUE	184	126	3606	1056	200	239	3558	cds_internal	50814	27398	11333	12083	276.16306	0.9186605404748172	19
ENST00000400289.5|ENSG00000198089.16|OTTHUMG00000030249.15|OTTHUMT00000315708.4|SFI1-204|SFI1|3739|protein_coding|	SFI1	ENSG00000198089.16	protein_coding	2027	2581	184	TRUE	184	126	3606	1086	200	239	3560	cds_internal	50814	27398	11333	12083	276.16306	0.9186605404748172	20
ENST00000540643.5|ENSG00000198089.16|OTTHUMG00000030249.15|-|SFI1-229|SFI1|4226|protein_coding|	SFI1	ENSG00000198089.16	protein_coding	2511	3065	184	TRUE	184	529	4090	239	1041	200	3497	cds_internal	50814	12083	27398	11333	276.16306	0.9186605404748172	21
ENST00000400289.5|ENSG00000198089.16|OTTHUMG00000030249.15|OTTHUMT00000315708.4|SFI1-204|SFI1|3739|protein_coding|	SFI1	ENSG00000198089.16	protein_coding	2027	2581	184	TRUE	184	126	3606	880	200	239	3571	cds_internal	50814	27398	11333	12083	276.16306	0.9186605404748172	22
ENST00000432498.5|ENSG00000198089.16|OTTHUMG00000030249.15|OTTHUMT00000075103.4|SFI1-208|SFI1|4162|protein_coding|	SFI1	ENSG00000198089.16	protein_coding	2447	3001	184	TRUE	184	393	4026	629	200	239	3438	cds_internal	50814	27398	11333	12083	276.16306	0.9186605404748172	23
ENST00000400289.5|ENSG00000198089.16|OTTHUMG00000030249.15|OTTHUMT00000315708.4|SFI1-204|SFI1|3739|protein_coding|	SFI1	ENSG00000198089.16	protein_coding	2027	2581	184	TRUE	184	126	3606	685	200	239	3589	cds_internal	50814	27398	11333	12083	276.16306	0.9186605404748172	24
ENST00000400289.5|ENSG00000198089.16|OTTHUMG00000030249.15|OTTHUMT00000315708.4|SFI1-204|SFI1|3739|protein_coding|	SFI1	ENSG00000198089.16	protein_coding	2027	2581	184	TRUE	184	126	3606	629	200	239	3588	cds_internal	50814	27398	11333	12083	276.16306	0.9186605404748172	25
ENST00000400289.5|ENSG00000198089.16|OTTHUMG00000030249.15|OTTHUMT00000315708.4|SFI1-204|SFI1|3739|protein_coding|	SFI1	ENSG00000198089.16	protein_coding	2027	2581	184	TRUE	184	126	3606	603	200	239	3587	cds_internal	50814	27398	11333	12083	276.16306	0.9186605404748172	26
ENST00000400289.5|ENSG00000198089.16|OTTHUMG00000030249.15|OTTHUMT00000315708.4|SFI1-204|SFI1|3739|protein_coding|	SFI1	ENSG00000198089.16	protein_coding	2027	2581	184	TRUE	184	126	3606	547	200	239	3586	cds_internal	50814	27398	11333	12083	276.16306	0.9186605404748172	27
ENST00000400289.5|ENSG00000198089.16|OTTHUMG00000030249.15|OTTHUMT00000315708.4|SFI1-204|SFI1|3739|protein_coding|	SFI1	ENSG00000198089.16	protein_coding	2027	2581	184	TRUE	184	126	3606	701	200	239	3574	cds_internal	50814	27398	11333	12083	276.16306	0.9186605404748172	28
ENST00000400289.5|ENSG00000198089.16|OTTHUMG00000030249.15|OTTHUMT00000315708.4|SFI1-204|SFI1|3739|protein_coding|	SFI1	ENSG00000198089.16	protein_coding	2027	2581	184	TRUE	184	126	3606	713	200	239	3573	cds_internal	50814	27398	11333	12083	276.16306	0.9186605404748172	29
ENST00000400288.7|ENSG00000198089.16|OTTHUMG00000030249.15|OTTHUMT00000337180.4|SFI1-203|SFI1|4031|protein_coding|	SFI1	ENSG00000198089.16	protein_coding	2279	2833	184	TRUE	184	132	3858	880	200	239	3570	cds_internal	50814	27398	11333	12083	276.16306	0.9186605404748172	30
ENST00000400289.5|ENSG00000198089.16|OTTHUMG00000030249.15|OTTHUMT00000315708.4|SFI1-204|SFI1|3739|protein_coding|	SFI1	ENSG00000198089.16	protein_coding	2027	2581	184	TRUE	184	126	3606	1137	200	239	3561	cds_internal	50814	27398	11333	12083	276.16306	0.9186605404748172	31
ENST00000400288.7|ENSG00000198089.16|OTTHUMG00000030249.15|OTTHUMT00000337180.4|SFI1-203|SFI1|4031|protein_coding|	SFI1	ENSG00000198089.16	protein_coding	2279	2833	184	TRUE	184	132	3858	868	200	239	3569	cds_internal	50814	27398	11333	12083	276.16306	0.9186605404748172	32
ENST00000400288.7|ENSG00000198089.16|OTTHUMG00000030249.15|OTTHUMT00000337180.4|SFI1-203|SFI1|4031|protein_coding|	SFI1	ENSG00000198089.16	protein_coding	2279	2833	184	TRUE	184	132	3858	713	200	239	3568	cds_internal	50814	27398	11333	12083	276.16306	0.9186605404748172	33
ENST00000400288.7|ENSG00000198089.16|OTTHUMG00000030249.15|OTTHUMT00000337180.4|SFI1-203|SFI1|4031|protein_coding|	SFI1	ENSG00000198089.16	protein_coding	2279	2833	184	TRUE	184	132	3858	701	200	239	3567	cds_internal	50814	27398	11333	12083	276.16306	0.9186605404748172	34
ENST00000400288.7|ENSG00000198089.16|OTTHUMG00000030249.15|OTTHUMT00000337180.4|SFI1-203|SFI1|4031|protein_coding|	SFI1	ENSG00000198089.16	protein_coding	2279	2833	184	TRUE	184	132	3858	685	200	239	3566	cds_internal	50814	27398	11333	12083	276.16306	0.9186605404748172	35
ENST00000400288.7|ENSG00000198089.16|OTTHUMG00000030249.15|OTTHUMT00000337180.4|SFI1-203|SFI1|4031|protein_coding|	SFI1	ENSG00000198089.16	protein_coding	2279	2833	184	TRUE	184	132	3858	629	200	239	3565	cds_internal	50814	27398	11333	12083	276.16306	0.9186605404748172	36
ENST00000400288.7|ENSG00000198089.16|OTTHUMG00000030249.15|OTTHUMT00000337180.4|SFI1-203|SFI1|4031|protein_coding|	SFI1	ENSG00000198089.16	protein_coding	2279	2833	184	TRUE	184	132	3858	603	200	239	3564	cds_internal	50814	27398	11333	12083	276.16306	0.9186605404748172	37
ENST00000400288.7|ENSG00000198089.16|OTTHUMG00000030249.15|OTTHUMT00000337180.4|SFI1-203|SFI1|4031|protein_coding|	SFI1	ENSG00000198089.16	protein_coding	2279	2833	184	TRUE	184	132	3858	547	200	239	3562	cds_internal	50814	27398	11333	12083	276.16306	0.9186605404748172	38
ENST00000540643.5|ENSG00000198089.16|OTTHUMG00000030249.15|-|SFI1-229|SFI1|4226|protein_coding|	SFI1	ENSG00000198089.16	protein_coding	2511	3065	184	TRUE	184	529	4090	239	1187	200	3498	cds_internal	50814	12083	27398	11333	276.16306	0.9186605404748172	39
ENST00000400289.5|ENSG00000198089.16|OTTHUMG00000030249.15|OTTHUMT00000315708.4|SFI1-204|SFI1|3739|protein_coding|	SFI1	ENSG00000198089.16	protein_coding	2027	2581	184	TRUE	184	126	3606	868	200	239	3572	cds_internal	50814	27398	11333	12083	276.16306	0.9186605404748172	40
ENST00000540643.5|ENSG00000198089.16|OTTHUMG00000030249.15|-|SFI1-229|SFI1|4226|protein_coding|	SFI1	ENSG00000198089.16	protein_coding	2511	3065	184	TRUE	184	529	4090	239	1055	200	3485	cds_internal	50814	12083	27398	11333	276.16306	0.9186605404748172	41
ENST00000432498.5|ENSG00000198089.16|OTTHUMG00000030249.15|OTTHUMT00000075103.4|SFI1-208|SFI1|4162|protein_coding|	SFI1	ENSG00000198089.16	protein_coding	2447	3001	184	TRUE	184	393	4026	1025	200	239	3447	cds_internal	50814	27398	11333	12083	276.16306	0.9186605404748172	42
ENST00000432498.5|ENSG00000198089.16|OTTHUMG00000030249.15|OTTHUMT00000075103.4|SFI1-208|SFI1|4162|protein_coding|	SFI1	ENSG00000198089.16	protein_coding	2447	3001	184	TRUE	184	393	4026	603	200	239	3454	cds_internal	50814	27398	11333	12083	276.16306	0.9186605404748172	43
ENST00000540643.5|ENSG00000198089.16|OTTHUMG00000030249.15|-|SFI1-229|SFI1|4226|protein_coding|	SFI1	ENSG00000198089.16	protein_coding	2511	3065	184	TRUE	184	529	4090	239	849	200	3453	cds_internal	50814	12083	27398	11333	276.16306	0.9186605404748172	44
ENST00000432498.5|ENSG00000198089.16|OTTHUMG00000030249.15|OTTHUMT00000075103.4|SFI1-208|SFI1|4162|protein_coding|	SFI1	ENSG00000198089.16	protein_coding	2447	3001	184	TRUE	184	393	4026	1211	200	239	3452	cds_internal	50814	27398	11333	12083	276.16306	0.9186605404748172	45
ENST00000432498.5|ENSG00000198089.16|OTTHUMG00000030249.15|OTTHUMT00000075103.4|SFI1-208|SFI1|4162|protein_coding|	SFI1	ENSG00000198089.16	protein_coding	2447	3001	184	TRUE	184	393	4026	1188	200	239	3451	cds_internal	50814	27398	11333	12083	276.16306	0.9186605404748172	46
ENST00000432498.5|ENSG00000198089.16|OTTHUMG00000030249.15|OTTHUMT00000075103.4|SFI1-208|SFI1|4162|protein_coding|	SFI1	ENSG00000198089.16	protein_coding	2447	3001	184	TRUE	184	393	4026	1110	200	239	3450	cds_internal	50814	27398	11333	12083	276.16306	0.9186605404748172	47
ENST00000432498.5|ENSG00000198089.16|OTTHUMG00000030249.15|OTTHUMT00000075103.4|SFI1-208|SFI1|4162|protein_coding|	SFI1	ENSG00000198089.16	protein_coding	2447	3001	184	TRUE	184	393	4026	1055	200	239	3449	cds_internal	50814	27398	11333	12083	276.16306	0.9186605404748172	48
ENST00000432498.5|ENSG00000198089.16|OTTHUMG00000030249.15|OTTHUMT00000075103.4|SFI1-208|SFI1|4162|protein_coding|	SFI1	ENSG00000198089.16	protein_coding	2447	3001	184	TRUE	184	393	4026	1041	200	239	3448	cds_internal	50814	27398	11333	12083	276.16306	0.9186605404748172	49
ENST00000540643.5|ENSG00000198089.16|OTTHUMG00000030249.15|-|SFI1-229|SFI1|4226|protein_coding|	SFI1	ENSG00000198089.16	protein_coding	2511	3065	184	TRUE	184	529	4090	239	862	200	3446	cds_internal	50814	12083	27398	11333	276.16306	0.9186605404748172	50
ENST00000443011.5|ENSG00000198089.16|OTTHUMG00000030249.15|OTTHUMT00000342496.2|SFI1-209|SFI1|3579|protein_coding|	SFI1	ENSG00000198089.16	protein_coding	1969	2523	184	TRUE	184	281	3548	200	239	868	3456	cds_internal	50814	11333	12083	27398	276.16306	0.9186605404748172	51
ENST00000432498.5|ENSG00000198089.16|OTTHUMG00000030249.15|OTTHUMT00000075103.4|SFI1-208|SFI1|4162|protein_coding|	SFI1	ENSG00000198089.16	protein_coding	2447	3001	184	TRUE	184	393	4026	1005	200	239	3445	cds_internal	50814	27398	11333	12083	276.16306	0.9186605404748172	52
ENST00000432498.5|ENSG00000198089.16|OTTHUMG00000030249.15|OTTHUMT00000075103.4|SFI1-208|SFI1|4162|protein_coding|	SFI1	ENSG00000198089.16	protein_coding	2447	3001	184	TRUE	184	393	4026	862	200	239	3444	cds_internal	50814	27398	11333	12083	276.16306	0.9186605404748172	53
ENST00000432498.5|ENSG00000198089.16|OTTHUMG00000030249.15|OTTHUMT00000075103.4|SFI1-208|SFI1|4162|protein_coding|	SFI1	ENSG00000198089.16	protein_coding	2447	3001	184	TRUE	184	393	4026	849	200	239	3443	cds_internal	50814	27398	11333	12083	276.16306	0.9186605404748172	54
ENST00000432498.5|ENSG00000198089.16|OTTHUMG00000030249.15|OTTHUMT00000075103.4|SFI1-208|SFI1|4162|protein_coding|	SFI1	ENSG00000198089.16	protein_coding	2447	3001	184	TRUE	184	393	4026	837	200	239	3442	cds_internal	50814	27398	11333	12083	276.16306	0.9186605404748172	55
ENST00000432498.5|ENSG00000198089.16|OTTHUMG00000030249.15|OTTHUMT00000075103.4|SFI1-208|SFI1|4162|protein_coding|	SFI1	ENSG00000198089.16	protein_coding	2447	3001	184	TRUE	184	393	4026	713	200	239	3441	cds_internal	50814	27398	11333	12083	276.16306	0.9186605404748172	56
ENST00000432498.5|ENSG00000198089.16|OTTHUMG00000030249.15|OTTHUMT00000075103.4|SFI1-208|SFI1|4162|protein_coding|	SFI1	ENSG00000198089.16	protein_coding	2447	3001	184	TRUE	184	393	4026	701	200	239	3440	cds_internal	50814	27398	11333	12083	276.16306	0.9186605404748172	57
ENST00000400288.7|ENSG00000198089.16|OTTHUMG00000030249.15|OTTHUMT00000337180.4|SFI1-203|SFI1|4031|protein_coding|	SFI1	ENSG00000198089.16	protein_coding	2279	2833	184	TRUE	184	132	3858	1036	200	239	3475	cds_internal	50814	27398	11333	12083	276.16306	0.9186605404748172	58
ENST00000432498.5|ENSG00000198089.16|OTTHUMG00000030249.15|OTTHUMT00000075103.4|SFI1-208|SFI1|4162|protein_coding|	SFI1	ENSG00000198089.16	protein_coding	2447	3001	184	TRUE	184	393	4026	547	200	239	3455	cds_internal	50814	27398	11333	12083	276.16306	0.9186605404748172	59
ENST00000432498.5|ENSG00000198089.16|OTTHUMG00000030249.15|OTTHUMT00000075103.4|SFI1-208|SFI1|4162|protein_coding|	SFI1	ENSG00000198089.16	protein_coding	2447	3001	184	TRUE	184	393	4026	685	200	239	3439	cds_internal	50814	27398	11333	12083	276.16306	0.9186605404748172	60
ENST00000443011.5|ENSG00000198089.16|OTTHUMG00000030249.15|OTTHUMT00000342496.2|SFI1-209|SFI1|3579|protein_coding|	SFI1	ENSG00000198089.16	protein_coding	1969	2523	184	TRUE	184	281	3548	200	239	893	3457	cds_internal	50814	11333	12083	27398	276.16306	0.9186605404748172	61
ENST00000443011.5|ENSG00000198089.16|OTTHUMG00000030249.15|OTTHUMT00000342496.2|SFI1-209|SFI1|3579|protein_coding|	SFI1	ENSG00000198089.16	protein_coding	1969	2523	184	TRUE	184	281	3548	200	239	701	3467	cds_internal	50814	11333	12083	27398	276.16306	0.9186605404748172	62
ENST00000540643.5|ENSG00000198089.16|OTTHUMG00000030249.15|-|SFI1-229|SFI1|4226|protein_coding|	SFI1	ENSG00000198089.16	protein_coding	2511	3065	184	TRUE	184	529	4090	239	1025	200	3473	cds_internal	50814	12083	27398	11333	276.16306	0.9186605404748172	63
ENST00000443011.5|ENSG00000198089.16|OTTHUMG00000030249.15|OTTHUMT00000342496.2|SFI1-209|SFI1|3579|protein_coding|	SFI1	ENSG00000198089.16	protein_coding	1969	2523	184	TRUE	184	281	3548	200	239	629	3472	cds_internal	50814	11333	12083	27398	276.16306	0.9186605404748172	64
ENST00000443011.5|ENSG00000198089.16|OTTHUMG00000030249.15|OTTHUMT00000342496.2|SFI1-209|SFI1|3579|protein_coding|	SFI1	ENSG00000198089.16	protein_coding	1969	2523	184	TRUE	184	281	3548	200	239	713	3471	cds_internal	50814	11333	12083	27398	276.16306	0.9186605404748172	65
ENST00000540643.5|ENSG00000198089.16|OTTHUMG00000030249.15|-|SFI1-229|SFI1|4226|protein_coding|	SFI1	ENSG00000198089.16	protein_coding	2511	3065	184	TRUE	184	529	4090	239	837	200	3474	cds_internal	50814	12083	27398	11333	276.16306	0.9186605404748172	66
ENST00000443011.5|ENSG00000198089.16|OTTHUMG00000030249.15|OTTHUMT00000342496.2|SFI1-209|SFI1|3579|protein_coding|	SFI1	ENSG00000198089.16	protein_coding	1969	2523	184	TRUE	184	281	3548	200	239	1089	3469	cds_internal	50814	11333	12083	27398	276.16306	0.9186605404748172	67
ENST00000443011.5|ENSG00000198089.16|OTTHUMG00000030249.15|OTTHUMT00000342496.2|SFI1-209|SFI1|3579|protein_coding|	SFI1	ENSG00000198089.16	protein_coding	1969	2523	184	TRUE	184	281	3548	200	239	880	3468	cds_internal	50814	11333	12083	27398	276.16306	0.9186605404748172	68
ENST00000400288.7|ENSG00000198089.16|OTTHUMG00000030249.15|OTTHUMT00000337180.4|SFI1-203|SFI1|4031|protein_coding|	SFI1	ENSG00000198089.16	protein_coding	2279	2833	184	TRUE	184	132	3858	1072	200	239	3458	cds_internal	50814	27398	11333	12083	276.16306	0.9186605404748172	69
ENST00000443011.5|ENSG00000198089.16|OTTHUMG00000030249.15|OTTHUMT00000342496.2|SFI1-209|SFI1|3579|protein_coding|	SFI1	ENSG00000198089.16	protein_coding	1969	2523	184	TRUE	184	281	3548	200	239	603	3470	cds_internal	50814	11333	12083	27398	276.16306	0.9186605404748172	70
ENST00000443011.5|ENSG00000198089.16|OTTHUMG00000030249.15|OTTHUMT00000342496.2|SFI1-209|SFI1|3579|protein_coding|	SFI1	ENSG00000198089.16	protein_coding	1969	2523	184	TRUE	184	281	3548	200	239	547	3466	cds_internal	50814	11333	12083	27398	276.16306	0.9186605404748172	71
ENST00000443011.5|ENSG00000198089.16|OTTHUMG00000030249.15|OTTHUMT00000342496.2|SFI1-209|SFI1|3579|protein_coding|	SFI1	ENSG00000198089.16	protein_coding	1969	2523	184	TRUE	184	281	3548	200	239	1066	3464	cds_internal	50814	11333	12083	27398	276.16306	0.9186605404748172	72
ENST00000443011.5|ENSG00000198089.16|OTTHUMG00000030249.15|OTTHUMT00000342496.2|SFI1-209|SFI1|3579|protein_coding|	SFI1	ENSG00000198089.16	protein_coding	1969	2523	184	TRUE	184	281	3548	200	239	685	3463	cds_internal	50814	11333	12083	27398	276.16306	0.9186605404748172	73
ENST00000400288.7|ENSG00000198089.16|OTTHUMG00000030249.15|OTTHUMT00000337180.4|SFI1-203|SFI1|4031|protein_coding|	SFI1	ENSG00000198089.16	protein_coding	2279	2833	184	TRUE	184	132	3858	1242	200	239	3462	cds_internal	50814	27398	11333	12083	276.16306	0.9186605404748172	74
ENST00000400288.7|ENSG00000198089.16|OTTHUMG00000030249.15|OTTHUMT00000337180.4|SFI1-203|SFI1|4031|protein_coding|	SFI1	ENSG00000198089.16	protein_coding	2279	2833	184	TRUE	184	132	3858	1219	200	239	3461	cds_internal	50814	27398	11333	12083	276.16306	0.9186605404748172	75
ENST00000400288.7|ENSG00000198089.16|OTTHUMG00000030249.15|OTTHUMT00000337180.4|SFI1-203|SFI1|4031|protein_coding|	SFI1	ENSG00000198089.16	protein_coding	2279	2833	184	TRUE	184	132	3858	1141	200	239	3460	cds_internal	50814	27398	11333	12083	276.16306	0.9186605404748172	76
ENST00000400288.7|ENSG00000198089.16|OTTHUMG00000030249.15|OTTHUMT00000337180.4|SFI1-203|SFI1|4031|protein_coding|	SFI1	ENSG00000198089.16	protein_coding	2279	2833	184	TRUE	184	132	3858	1086	200	239	3459	cds_internal	50814	27398	11333	12083	276.16306	0.9186605404748172	77
ENST00000443011.5|ENSG00000198089.16|OTTHUMG00000030249.15|OTTHUMT00000342496.2|SFI1-209|SFI1|3579|protein_coding|	SFI1	ENSG00000198089.16	protein_coding	1969	2523	184	TRUE	184	281	3548	200	239	934	3465	cds_internal	50814	11333	12083	27398	276.16306	0.9186605404748172	78
ENST00000540643.5|ENSG00000198089.16|OTTHUMG00000030249.15|-|SFI1-229|SFI1|4226|protein_coding|	SFI1	ENSG00000198089.16	protein_coding	2557	3065	169	TRUE	169	529	4090	239	511	200	4566	cds_internal	48247	11408	26022	10817	285.4852	0.9185978045464976	79
ENST00000443011.5|ENSG00000198089.16|OTTHUMG00000030249.15|OTTHUMT00000342496.2|SFI1-209|SFI1|3579|protein_coding|	SFI1	ENSG00000198089.16	protein_coding	2015	2523	169	TRUE	169	281	3548	200	239	511	4567	cds_internal	48247	10817	11408	26022	285.4852	0.9185978045464972	80
ENST00000432498.5|ENSG00000198089.16|OTTHUMG00000030249.15|OTTHUMT00000075103.4|SFI1-208|SFI1|4162|protein_coding|	SFI1	ENSG00000198089.16	protein_coding	2493	3001	169	TRUE	169	393	4026	511	200	239	4564	cds_internal	48247	26022	10817	11408	285.4852	0.9185978045464972	81
ENST00000400289.5|ENSG00000198089.16|OTTHUMG00000030249.15|OTTHUMT00000315708.4|SFI1-204|SFI1|3739|protein_coding|	SFI1	ENSG00000198089.16	protein_coding	2073	2581	169	TRUE	169	126	3606	511	200	239	4565	cds_internal	48247	26022	10817	11408	285.4852	0.9185978045464972	82
ENST00000400288.7|ENSG00000198089.16|OTTHUMG00000030249.15|OTTHUMT00000337180.4|SFI1-203|SFI1|4031|protein_coding|	SFI1	ENSG00000198089.16	protein_coding	2325	2833	169	TRUE	169	132	3858	511	200	239	4563	cds_internal	48247	26022	10817	11408	285.4852	0.9185978045464972	83
ENST00000306562.8|ENSG00000171161.13|OTTHUMG00000040377.4|OTTHUMT00000097125.3|ZNF672-201|ZNF672|3045|protein_coding|	ZNF672	ENSG00000171161.13	protein_coding	1649	2118	156	TRUE	156	802	2158	182	452	171	5420	cds_internal	42464	8680	25058	8726	272.20514	0.8746869998806013	84
ENST00000343625.12|ENSG00000105122.13|OTTHUMG00000182450.5|OTTHUMT00000461331.4|RASAL3-201|RASAL3|3266|protein_coding|	RASAL3	ENSG00000105122.13	protein_coding	1056	1500	148	TRUE	148	60	3093	147	177	956	5850	cds_internal	26142	4907	6036	15199	176.63513	0.8808877348133919	85
ENST00000343625.12|ENSG00000105122.13|OTTHUMG00000182450.5|OTTHUMT00000461331.4|RASAL3-201|RASAL3|3266|protein_coding|	RASAL3	ENSG00000105122.13	protein_coding	1056	1500	148	TRUE	148	60	3093	147	177	837	5851	cds_internal	26142	4907	6036	15199	176.63513	0.8808877348133919	86
ENST00000343625.12|ENSG00000105122.13|OTTHUMG00000182450.5|OTTHUMT00000461331.4|RASAL3-201|RASAL3|3266|protein_coding|	RASAL3	ENSG00000105122.13	protein_coding	1056	1500	148	TRUE	148	60	3093	147	177	828	5852	cds_internal	26142	4907	6036	15199	176.63513	0.8808877348133919	87
ENST00000343625.12|ENSG00000105122.13|OTTHUMG00000182450.5|OTTHUMT00000461331.4|RASAL3-201|RASAL3|3266|protein_coding|	RASAL3	ENSG00000105122.13	protein_coding	1056	1500	148	TRUE	148	60	3093	147	177	1011	5853	cds_internal	26142	4907	6036	15199	176.63513	0.8808877348133919	88
ENST00000485649.3|ENSG00000173638.19|OTTHUMG00000090397.9|OTTHUMT00000474191.1|SLC19A1-209|SLC19A1|1896|protein_coding|	SLC19A1	ENSG00000173638.19	protein_coding	150	590	146	TRUE	146	101	1754	335	551	148	5955	cds_internal	279040	50874	172458	55708	1911.2329	0.8459549484690346	89
ENST00000574988.1|ENSG00000162073.14|OTTHUMG00000128977.3|OTTHUMT00000436740.1|PAQR4-204|PAQR4|869|protein_coding|	PAQR4	ENSG00000162073.14	protein_coding	245	671	142	TRUE	142	214	832	184	206	141	6250	cds_internal	131092	28542	77008	25542	923.1831	0.8766623231430543	90
ENST00000574988.1|ENSG00000162073.14|OTTHUMG00000128977.3|OTTHUMT00000436740.1|PAQR4-204|PAQR4|869|protein_coding|	PAQR4	ENSG00000162073.14	protein_coding	245	671	142	TRUE	142	214	832	184	204	141	6251	cds_internal	131092	28542	77008	25542	923.1831	0.8766623231430543	91
ENST00000711628.1|ENSG00000005513.11|OTTHUMG00000122101.4|-|SOX8-206|SOX8|3067|protein_coding|	SOX8	ENSG00000005513.11	protein_coding	1040	1463	141	TRUE	141	138	1566	371	170	140	6370	cds_internal	17351	3166	11123	3062	123.05674	0.8206320213076262	92
ENST00000621418.4|ENSG00000151276.24|OTTHUMG00000157554.5|-|MAGI1-218|MAGI1|6225|protein_coding|	MAGI1	ENSG00000151276.24	protein_coding	3567	3992	141	TRUE	141	611	4076	163	458	157	6395	cds_internal	45011	29226	9163	6622	319.22696	0.8068284090474932	93
ENST00000711628.1|ENSG00000005513.11|OTTHUMG00000122101.4|-|SOX8-206|SOX8|3067|protein_coding|	SOX8	ENSG00000005513.11	protein_coding	1040	1463	141	TRUE	141	138	1566	367	170	140	6394	cds_internal	17351	3166	11123	3062	123.05674	0.8206320213076262	94
ENST00000621418.4|ENSG00000151276.24|OTTHUMG00000157554.5|-|MAGI1-218|MAGI1|6225|protein_coding|	MAGI1	ENSG00000151276.24	protein_coding	3567	3992	141	TRUE	141	611	4076	163	458	178	6393	cds_internal	45011	29226	9163	6622	319.22696	0.8068284090474932	95
ENST00000711628.1|ENSG00000005513.11|OTTHUMG00000122101.4|-|SOX8-206|SOX8|3067|protein_coding|	SOX8	ENSG00000005513.11	protein_coding	1040	1463	141	TRUE	141	138	1566	367	235	140	6390	cds_internal	17351	3166	11123	3062	123.05674	0.8206320213076262	96
ENST00000402939.7|ENSG00000151276.24|OTTHUMG00000157554.5|OTTHUMT00000349126.2|MAGI1-202|MAGI1|7851|protein_coding|	MAGI1	ENSG00000151276.24	protein_coding	4488	4913	141	TRUE	141	611	4997	163	1216	178	6377	cds_internal	45011	29226	9163	6622	319.22696	0.8068284090474932	97
ENST00000402939.7|ENSG00000151276.24|OTTHUMG00000157554.5|OTTHUMT00000349126.2|MAGI1-202|MAGI1|7851|protein_coding|	MAGI1	ENSG00000151276.24	protein_coding	4488	4913	141	TRUE	141	611	4997	163	1216	157	6376	cds_internal	45011	29226	9163	6622	319.22696	0.8068284090474932	98
ENST00000402939.7|ENSG00000151276.24|OTTHUMG00000157554.5|OTTHUMT00000349126.2|MAGI1-202|MAGI1|7851|protein_coding|	MAGI1	ENSG00000151276.24	protein_coding	4488	4913	141	TRUE	141	611	4997	163	1216	151	6375	cds_internal	45011	29226	9163	6622	319.22696	0.8068284090474932	99
ENST00000402939.7|ENSG00000151276.24|OTTHUMG00000157554.5|OTTHUMT00000349126.2|MAGI1-202|MAGI1|7851|protein_coding|	MAGI1	ENSG00000151276.24	protein_coding	4488	4913	141	TRUE	141	611	4997	163	1155	178	6374	cds_internal	45011	29226	9163	6622	319.22696	0.8068284090474932	100
ENST00000711628.1|ENSG00000005513.11|OTTHUMG00000122101.4|-|SOX8-206|SOX8|3067|protein_coding|	SOX8	ENSG00000005513.11	protein_coding	1040	1463	141	TRUE	141	138	1566	371	235	140	6373	cds_internal	17351	3166	11123	3062	123.05674	0.8206320213076262	101
ENST00000711628.1|ENSG00000005513.11|OTTHUMG00000122101.4|-|SOX8-206|SOX8|3067|protein_coding|	SOX8	ENSG00000005513.11	protein_coding	1040	1463	141	TRUE	141	138	1566	371	173	140	6372	cds_internal	17351	3166	11123	3062	123.05674	0.8206320213076262	102
ENST00000711628.1|ENSG00000005513.11|OTTHUMG00000122101.4|-|SOX8-206|SOX8|3067|protein_coding|	SOX8	ENSG00000005513.11	protein_coding	1040	1463	141	TRUE	141	138	1566	371	231	140	6371	cds_internal	17351	3166	11123	3062	123.05674	0.8206320213076262	103
ENST00000711628.1|ENSG00000005513.11|OTTHUMG00000122101.4|-|SOX8-206|SOX8|3067|protein_coding|	SOX8	ENSG00000005513.11	protein_coding	1040	1463	141	TRUE	141	138	1566	476	170	140	6369	cds_internal	17351	3166	11123	3062	123.05674	0.8206320213076262	104
ENST00000711628.1|ENSG00000005513.11|OTTHUMG00000122101.4|-|SOX8-206|SOX8|3067|protein_coding|	SOX8	ENSG00000005513.11	protein_coding	1040	1463	141	TRUE	141	138	1566	455	173	140	6353	cds_internal	17351	3166	11123	3062	123.05674	0.8206320213076262	105
ENST00000711628.1|ENSG00000005513.11|OTTHUMG00000122101.4|-|SOX8-206|SOX8|3067|protein_coding|	SOX8	ENSG00000005513.11	protein_coding	1040	1463	141	TRUE	141	138	1566	476	231	140	6368	cds_internal	17351	3166	11123	3062	123.05674	0.8206320213076262	106
ENST00000711628.1|ENSG00000005513.11|OTTHUMG00000122101.4|-|SOX8-206|SOX8|3067|protein_coding|	SOX8	ENSG00000005513.11	protein_coding	1040	1463	141	TRUE	141	138	1566	476	173	140	6367	cds_internal	17351	3166	11123	3062	123.05674	0.8206320213076262	107
ENST00000711628.1|ENSG00000005513.11|OTTHUMG00000122101.4|-|SOX8-206|SOX8|3067|protein_coding|	SOX8	ENSG00000005513.11	protein_coding	1040	1463	141	TRUE	141	138	1566	476	235	140	6365	cds_internal	17351	3166	11123	3062	123.05674	0.8206320213076262	108
ENST00000711628.1|ENSG00000005513.11|OTTHUMG00000122101.4|-|SOX8-206|SOX8|3067|protein_coding|	SOX8	ENSG00000005513.11	protein_coding	1040	1463	141	TRUE	141	138	1566	473	170	140	6361	cds_internal	17351	3166	11123	3062	123.05674	0.8206320213076262	109
ENST00000402939.7|ENSG00000151276.24|OTTHUMG00000157554.5|OTTHUMT00000349126.2|MAGI1-202|MAGI1|7851|protein_coding|	MAGI1	ENSG00000151276.24	protein_coding	4488	4913	141	TRUE	141	611	4997	163	1155	157	6359	cds_internal	45011	29226	9163	6622	319.22696	0.8068284090474932	110
ENST00000711628.1|ENSG00000005513.11|OTTHUMG00000122101.4|-|SOX8-206|SOX8|3067|protein_coding|	SOX8	ENSG00000005513.11	protein_coding	1040	1463	141	TRUE	141	138	1566	473	231	140	6358	cds_internal	17351	3166	11123	3062	123.05674	0.8206320213076262	111
ENST00000711628.1|ENSG00000005513.11|OTTHUMG00000122101.4|-|SOX8-206|SOX8|3067|protein_coding|	SOX8	ENSG00000005513.11	protein_coding	1040	1463	141	TRUE	141	138	1566	473	235	140	6356	cds_internal	17351	3166	11123	3062	123.05674	0.8206320213076262	112
ENST00000711628.1|ENSG00000005513.11|OTTHUMG00000122101.4|-|SOX8-206|SOX8|3067|protein_coding|	SOX8	ENSG00000005513.11	protein_coding	1040	1463	141	TRUE	141	138	1566	455	170	140	6355	cds_internal	17351	3166	11123	3062	123.05674	0.8206320213076262	113
ENST00000711628.1|ENSG00000005513.11|OTTHUMG00000122101.4|-|SOX8-206|SOX8|3067|protein_coding|	SOX8	ENSG00000005513.11	protein_coding	1040	1463	141	TRUE	141	138	1566	455	231	140	6354	cds_internal	17351	3166	11123	3062	123.05674	0.8206320213076262	114
ENST00000621418.4|ENSG00000151276.24|OTTHUMG00000157554.5|-|MAGI1-218|MAGI1|6225|protein_coding|	MAGI1	ENSG00000151276.24	protein_coding	3567	3992	141	TRUE	141	611	4076	163	858	151	6397	cds_internal	45011	29226	9163	6622	319.22696	0.8068284090474932	115
ENST00000711628.1|ENSG00000005513.11|OTTHUMG00000122101.4|-|SOX8-206|SOX8|3067|protein_coding|	SOX8	ENSG00000005513.11	protein_coding	1040	1463	141	TRUE	141	138	1566	367	173	140	6396	cds_internal	17351	3166	11123	3062	123.05674	0.8206320213076262	116
ENST00000621418.4|ENSG00000151276.24|OTTHUMG00000157554.5|-|MAGI1-218|MAGI1|6225|protein_coding|	MAGI1	ENSG00000151276.24	protein_coding	3567	3992	141	TRUE	141	611	4076	163	662	151	6422	cds_internal	45011	29226	9163	6622	319.22696	0.8068284090474932	117
ENST00000621418.4|ENSG00000151276.24|OTTHUMG00000157554.5|-|MAGI1-218|MAGI1|6225|protein_coding|	MAGI1	ENSG00000151276.24	protein_coding	3567	3992	141	TRUE	141	611	4076	163	1235	151	6398	cds_internal	45011	29226	9163	6622	319.22696	0.8068284090474932	118
ENST00000621418.4|ENSG00000151276.24|OTTHUMG00000157554.5|-|MAGI1-218|MAGI1|6225|protein_coding|	MAGI1	ENSG00000151276.24	protein_coding	3567	3992	141	TRUE	141	611	4076	163	1235	178	6399	cds_internal	45011	29226	9163	6622	319.22696	0.8068284090474932	119
ENST00000711628.1|ENSG00000005513.11|OTTHUMG00000122101.4|-|SOX8-206|SOX8|3067|protein_coding|	SOX8	ENSG00000005513.11	protein_coding	1040	1463	141	TRUE	141	138	1566	391	170	140	6351	cds_internal	17351	3166	11123	3062	123.05674	0.8206320213076262	120
ENST00000621418.4|ENSG00000151276.24|OTTHUMG00000157554.5|-|MAGI1-218|MAGI1|6225|protein_coding|	MAGI1	ENSG00000151276.24	protein_coding	3567	3992	141	TRUE	141	611	4076	163	758	157	6431	cds_internal	45011	29226	9163	6622	319.22696	0.8068284090474932	121
ENST00000621418.4|ENSG00000151276.24|OTTHUMG00000157554.5|-|MAGI1-218|MAGI1|6225|protein_coding|	MAGI1	ENSG00000151276.24	protein_coding	3567	3992	141	TRUE	141	611	4076	163	758	151	6430	cds_internal	45011	29226	9163	6622	319.22696	0.8068284090474932	122
ENST00000621418.4|ENSG00000151276.24|OTTHUMG00000157554.5|-|MAGI1-218|MAGI1|6225|protein_coding|	MAGI1	ENSG00000151276.24	protein_coding	3567	3992	141	TRUE	141	611	4076	163	758	178	6429	cds_internal	45011	29226	9163	6622	319.22696	0.8068284090474932	123
ENST00000621418.4|ENSG00000151276.24|OTTHUMG00000157554.5|-|MAGI1-218|MAGI1|6225|protein_coding|	MAGI1	ENSG00000151276.24	protein_coding	3567	3992	141	TRUE	141	611	4076	163	812	178	6428	cds_internal	45011	29226	9163	6622	319.22696	0.8068284090474932	124
ENST00000621418.4|ENSG00000151276.24|OTTHUMG00000157554.5|-|MAGI1-218|MAGI1|6225|protein_coding|	MAGI1	ENSG00000151276.24	protein_coding	3567	3992	141	TRUE	141	611	4076	163	812	157	6427	cds_internal	45011	29226	9163	6622	319.22696	0.8068284090474932	125
ENST00000621418.4|ENSG00000151276.24|OTTHUMG00000157554.5|-|MAGI1-218|MAGI1|6225|protein_coding|	MAGI1	ENSG00000151276.24	protein_coding	3567	3992	141	TRUE	141	611	4076	163	950	151	6426	cds_internal	45011	29226	9163	6622	319.22696	0.8068284090474932	126
ENST00000621418.4|ENSG00000151276.24|OTTHUMG00000157554.5|-|MAGI1-218|MAGI1|6225|protein_coding|	MAGI1	ENSG00000151276.24	protein_coding	3567	3992	141	TRUE	141	611	4076	163	662	178	6425	cds_internal	45011	29226	9163	6622	319.22696	0.8068284090474932	127
ENST00000621418.4|ENSG00000151276.24|OTTHUMG00000157554.5|-|MAGI1-218|MAGI1|6225|protein_coding|	MAGI1	ENSG00000151276.24	protein_coding	3567	3992	141	TRUE	141	611	4076	163	950	157	6424	cds_internal	45011	29226	9163	6622	319.22696	0.8068284090474932	128
ENST00000621418.4|ENSG00000151276.24|OTTHUMG00000157554.5|-|MAGI1-218|MAGI1|6225|protein_coding|	MAGI1	ENSG00000151276.24	protein_coding	3567	3992	141	TRUE	141	611	4076	163	662	157	6423	cds_internal	45011	29226	9163	6622	319.22696	0.8068284090474932	129
ENST00000621418.4|ENSG00000151276.24|OTTHUMG00000157554.5|-|MAGI1-218|MAGI1|6225|protein_coding|	MAGI1	ENSG00000151276.24	protein_coding	3567	3992	141	TRUE	141	611	4076	163	282	178	6421	cds_internal	45011	29226	9163	6622	319.22696	0.8068284090474932	130
ENST00000621418.4|ENSG00000151276.24|OTTHUMG00000157554.5|-|MAGI1-218|MAGI1|6225|protein_coding|	MAGI1	ENSG00000151276.24	protein_coding	3567	3992	141	TRUE	141	611	4076	163	282	157	6420	cds_internal	45011	29226	9163	6622	319.22696	0.8068284090474932	131
ENST00000621418.4|ENSG00000151276.24|OTTHUMG00000157554.5|-|MAGI1-218|MAGI1|6225|protein_coding|	MAGI1	ENSG00000151276.24	protein_coding	3567	3992	141	TRUE	141	611	4076	163	282	151	6419	cds_internal	45011	29226	9163	6622	319.22696	0.8068284090474932	132
ENST00000621418.4|ENSG00000151276.24|OTTHUMG00000157554.5|-|MAGI1-218|MAGI1|6225|protein_coding|	MAGI1	ENSG00000151276.24	protein_coding	3567	3992	141	TRUE	141	611	4076	163	858	178	6418	cds_internal	45011	29226	9163	6622	319.22696	0.8068284090474932	133
ENST00000621418.4|ENSG00000151276.24|OTTHUMG00000157554.5|-|MAGI1-218|MAGI1|6225|protein_coding|	MAGI1	ENSG00000151276.24	protein_coding	3567	3992	141	TRUE	141	611	4076	163	812	151	6417	cds_internal	45011	29226	9163	6622	319.22696	0.8068284090474932	134
ENST00000621418.4|ENSG00000151276.24|OTTHUMG00000157554.5|-|MAGI1-218|MAGI1|6225|protein_coding|	MAGI1	ENSG00000151276.24	protein_coding	3567	3992	141	TRUE	141	611	4076	163	950	178	6416	cds_internal	45011	29226	9163	6622	319.22696	0.8068284090474932	135
ENST00000621418.4|ENSG00000151276.24|OTTHUMG00000157554.5|-|MAGI1-218|MAGI1|6225|protein_coding|	MAGI1	ENSG00000151276.24	protein_coding	3567	3992	141	TRUE	141	611	4076	163	299	178	6415	cds_internal	45011	29226	9163	6622	319.22696	0.8068284090474932	136
ENST00000621418.4|ENSG00000151276.24|OTTHUMG00000157554.5|-|MAGI1-218|MAGI1|6225|protein_coding|	MAGI1	ENSG00000151276.24	protein_coding	3567	3992	141	TRUE	141	611	4076	163	1235	157	6414	cds_internal	45011	29226	9163	6622	319.22696	0.8068284090474932	137
ENST00000621418.4|ENSG00000151276.24|OTTHUMG00000157554.5|-|MAGI1-218|MAGI1|6225|protein_coding|	MAGI1	ENSG00000151276.24	protein_coding	3567	3992	141	TRUE	141	611	4076	163	858	157	6412	cds_internal	45011	29226	9163	6622	319.22696	0.8068284090474932	138
ENST00000621418.4|ENSG00000151276.24|OTTHUMG00000157554.5|-|MAGI1-218|MAGI1|6225|protein_coding|	MAGI1	ENSG00000151276.24	protein_coding	3567	3992	141	TRUE	141	611	4076	163	1216	178	6404	cds_internal	45011	29226	9163	6622	319.22696	0.8068284090474932	139
ENST00000621418.4|ENSG00000151276.24|OTTHUMG00000157554.5|-|MAGI1-218|MAGI1|6225|protein_coding|	MAGI1	ENSG00000151276.24	protein_coding	3567	3992	141	TRUE	141	611	4076	163	1216	157	6403	cds_internal	45011	29226	9163	6622	319.22696	0.8068284090474932	140
ENST00000621418.4|ENSG00000151276.24|OTTHUMG00000157554.5|-|MAGI1-218|MAGI1|6225|protein_coding|	MAGI1	ENSG00000151276.24	protein_coding	3567	3992	141	TRUE	141	611	4076	163	299	157	6401	cds_internal	45011	29226	9163	6622	319.22696	0.8068284090474932	141
ENST00000621418.4|ENSG00000151276.24|OTTHUMG00000157554.5|-|MAGI1-218|MAGI1|6225|protein_coding|	MAGI1	ENSG00000151276.24	protein_coding	3567	3992	141	TRUE	141	611	4076	163	299	151	6400	cds_internal	45011	29226	9163	6622	319.22696	0.8068284090474932	142
ENST00000711628.1|ENSG00000005513.11|OTTHUMG00000122101.4|-|SOX8-206|SOX8|3067|protein_coding|	SOX8	ENSG00000005513.11	protein_coding	1040	1463	141	TRUE	141	138	1566	455	235	140	6352	cds_internal	17351	3166	11123	3062	123.05674	0.8206320213076262	143
ENST00000621418.4|ENSG00000151276.24|OTTHUMG00000157554.5|-|MAGI1-218|MAGI1|6225|protein_coding|	MAGI1	ENSG00000151276.24	protein_coding	3567	3992	141	TRUE	141	611	4076	163	1216	151	6402	cds_internal	45011	29226	9163	6622	319.22696	0.8068284090474932	144
ENST00000711628.1|ENSG00000005513.11|OTTHUMG00000122101.4|-|SOX8-206|SOX8|3067|protein_coding|	SOX8	ENSG00000005513.11	protein_coding	1040	1463	141	TRUE	141	138	1566	391	231	140	6350	cds_internal	17351	3166	11123	3062	123.05674	0.8206320213076262	145
ENST00000621418.4|ENSG00000151276.24|OTTHUMG00000157554.5|-|MAGI1-218|MAGI1|6225|protein_coding|	MAGI1	ENSG00000151276.24	protein_coding	3567	3992	141	TRUE	141	611	4076	163	583	151	6323	cds_internal	45011	29226	9163	6622	319.22696	0.8068284090474932	146
ENST00000621418.4|ENSG00000151276.24|OTTHUMG00000157554.5|-|MAGI1-218|MAGI1|6225|protein_coding|	MAGI1	ENSG00000151276.24	protein_coding	3567	3992	141	TRUE	141	611	4076	163	583	178	6321	cds_internal	45011	29226	9163	6622	319.22696	0.8068284090474932	147
ENST00000402939.7|ENSG00000151276.24|OTTHUMG00000157554.5|OTTHUMT00000349126.2|MAGI1-202|MAGI1|7851|protein_coding|	MAGI1	ENSG00000151276.24	protein_coding	4488	4913	141	TRUE	141	611	4997	163	858	178	6299	cds_internal	45011	29226	9163	6622	319.22696	0.8068284090474932	148
ENST00000621418.4|ENSG00000151276.24|OTTHUMG00000157554.5|-|MAGI1-218|MAGI1|6225|protein_coding|	MAGI1	ENSG00000151276.24	protein_coding	3567	3992	141	TRUE	141	611	4076	163	1155	151	6320	cds_internal	45011	29226	9163	6622	319.22696	0.8068284090474932	149
ENST00000621418.4|ENSG00000151276.24|OTTHUMG00000157554.5|-|MAGI1-218|MAGI1|6225|protein_coding|	MAGI1	ENSG00000151276.24	protein_coding	3567	3992	141	TRUE	141	611	4076	163	1155	157	6319	cds_internal	45011	29226	9163	6622	319.22696	0.8068284090474932	150
ENST00000402939.7|ENSG00000151276.24|OTTHUMG00000157554.5|OTTHUMT00000349126.2|MAGI1-202|MAGI1|7851|protein_coding|	MAGI1	ENSG00000151276.24	protein_coding	4488	4913	141	TRUE	141	611	4997	163	299	178	6318	cds_internal	45011	29226	9163	6622	319.22696	0.8068284090474932	151
ENST00000621418.4|ENSG00000151276.24|OTTHUMG00000157554.5|-|MAGI1-218|MAGI1|6225|protein_coding|	MAGI1	ENSG00000151276.24	protein_coding	3567	3992	141	TRUE	141	611	4076	163	458	151	6317	cds_internal	45011	29226	9163	6622	319.22696	0.8068284090474932	152
ENST00000402939.7|ENSG00000151276.24|OTTHUMG00000157554.5|OTTHUMT00000349126.2|MAGI1-202|MAGI1|7851|protein_coding|	MAGI1	ENSG00000151276.24	protein_coding	4488	4913	141	TRUE	141	611	4997	163	583	178	6316	cds_internal	45011	29226	9163	6622	319.22696	0.8068284090474932	153
ENST00000402939.7|ENSG00000151276.24|OTTHUMG00000157554.5|OTTHUMT00000349126.2|MAGI1-202|MAGI1|7851|protein_coding|	MAGI1	ENSG00000151276.24	protein_coding	4488	4913	141	TRUE	141	611	4997	163	662	151	6315	cds_internal	45011	29226	9163	6622	319.22696	0.8068284090474932	154
ENST00000621418.4|ENSG00000151276.24|OTTHUMG00000157554.5|-|MAGI1-218|MAGI1|6225|protein_coding|	MAGI1	ENSG00000151276.24	protein_coding	3567	3992	141	TRUE	141	611	4076	163	1155	178	6314	cds_internal	45011	29226	9163	6622	319.22696	0.8068284090474932	155
ENST00000402939.7|ENSG00000151276.24|OTTHUMG00000157554.5|OTTHUMT00000349126.2|MAGI1-202|MAGI1|7851|protein_coding|	MAGI1	ENSG00000151276.24	protein_coding	4488	4913	141	TRUE	141	611	4997	163	662	178	6313	cds_internal	45011	29226	9163	6622	319.22696	0.8068284090474932	156
ENST00000402939.7|ENSG00000151276.24|OTTHUMG00000157554.5|OTTHUMT00000349126.2|MAGI1-202|MAGI1|7851|protein_coding|	MAGI1	ENSG00000151276.24	protein_coding	4488	4913	141	TRUE	141	611	4997	163	758	157	6312	cds_internal	45011	29226	9163	6622	319.22696	0.8068284090474932	157
ENST00000402939.7|ENSG00000151276.24|OTTHUMG00000157554.5|OTTHUMT00000349126.2|MAGI1-202|MAGI1|7851|protein_coding|	MAGI1	ENSG00000151276.24	protein_coding	4488	4913	141	TRUE	141	611	4997	163	758	178	6311	cds_internal	45011	29226	9163	6622	319.22696	0.8068284090474932	158
ENST00000402939.7|ENSG00000151276.24|OTTHUMG00000157554.5|OTTHUMT00000349126.2|MAGI1-202|MAGI1|7851|protein_coding|	MAGI1	ENSG00000151276.24	protein_coding	4488	4913	141	TRUE	141	611	4997	163	858	157	6310	cds_internal	45011	29226	9163	6622	319.22696	0.8068284090474932	159
ENST00000402939.7|ENSG00000151276.24|OTTHUMG00000157554.5|OTTHUMT00000349126.2|MAGI1-202|MAGI1|7851|protein_coding|	MAGI1	ENSG00000151276.24	protein_coding	4488	4913	141	TRUE	141	611	4997	163	662	157	6309	cds_internal	45011	29226	9163	6622	319.22696	0.8068284090474932	160
ENST00000402939.7|ENSG00000151276.24|OTTHUMG00000157554.5|OTTHUMT00000349126.2|MAGI1-202|MAGI1|7851|protein_coding|	MAGI1	ENSG00000151276.24	protein_coding	4488	4913	141	TRUE	141	611	4997	163	758	151	6308	cds_internal	45011	29226	9163	6622	319.22696	0.8068284090474932	161
ENST00000402939.7|ENSG00000151276.24|OTTHUMG00000157554.5|OTTHUMT00000349126.2|MAGI1-202|MAGI1|7851|protein_coding|	MAGI1	ENSG00000151276.24	protein_coding	4488	4913	141	TRUE	141	611	4997	163	318	157	6307	cds_internal	45011	29226	9163	6622	319.22696	0.8068284090474932	162
ENST00000402939.7|ENSG00000151276.24|OTTHUMG00000157554.5|OTTHUMT00000349126.2|MAGI1-202|MAGI1|7851|protein_coding|	MAGI1	ENSG00000151276.24	protein_coding	4488	4913	141	TRUE	141	611	4997	163	318	151	6306	cds_internal	45011	29226	9163	6622	319.22696	0.8068284090474932	163
ENST00000402939.7|ENSG00000151276.24|OTTHUMG00000157554.5|OTTHUMT00000349126.2|MAGI1-202|MAGI1|7851|protein_coding|	MAGI1	ENSG00000151276.24	protein_coding	4488	4913	141	TRUE	141	611	4997	163	282	178	6305	cds_internal	45011	29226	9163	6622	319.22696	0.8068284090474932	164
ENST00000402939.7|ENSG00000151276.24|OTTHUMG00000157554.5|OTTHUMT00000349126.2|MAGI1-202|MAGI1|7851|protein_coding|	MAGI1	ENSG00000151276.24	protein_coding	4488	4913	141	TRUE	141	611	4997	163	318	178	6304	cds_internal	45011	29226	9163	6622	319.22696	0.8068284090474932	165
ENST00000402939.7|ENSG00000151276.24|OTTHUMG00000157554.5|OTTHUMT00000349126.2|MAGI1-202|MAGI1|7851|protein_coding|	MAGI1	ENSG00000151276.24	protein_coding	4488	4913	141	TRUE	141	611	4997	163	299	151	6303	cds_internal	45011	29226	9163	6622	319.22696	0.8068284090474932	166
ENST00000402939.7|ENSG00000151276.24|OTTHUMG00000157554.5|OTTHUMT00000349126.2|MAGI1-202|MAGI1|7851|protein_coding|	MAGI1	ENSG00000151276.24	protein_coding	4488	4913	141	TRUE	141	611	4997	163	282	157	6302	cds_internal	45011	29226	9163	6622	319.22696	0.8068284090474932	167
ENST00000711628.1|ENSG00000005513.11|OTTHUMG00000122101.4|-|SOX8-206|SOX8|3067|protein_coding|	SOX8	ENSG00000005513.11	protein_coding	1040	1463	141	TRUE	141	138	1566	391	173	140	6349	cds_internal	17351	3166	11123	3062	123.05674	0.8206320213076262	168
ENST00000402939.7|ENSG00000151276.24|OTTHUMG00000157554.5|OTTHUMT00000349126.2|MAGI1-202|MAGI1|7851|protein_coding|	MAGI1	ENSG00000151276.24	protein_coding	4488	4913	141	TRUE	141	611	4997	163	858	151	6300	cds_internal	45011	29226	9163	6622	319.22696	0.8068284090474932	169
ENST00000621418.4|ENSG00000151276.24|OTTHUMG00000157554.5|-|MAGI1-218|MAGI1|6225|protein_coding|	MAGI1	ENSG00000151276.24	protein_coding	3567	3992	141	TRUE	141	611	4076	163	583	157	6322	cds_internal	45011	29226	9163	6622	319.22696	0.8068284090474932	170
ENST00000402939.7|ENSG00000151276.24|OTTHUMG00000157554.5|OTTHUMT00000349126.2|MAGI1-202|MAGI1|7851|protein_coding|	MAGI1	ENSG00000151276.24	protein_coding	4488	4913	141	TRUE	141	611	4997	163	282	151	6301	cds_internal	45011	29226	9163	6622	319.22696	0.8068284090474932	171
ENST00000621418.4|ENSG00000151276.24|OTTHUMG00000157554.5|-|MAGI1-218|MAGI1|6225|protein_coding|	MAGI1	ENSG00000151276.24	protein_coding	3567	3992	141	TRUE	141	611	4076	163	318	178	6324	cds_internal	45011	29226	9163	6622	319.22696	0.8068284090474932	172
ENST00000402939.7|ENSG00000151276.24|OTTHUMG00000157554.5|OTTHUMT00000349126.2|MAGI1-202|MAGI1|7851|protein_coding|	MAGI1	ENSG00000151276.24	protein_coding	4488	4913	141	TRUE	141	611	4997	163	950	157	6337	cds_internal	45011	29226	9163	6622	319.22696	0.8068284090474932	173
ENST00000621418.4|ENSG00000151276.24|OTTHUMG00000157554.5|-|MAGI1-218|MAGI1|6225|protein_coding|	MAGI1	ENSG00000151276.24	protein_coding	3567	3992	141	TRUE	141	611	4076	163	318	157	6325	cds_internal	45011	29226	9163	6622	319.22696	0.8068284090474932	174
ENST00000711628.1|ENSG00000005513.11|OTTHUMG00000122101.4|-|SOX8-206|SOX8|3067|protein_coding|	SOX8	ENSG00000005513.11	protein_coding	1040	1463	141	TRUE	141	138	1566	391	235	140	6348	cds_internal	17351	3166	11123	3062	123.05674	0.8206320213076262	175
ENST00000711628.1|ENSG00000005513.11|OTTHUMG00000122101.4|-|SOX8-206|SOX8|3067|protein_coding|	SOX8	ENSG00000005513.11	protein_coding	1040	1463	141	TRUE	141	138	1566	473	173	140	6347	cds_internal	17351	3166	11123	3062	123.05674	0.8206320213076262	176
ENST00000402939.7|ENSG00000151276.24|OTTHUMG00000157554.5|OTTHUMT00000349126.2|MAGI1-202|MAGI1|7851|protein_coding|	MAGI1	ENSG00000151276.24	protein_coding	4488	4913	141	TRUE	141	611	4997	163	1155	151	6346	cds_internal	45011	29226	9163	6622	319.22696	0.8068284090474932	177
ENST00000711628.1|ENSG00000005513.11|OTTHUMG00000122101.4|-|SOX8-206|SOX8|3067|protein_coding|	SOX8	ENSG00000005513.11	protein_coding	1040	1463	141	TRUE	141	138	1566	367	231	140	6345	cds_internal	17351	3166	11123	3062	123.05674	0.8206320213076262	178
ENST00000402939.7|ENSG00000151276.24|OTTHUMG00000157554.5|OTTHUMT00000349126.2|MAGI1-202|MAGI1|7851|protein_coding|	MAGI1	ENSG00000151276.24	protein_coding	4488	4913	141	TRUE	141	611	4997	163	299	157	6344	cds_internal	45011	29226	9163	6622	319.22696	0.8068284090474932	179
ENST00000402939.7|ENSG00000151276.24|OTTHUMG00000157554.5|OTTHUMT00000349126.2|MAGI1-202|MAGI1|7851|protein_coding|	MAGI1	ENSG00000151276.24	protein_coding	4488	4913	141	TRUE	141	611	4997	163	583	151	6342	cds_internal	45011	29226	9163	6622	319.22696	0.8068284090474932	180
ENST00000402939.7|ENSG00000151276.24|OTTHUMG00000157554.5|OTTHUMT00000349126.2|MAGI1-202|MAGI1|7851|protein_coding|	MAGI1	ENSG00000151276.24	protein_coding	4488	4913	141	TRUE	141	611	4997	163	812	178	6341	cds_internal	45011	29226	9163	6622	319.22696	0.8068284090474932	181
ENST00000402939.7|ENSG00000151276.24|OTTHUMG00000157554.5|OTTHUMT00000349126.2|MAGI1-202|MAGI1|7851|protein_coding|	MAGI1	ENSG00000151276.24	protein_coding	4488	4913	141	TRUE	141	611	4997	163	812	157	6340	cds_internal	45011	29226	9163	6622	319.22696	0.8068284090474932	182
ENST00000402939.7|ENSG00000151276.24|OTTHUMG00000157554.5|OTTHUMT00000349126.2|MAGI1-202|MAGI1|7851|protein_coding|	MAGI1	ENSG00000151276.24	protein_coding	4488	4913	141	TRUE	141	611	4997	163	812	151	6339	cds_internal	45011	29226	9163	6622	319.22696	0.8068284090474932	183
ENST00000402939.7|ENSG00000151276.24|OTTHUMG00000157554.5|OTTHUMT00000349126.2|MAGI1-202|MAGI1|7851|protein_coding|	MAGI1	ENSG00000151276.24	protein_coding	4488	4913	141	TRUE	141	611	4997	163	950	178	6338	cds_internal	45011	29226	9163	6622	319.22696	0.8068284090474932	184
ENST00000402939.7|ENSG00000151276.24|OTTHUMG00000157554.5|OTTHUMT00000349126.2|MAGI1-202|MAGI1|7851|protein_coding|	MAGI1	ENSG00000151276.24	protein_coding	4488	4913	141	TRUE	141	611	4997	163	583	157	6343	cds_internal	45011	29226	9163	6622	319.22696	0.8068284090474932	185
ENST00000402939.7|ENSG00000151276.24|OTTHUMG00000157554.5|OTTHUMT00000349126.2|MAGI1-202|MAGI1|7851|protein_coding|	MAGI1	ENSG00000151276.24	protein_coding	4488	4913	141	TRUE	141	611	4997	163	950	151	6336	cds_internal	45011	29226	9163	6622	319.22696	0.8068284090474932	186
ENST00000402939.7|ENSG00000151276.24|OTTHUMG00000157554.5|OTTHUMT00000349126.2|MAGI1-202|MAGI1|7851|protein_coding|	MAGI1	ENSG00000151276.24	protein_coding	4488	4913	141	TRUE	141	611	4997	163	1235	157	6334	cds_internal	45011	29226	9163	6622	319.22696	0.8068284090474932	187
ENST00000402939.7|ENSG00000151276.24|OTTHUMG00000157554.5|OTTHUMT00000349126.2|MAGI1-202|MAGI1|7851|protein_coding|	MAGI1	ENSG00000151276.24	protein_coding	4488	4913	141	TRUE	141	611	4997	163	1235	151	6333	cds_internal	45011	29226	9163	6622	319.22696	0.8068284090474932	188
ENST00000402939.7|ENSG00000151276.24|OTTHUMG00000157554.5|OTTHUMT00000349126.2|MAGI1-202|MAGI1|7851|protein_coding|	MAGI1	ENSG00000151276.24	protein_coding	4488	4913	141	TRUE	141	611	4997	163	1462	178	6332	cds_internal	45011	29226	9163	6622	319.22696	0.8068284090474932	189
ENST00000621418.4|ENSG00000151276.24|OTTHUMG00000157554.5|-|MAGI1-218|MAGI1|6225|protein_coding|	MAGI1	ENSG00000151276.24	protein_coding	3567	3992	141	TRUE	141	611	4076	163	318	151	6326	cds_internal	45011	29226	9163	6622	319.22696	0.8068284090474932	190
ENST00000402939.7|ENSG00000151276.24|OTTHUMG00000157554.5|OTTHUMT00000349126.2|MAGI1-202|MAGI1|7851|protein_coding|	MAGI1	ENSG00000151276.24	protein_coding	4488	4913	141	TRUE	141	611	4997	163	1462	157	6331	cds_internal	45011	29226	9163	6622	319.22696	0.8068284090474932	191
ENST00000402939.7|ENSG00000151276.24|OTTHUMG00000157554.5|OTTHUMT00000349126.2|MAGI1-202|MAGI1|7851|protein_coding|	MAGI1	ENSG00000151276.24	protein_coding	4488	4913	141	TRUE	141	611	4997	163	1462	151	6330	cds_internal	45011	29226	9163	6622	319.22696	0.8068284090474932	192
ENST00000402939.7|ENSG00000151276.24|OTTHUMG00000157554.5|OTTHUMT00000349126.2|MAGI1-202|MAGI1|7851|protein_coding|	MAGI1	ENSG00000151276.24	protein_coding	4488	4913	141	TRUE	141	611	4997	163	458	178	6329	cds_internal	45011	29226	9163	6622	319.22696	0.8068284090474932	193
ENST00000402939.7|ENSG00000151276.24|OTTHUMG00000157554.5|OTTHUMT00000349126.2|MAGI1-202|MAGI1|7851|protein_coding|	MAGI1	ENSG00000151276.24	protein_coding	4488	4913	141	TRUE	141	611	4997	163	458	157	6328	cds_internal	45011	29226	9163	6622	319.22696	0.8068284090474932	194
ENST00000402939.7|ENSG00000151276.24|OTTHUMG00000157554.5|OTTHUMT00000349126.2|MAGI1-202|MAGI1|7851|protein_coding|	MAGI1	ENSG00000151276.24	protein_coding	4488	4913	141	TRUE	141	611	4997	163	458	151	6327	cds_internal	45011	29226	9163	6622	319.22696	0.8068284090474932	195
ENST00000402939.7|ENSG00000151276.24|OTTHUMG00000157554.5|OTTHUMT00000349126.2|MAGI1-202|MAGI1|7851|protein_coding|	MAGI1	ENSG00000151276.24	protein_coding	4488	4913	141	TRUE	141	611	4997	163	1235	178	6335	cds_internal	45011	29226	9163	6622	319.22696	0.8068284090474932	196
ENST00000282388.4|ENSG00000152518.8|OTTHUMG00000128642.3|OTTHUMT00000250513.3|ZFP36L2-201|ZFP36L2|3693|protein_coding|	ZFP36L2	ENSG00000152518.8	protein_coding	1250	1672	140	TRUE	140	292	1774	494	252	152	6446	cds_internal	260118	51384	45788	162946	1857.9857	0.8366429926296561	197
ENST00000282388.4|ENSG00000152518.8|OTTHUMG00000128642.3|OTTHUMT00000250513.3|ZFP36L2-201|ZFP36L2|3693|protein_coding|	ZFP36L2	ENSG00000152518.8	protein_coding	1250	1672	140	TRUE	140	292	1774	494	220	152	6447	cds_internal	260118	51384	45788	162946	1857.9857	0.8366429926296561	198
ENST00000282388.4|ENSG00000152518.8|OTTHUMG00000128642.3|OTTHUMT00000250513.3|ZFP36L2-201|ZFP36L2|3693|protein_coding|	ZFP36L2	ENSG00000152518.8	protein_coding	1250	1672	140	TRUE	140	292	1774	465	252	152	6445	cds_internal	260118	51384	45788	162946	1857.9857	0.8366429926296561	199
ENST00000282388.4|ENSG00000152518.8|OTTHUMG00000128642.3|OTTHUMT00000250513.3|ZFP36L2-201|ZFP36L2|3693|protein_coding|	ZFP36L2	ENSG00000152518.8	protein_coding	1250	1672	140	TRUE	140	292	1774	465	220	152	6443	cds_internal	260118	51384	45788	162946	1857.9857	0.8366429926296561	200
ENST00000396684.3|ENSG00000111676.15|OTTHUMG00000169015.4|OTTHUMT00000401949.3|ATN1-202|ATN1|4702|protein_coding|	ATN1	ENSG00000111676.15	protein_coding	2339	2752	137	TRUE	137	588	4158	1190	157	147	6849	cds_internal	105057	56894	23286	24877	766.8394	0.9168024276224528	201
ENST00000356654.8|ENSG00000111676.15|OTTHUMG00000169015.4|OTTHUMT00000401948.2|ATN1-201|ATN1|4351|protein_coding|	ATN1	ENSG00000111676.15	protein_coding	1988	2401	137	TRUE	137	237	3807	659	157	147	6839	cds_internal	105057	56894	23286	24877	766.8394	0.9168024276224528	202
ENST00000356654.8|ENSG00000111676.15|OTTHUMG00000169015.4|OTTHUMT00000401948.2|ATN1-201|ATN1|4351|protein_coding|	ATN1	ENSG00000111676.15	protein_coding	1988	2401	137	TRUE	137	237	3807	1190	157	147	6814	cds_internal	105057	56894	23286	24877	766.8394	0.9168024276224528	203
ENST00000356654.8|ENSG00000111676.15|OTTHUMG00000169015.4|OTTHUMT00000401948.2|ATN1-201|ATN1|4351|protein_coding|	ATN1	ENSG00000111676.15	protein_coding	1988	2401	137	TRUE	137	237	3807	1181	157	147	6811	cds_internal	105057	56894	23286	24877	766.8394	0.9168024276224528	204
ENST00000356654.8|ENSG00000111676.15|OTTHUMG00000169015.4|OTTHUMT00000401948.2|ATN1-201|ATN1|4351|protein_coding|	ATN1	ENSG00000111676.15	protein_coding	1988	2401	137	TRUE	137	237	3807	1179	157	147	6808	cds_internal	105057	56894	23286	24877	766.8394	0.9168024276224528	205
ENST00000356654.8|ENSG00000111676.15|OTTHUMG00000169015.4|OTTHUMT00000401948.2|ATN1-201|ATN1|4351|protein_coding|	ATN1	ENSG00000111676.15	protein_coding	1988	2401	137	TRUE	137	237	3807	993	157	147	6788	cds_internal	105057	56894	23286	24877	766.8394	0.9168024276224528	206
ENST00000356654.8|ENSG00000111676.15|OTTHUMG00000169015.4|OTTHUMT00000401948.2|ATN1-201|ATN1|4351|protein_coding|	ATN1	ENSG00000111676.15	protein_coding	1988	2401	137	TRUE	137	237	3807	958	157	147	6781	cds_internal	105057	56894	23286	24877	766.8394	0.9168024276224528	207
ENST00000356654.8|ENSG00000111676.15|OTTHUMG00000169015.4|OTTHUMT00000401948.2|ATN1-201|ATN1|4351|protein_coding|	ATN1	ENSG00000111676.15	protein_coding	1988	2401	137	TRUE	137	237	3807	856	157	147	6780	cds_internal	105057	56894	23286	24877	766.8394	0.9168024276224528	208
ENST00000356654.8|ENSG00000111676.15|OTTHUMG00000169015.4|OTTHUMT00000401948.2|ATN1-201|ATN1|4351|protein_coding|	ATN1	ENSG00000111676.15	protein_coding	1988	2401	137	TRUE	137	237	3807	820	157	147	6777	cds_internal	105057	56894	23286	24877	766.8394	0.9168024276224528	209
ENST00000356654.8|ENSG00000111676.15|OTTHUMG00000169015.4|OTTHUMT00000401948.2|ATN1-201|ATN1|4351|protein_coding|	ATN1	ENSG00000111676.15	protein_coding	1988	2401	137	TRUE	137	237	3807	852	157	147	6779	cds_internal	105057	56894	23286	24877	766.8394	0.9168024276224528	210
ENST00000396684.3|ENSG00000111676.15|OTTHUMG00000169015.4|OTTHUMT00000401949.3|ATN1-202|ATN1|4702|protein_coding|	ATN1	ENSG00000111676.15	protein_coding	2339	2752	137	TRUE	137	588	4158	1181	157	147	6759	cds_internal	105057	56894	23286	24877	766.8394	0.9168024276224528	211
ENST00000356654.8|ENSG00000111676.15|OTTHUMG00000169015.4|OTTHUMT00000401948.2|ATN1-201|ATN1|4351|protein_coding|	ATN1	ENSG00000111676.15	protein_coding	1988	2401	137	TRUE	137	237	3807	986	157	147	6763	cds_internal	105057	56894	23286	24877	766.8394	0.9168024276224528	212
ENST00000396684.3|ENSG00000111676.15|OTTHUMG00000169015.4|OTTHUMT00000401949.3|ATN1-202|ATN1|4702|protein_coding|	ATN1	ENSG00000111676.15	protein_coding	2339	2752	137	TRUE	137	588	4158	820	157	147	6683	cds_internal	105057	56894	23286	24877	766.8394	0.9168024276224528	213
ENST00000396684.3|ENSG00000111676.15|OTTHUMG00000169015.4|OTTHUMT00000401949.3|ATN1-202|ATN1|4702|protein_coding|	ATN1	ENSG00000111676.15	protein_coding	2339	2752	137	TRUE	137	588	4158	852	157	147	6682	cds_internal	105057	56894	23286	24877	766.8394	0.9168024276224528	214
ENST00000396684.3|ENSG00000111676.15|OTTHUMG00000169015.4|OTTHUMT00000401949.3|ATN1-202|ATN1|4702|protein_coding|	ATN1	ENSG00000111676.15	protein_coding	2339	2752	137	TRUE	137	588	4158	856	157	147	6681	cds_internal	105057	56894	23286	24877	766.8394	0.9168024276224528	215
ENST00000396684.3|ENSG00000111676.15|OTTHUMG00000169015.4|OTTHUMT00000401949.3|ATN1-202|ATN1|4702|protein_coding|	ATN1	ENSG00000111676.15	protein_coding	2339	2752	137	TRUE	137	588	4158	958	157	147	6680	cds_internal	105057	56894	23286	24877	766.8394	0.9168024276224528	216
ENST00000396684.3|ENSG00000111676.15|OTTHUMG00000169015.4|OTTHUMT00000401949.3|ATN1-202|ATN1|4702|protein_coding|	ATN1	ENSG00000111676.15	protein_coding	2339	2752	137	TRUE	137	588	4158	986	157	147	6676	cds_internal	105057	56894	23286	24877	766.8394	0.9168024276224528	217
ENST00000396684.3|ENSG00000111676.15|OTTHUMG00000169015.4|OTTHUMT00000401949.3|ATN1-202|ATN1|4702|protein_coding|	ATN1	ENSG00000111676.15	protein_coding	2339	2752	137	TRUE	137	588	4158	993	157	147	6666	cds_internal	105057	56894	23286	24877	766.8394	0.9168024276224528	218
ENST00000396684.3|ENSG00000111676.15|OTTHUMG00000169015.4|OTTHUMT00000401949.3|ATN1-202|ATN1|4702|protein_coding|	ATN1	ENSG00000111676.15	protein_coding	2339	2752	137	TRUE	137	588	4158	1179	157	147	6659	cds_internal	105057	56894	23286	24877	766.8394	0.9168024276224528	219
ENST00000396684.3|ENSG00000111676.15|OTTHUMG00000169015.4|OTTHUMT00000401949.3|ATN1-202|ATN1|4702|protein_coding|	ATN1	ENSG00000111676.15	protein_coding	2339	2752	137	TRUE	137	588	4158	659	157	147	6684	cds_internal	105057	56894	23286	24877	766.8394	0.9168024276224528	220
ENST00000332503.6|ENSG00000182742.6|OTTHUMG00000159920.3|OTTHUMT00000358259.3|HOXB4-201|HOXB4|2002|protein_coding|	HOXB4	ENSG00000182742.6	protein_coding	87	482	131	TRUE	131	32	785	280	251	138	7098	cds_internal	49208	25162	11184	12862	375.63358	0.9379221302830038	221
ENST00000332503.6|ENSG00000182742.6|OTTHUMG00000159920.3|OTTHUMT00000358259.3|HOXB4-201|HOXB4|2002|protein_coding|	HOXB4	ENSG00000182742.6	protein_coding	87	482	131	TRUE	131	32	785	280	249	138	7099	cds_internal	49208	25162	11184	12862	375.63358	0.9379221302830038	222
ENST00000409806.8|ENSG00000178199.14|OTTHUMG00000015786.6|OTTHUMT00000286400.4|ZC3H12D-201|ZC3H12D|5744|protein_coding|	ZC3H12D	ENSG00000178199.14	protein_coding	1066	1450	128	TRUE	128	273	1854	235	127	299	7466	cds_internal	15011	2483	3382	9146	117.27344	0.8513285200409075	223
ENST00000409806.8|ENSG00000178199.14|OTTHUMG00000015786.6|OTTHUMT00000286400.4|ZC3H12D-201|ZC3H12D|5744|protein_coding|	ZC3H12D	ENSG00000178199.14	protein_coding	1066	1450	128	TRUE	128	273	1854	235	127	521	7467	cds_internal	15011	2483	3382	9146	117.27344	0.8513285200409075	224
ENST00000409806.8|ENSG00000178199.14|OTTHUMG00000015786.6|OTTHUMT00000286400.4|ZC3H12D-201|ZC3H12D|5744|protein_coding|	ZC3H12D	ENSG00000178199.14	protein_coding	1066	1450	128	TRUE	128	273	1854	235	127	308	7463	cds_internal	15011	2483	3382	9146	117.27344	0.8513285200409075	225
ENST00000409806.8|ENSG00000178199.14|OTTHUMG00000015786.6|OTTHUMT00000286400.4|ZC3H12D-201|ZC3H12D|5744|protein_coding|	ZC3H12D	ENSG00000178199.14	protein_coding	1066	1450	128	TRUE	128	273	1854	235	127	527	7465	cds_internal	15011	2483	3382	9146	117.27344	0.8513285200409075	226
ENST00000409806.8|ENSG00000178199.14|OTTHUMG00000015786.6|OTTHUMT00000286400.4|ZC3H12D-201|ZC3H12D|5744|protein_coding|	ZC3H12D	ENSG00000178199.14	protein_coding	1066	1450	128	TRUE	128	273	1854	235	127	427	7464	cds_internal	15011	2483	3382	9146	117.27344	0.8513285200409075	227
ENST00000400451.7|ENSG00000185252.19|OTTHUMG00000150687.5|OTTHUMT00000319648.3|ZNF74-202|ZNF74|3900|protein_coding|	ZNF74	ENSG00000185252.19	protein_coding	1317	1698	127	TRUE	127	478	2410	126	541	331	7526	cds_internal	22816	4435	13162	5219	179.65355	0.8858182904486415	228
ENST00000405993.2|ENSG00000185252.19|OTTHUMG00000150687.5|OTTHUMT00000322214.2|ZNF74-204|ZNF74|1839|protein_coding|	ZNF74	ENSG00000185252.19	protein_coding	743	1124	127	TRUE	127	0	1836	475	331	126	7511	cds_internal	22816	13162	5219	4435	179.65355	0.8858182904486415	229
ENST00000400451.7|ENSG00000185252.19|OTTHUMG00000150687.5|OTTHUMT00000319648.3|ZNF74-202|ZNF74|3900|protein_coding|	ZNF74	ENSG00000185252.19	protein_coding	1317	1698	127	TRUE	127	478	2410	126	644	331	7525	cds_internal	22816	4435	13162	5219	179.65355	0.8858182904486415	230
ENST00000400451.7|ENSG00000185252.19|OTTHUMG00000150687.5|OTTHUMT00000319648.3|ZNF74-202|ZNF74|3900|protein_coding|	ZNF74	ENSG00000185252.19	protein_coding	1317	1698	127	TRUE	127	478	2410	126	573	331	7521	cds_internal	22816	4435	13162	5219	179.65355	0.8858182904486415	231
ENST00000405993.2|ENSG00000185252.19|OTTHUMG00000150687.5|OTTHUMT00000322214.2|ZNF74-204|ZNF74|1839|protein_coding|	ZNF74	ENSG00000185252.19	protein_coding	743	1124	127	TRUE	127	0	1836	612	331	126	7514	cds_internal	22816	13162	5219	4435	179.65355	0.8858182904486415	232
ENST00000405993.2|ENSG00000185252.19|OTTHUMG00000150687.5|OTTHUMT00000322214.2|ZNF74-204|ZNF74|1839|protein_coding|	ZNF74	ENSG00000185252.19	protein_coding	743	1124	127	TRUE	127	0	1836	541	331	126	7513	cds_internal	22816	13162	5219	4435	179.65355	0.8858182904486415	233
ENST00000405993.2|ENSG00000185252.19|OTTHUMG00000150687.5|OTTHUMT00000322214.2|ZNF74-204|ZNF74|1839|protein_coding|	ZNF74	ENSG00000185252.19	protein_coding	743	1124	127	TRUE	127	0	1836	506	331	126	7512	cds_internal	22816	13162	5219	4435	179.65355	0.8858182904486415	234
ENST00000611540.4|ENSG00000185252.19|OTTHUMG00000150687.5|-|ZNF74-209|ZNF74|3714|protein_coding|	ZNF74	ENSG00000185252.19	protein_coding	1125	1506	127	TRUE	127	286	2218	126	541	331	7470	cds_internal	22816	4435	13162	5219	179.65355	0.8858182904486415	235
ENST00000400451.7|ENSG00000185252.19|OTTHUMG00000150687.5|OTTHUMT00000319648.3|ZNF74-202|ZNF74|3900|protein_coding|	ZNF74	ENSG00000185252.19	protein_coding	1317	1698	127	TRUE	127	478	2410	126	506	331	7504	cds_internal	22816	4435	13162	5219	179.65355	0.8858182904486415	236
ENST00000611540.4|ENSG00000185252.19|OTTHUMG00000150687.5|-|ZNF74-209|ZNF74|3714|protein_coding|	ZNF74	ENSG00000185252.19	protein_coding	1125	1506	127	TRUE	127	286	2218	126	644	331	7503	cds_internal	22816	4435	13162	5219	179.65355	0.8858182904486415	237
ENST00000611540.4|ENSG00000185252.19|OTTHUMG00000150687.5|-|ZNF74-209|ZNF74|3714|protein_coding|	ZNF74	ENSG00000185252.19	protein_coding	1125	1506	127	TRUE	127	286	2218	126	475	331	7502	cds_internal	22816	4435	13162	5219	179.65355	0.8858182904486415	238
ENST00000611540.4|ENSG00000185252.19|OTTHUMG00000150687.5|-|ZNF74-209|ZNF74|3714|protein_coding|	ZNF74	ENSG00000185252.19	protein_coding	1125	1506	127	TRUE	127	286	2218	126	573	331	7494	cds_internal	22816	4435	13162	5219	179.65355	0.8858182904486415	239
ENST00000400451.7|ENSG00000185252.19|OTTHUMG00000150687.5|OTTHUMT00000319648.3|ZNF74-202|ZNF74|3900|protein_coding|	ZNF74	ENSG00000185252.19	protein_coding	1317	1698	127	TRUE	127	478	2410	126	475	331	7490	cds_internal	22816	4435	13162	5219	179.65355	0.8858182904486415	240
ENST00000611540.4|ENSG00000185252.19|OTTHUMG00000150687.5|-|ZNF74-209|ZNF74|3714|protein_coding|	ZNF74	ENSG00000185252.19	protein_coding	1125	1506	127	TRUE	127	286	2218	126	506	331	7468	cds_internal	22816	4435	13162	5219	179.65355	0.8858182904486415	241
ENST00000409806.8|ENSG00000178199.14|OTTHUMG00000015786.6|OTTHUMT00000286400.4|ZC3H12D-201|ZC3H12D|5744|protein_coding|	ZC3H12D	ENSG00000178199.14	protein_coding	1074	1450	125	TRUE	125	273	1854	229	127	299	7559	cds_internal	14708	3336	8925	2447	117.664	0.8538270545563255	242
ENST00000409806.8|ENSG00000178199.14|OTTHUMG00000015786.6|OTTHUMT00000286400.4|ZC3H12D-201|ZC3H12D|5744|protein_coding|	ZC3H12D	ENSG00000178199.14	protein_coding	1074	1450	125	TRUE	125	273	1854	229	127	521	7558	cds_internal	14708	3336	8925	2447	117.664	0.8538270545563255	243
ENST00000287020.7|ENSG00000156466.11|OTTHUMG00000164710.4|OTTHUMT00000379862.4|GDF6-201|GDF6|3712|protein_coding|	GDF6	ENSG00000156466.11	protein_coding	821	1198	125	TRUE	125	115	1480	405	210	201	7554	cds_internal	32377	4028	3652	24697	259.016	0.6480640122809856	244
ENST00000287020.7|ENSG00000156466.11|OTTHUMG00000164710.4|OTTHUMT00000379862.4|GDF6-201|GDF6|3712|protein_coding|	GDF6	ENSG00000156466.11	protein_coding	821	1198	125	TRUE	125	115	1480	413	210	201	7551	cds_internal	32377	4028	3652	24697	259.016	0.6480640122809856	245
ENST00000287020.7|ENSG00000156466.11|OTTHUMG00000164710.4|OTTHUMT00000379862.4|GDF6-201|GDF6|3712|protein_coding|	GDF6	ENSG00000156466.11	protein_coding	821	1198	125	TRUE	125	115	1480	455	210	201	7550	cds_internal	32377	4028	3652	24697	259.016	0.6480640122809856	246
ENST00000409806.8|ENSG00000178199.14|OTTHUMG00000015786.6|OTTHUMT00000286400.4|ZC3H12D-201|ZC3H12D|5744|protein_coding|	ZC3H12D	ENSG00000178199.14	protein_coding	1074	1450	125	TRUE	125	273	1854	229	127	527	7549	cds_internal	14708	3336	8925	2447	117.664	0.8538270545563255	247
ENST00000287020.7|ENSG00000156466.11|OTTHUMG00000164710.4|OTTHUMT00000379862.4|GDF6-201|GDF6|3712|protein_coding|	GDF6	ENSG00000156466.11	protein_coding	821	1198	125	TRUE	125	115	1480	358	210	201	7538	cds_internal	32377	4028	3652	24697	259.016	0.6480640122809856	248
ENST00000287020.7|ENSG00000156466.11|OTTHUMG00000164710.4|OTTHUMT00000379862.4|GDF6-201|GDF6|3712|protein_coding|	GDF6	ENSG00000156466.11	protein_coding	821	1198	125	TRUE	125	115	1480	302	210	201	7537	cds_internal	32377	4028	3652	24697	259.016	0.6480640122809856	249
ENST00000409806.8|ENSG00000178199.14|OTTHUMG00000015786.6|OTTHUMT00000286400.4|ZC3H12D-201|ZC3H12D|5744|protein_coding|	ZC3H12D	ENSG00000178199.14	protein_coding	1074	1450	125	TRUE	125	273	1854	229	127	308	7534	cds_internal	14708	3336	8925	2447	117.664	0.8538270545563255	250
ENST00000409806.8|ENSG00000178199.14|OTTHUMG00000015786.6|OTTHUMT00000286400.4|ZC3H12D-201|ZC3H12D|5744|protein_coding|	ZC3H12D	ENSG00000178199.14	protein_coding	1074	1450	125	TRUE	125	273	1854	229	127	427	7548	cds_internal	14708	3336	8925	2447	117.664	0.8538270545563255	251
ENST00000645032.1|ENSG00000156313.15|OTTHUMG00000021361.16|OTTHUMT00000496419.1|RPGR-216|RPGR|4733|protein_coding|	RPGR	ENSG00000156313.15	protein_coding	3003	3375	124	TRUE	124	143	3599	123	1152	145	7608	cds_internal	432	118	195	119	3.483871	0.9727517151095862	252
ENST00000645032.1|ENSG00000156313.15|OTTHUMG00000021361.16|OTTHUMT00000496419.1|RPGR-216|RPGR|4733|protein_coding|	RPGR	ENSG00000156313.15	protein_coding	3003	3375	124	TRUE	124	143	3599	123	647	145	7603	cds_internal	432	118	195	119	3.483871	0.9727517151095862	253
ENST00000645032.1|ENSG00000156313.15|OTTHUMG00000021361.16|OTTHUMT00000496419.1|RPGR-216|RPGR|4733|protein_coding|	RPGR	ENSG00000156313.15	protein_coding	3003	3375	124	TRUE	124	143	3599	123	584	145	7604	cds_internal	432	118	195	119	3.483871	0.9727517151095862	254
ENST00000645032.1|ENSG00000156313.15|OTTHUMG00000021361.16|OTTHUMT00000496419.1|RPGR-216|RPGR|4733|protein_coding|	RPGR	ENSG00000156313.15	protein_coding	3003	3375	124	TRUE	124	143	3599	123	837	145	7605	cds_internal	432	118	195	119	3.483871	0.9727517151095862	255
ENST00000645032.1|ENSG00000156313.15|OTTHUMG00000021361.16|OTTHUMT00000496419.1|RPGR-216|RPGR|4733|protein_coding|	RPGR	ENSG00000156313.15	protein_coding	3003	3375	124	TRUE	124	143	3599	123	1145	145	7606	cds_internal	432	118	195	119	3.483871	0.9727517151095862	256
ENST00000645032.1|ENSG00000156313.15|OTTHUMG00000021361.16|OTTHUMT00000496419.1|RPGR-216|RPGR|4733|protein_coding|	RPGR	ENSG00000156313.15	protein_coding	3003	3375	124	TRUE	124	143	3599	123	743	145	7607	cds_internal	432	118	195	119	3.483871	0.9727517151095862	257
ENST00000645032.1|ENSG00000156313.15|OTTHUMG00000021361.16|OTTHUMT00000496419.1|RPGR-216|RPGR|4733|protein_coding|	RPGR	ENSG00000156313.15	protein_coding	3003	3375	124	TRUE	124	143	3599	123	603	145	7611	cds_internal	432	118	195	119	3.483871	0.9727517151095862	258
ENST00000645032.1|ENSG00000156313.15|OTTHUMG00000021361.16|OTTHUMT00000496419.1|RPGR-216|RPGR|4733|protein_coding|	RPGR	ENSG00000156313.15	protein_coding	3003	3375	124	TRUE	124	143	3599	123	675	145	7609	cds_internal	432	118	195	119	3.483871	0.9727517151095862	259
ENST00000645032.1|ENSG00000156313.15|OTTHUMG00000021361.16|OTTHUMT00000496419.1|RPGR-216|RPGR|4733|protein_coding|	RPGR	ENSG00000156313.15	protein_coding	3003	3375	124	TRUE	124	143	3599	123	792	145	7610	cds_internal	432	118	195	119	3.483871	0.9727517151095862	260
ENST00000645032.1|ENSG00000156313.15|OTTHUMG00000021361.16|OTTHUMT00000496419.1|RPGR-216|RPGR|4733|protein_coding|	RPGR	ENSG00000156313.15	protein_coding	3003	3375	124	TRUE	124	143	3599	123	426	145	7601	cds_internal	432	118	195	119	3.483871	0.9727517151095862	261
ENST00000645032.1|ENSG00000156313.15|OTTHUMG00000021361.16|OTTHUMT00000496419.1|RPGR-216|RPGR|4733|protein_coding|	RPGR	ENSG00000156313.15	protein_coding	3003	3375	124	TRUE	124	143	3599	123	990	145	7612	cds_internal	432	118	195	119	3.483871	0.9727517151095862	262
ENST00000510531.6|ENSG00000145545.13|OTTHUMG00000090456.4|OTTHUMT00000365832.1|SRD5A1-203|SRD5A1|2150|nonsense_mediated_decay|	SRD5A1	ENSG00000145545.13	nonsense_mediated_decay	287	661	124	TRUE	124	287	665	194	141	126	7628	cds_internal	121148	37952	51825	31371	977	0.9800804764867336	263
ENST00000253008.3|ENSG00000130711.5|OTTHUMG00000020808.2|OTTHUMT00000054664.2|PRDM12-201|PRDM12|2478|protein_coding|	PRDM12	ENSG00000130711.5	protein_coding	791	1164	124	TRUE	123	60	1161	207	240	305	7632	overlaps_downstream	4403	2153	1288	962	35.508064	0.9482239681659228	264
ENST00000645032.1|ENSG00000156313.15|OTTHUMG00000021361.16|OTTHUMT00000496419.1|RPGR-216|RPGR|4733|protein_coding|	RPGR	ENSG00000156313.15	protein_coding	3003	3375	124	TRUE	124	143	3599	123	687	145	7602	cds_internal	432	118	195	119	3.483871	0.9727517151095862	265
ENST00000645032.1|ENSG00000156313.15|OTTHUMG00000021361.16|OTTHUMT00000496419.1|RPGR-216|RPGR|4733|protein_coding|	RPGR	ENSG00000156313.15	protein_coding	3003	3375	124	TRUE	124	143	3599	123	1095	145	7613	cds_internal	432	118	195	119	3.483871	0.9727517151095862	266
ENST00000645032.1|ENSG00000156313.15|OTTHUMG00000021361.16|OTTHUMT00000496419.1|RPGR-216|RPGR|4733|protein_coding|	RPGR	ENSG00000156313.15	protein_coding	3003	3375	124	TRUE	124	143	3599	123	600	145	7600	cds_internal	432	118	195	119	3.483871	0.9727517151095862	267
ENST00000253008.3|ENSG00000130711.5|OTTHUMG00000020808.2|OTTHUMT00000054664.2|PRDM12-201|PRDM12|2478|protein_coding|	PRDM12	ENSG00000130711.5	protein_coding	791	1164	124	TRUE	123	60	1161	366	240	305	7578	overlaps_downstream	4403	2153	1288	962	35.508064	0.9482239681659228	268
ENST00000645032.1|ENSG00000156313.15|OTTHUMG00000021361.16|OTTHUMT00000496419.1|RPGR-216|RPGR|4733|protein_coding|	RPGR	ENSG00000156313.15	protein_coding	3003	3375	124	TRUE	124	143	3599	123	651	145	7599	cds_internal	432	118	195	119	3.483871	0.9727517151095862	269
ENST00000323084.9|ENSG00000175894.18|OTTHUMG00000041215.4|OTTHUMT00000098761.3|TSPEAR-201|TSPEAR|3958|protein_coding|	TSPEAR	ENSG00000175894.18	protein_coding	1355	1728	124	TRUE	124	59	2066	151	459	135	7563	cds_internal	642	218	197	227	5.177419	0.9984147225796774	270
ENST00000253008.3|ENSG00000130711.5|OTTHUMG00000020808.2|OTTHUMT00000054664.2|PRDM12-201|PRDM12|2478|protein_coding|	PRDM12	ENSG00000130711.5	protein_coding	791	1164	124	TRUE	123	60	1161	125	240	305	7569	overlaps_downstream	4403	2153	1288	962	35.508064	0.9482239681659228	271
ENST00000323084.9|ENSG00000175894.18|OTTHUMG00000041215.4|OTTHUMT00000098761.3|TSPEAR-201|TSPEAR|3958|protein_coding|	TSPEAR	ENSG00000175894.18	protein_coding	1355	1728	124	TRUE	124	59	2066	151	601	135	7562	cds_internal	642	218	197	227	5.177419	0.9984147225796774	272
ENST00000253008.3|ENSG00000130711.5|OTTHUMG00000020808.2|OTTHUMT00000054664.2|PRDM12-201|PRDM12|2478|protein_coding|	PRDM12	ENSG00000130711.5	protein_coding	791	1164	124	TRUE	123	60	1161	232	240	305	7574	overlaps_downstream	4403	2153	1288	962	35.508064	0.9482239681659228	273
ENST00000253008.3|ENSG00000130711.5|OTTHUMG00000020808.2|OTTHUMT00000054664.2|PRDM12-201|PRDM12|2478|protein_coding|	PRDM12	ENSG00000130711.5	protein_coding	791	1164	124	TRUE	123	60	1161	254	240	305	7575	overlaps_downstream	4403	2153	1288	962	35.508064	0.9482239681659228	274
ENST00000253008.3|ENSG00000130711.5|OTTHUMG00000020808.2|OTTHUMT00000054664.2|PRDM12-201|PRDM12|2478|protein_coding|	PRDM12	ENSG00000130711.5	protein_coding	791	1164	124	TRUE	123	60	1161	367	240	305	7588	overlaps_downstream	4403	2153	1288	962	35.508064	0.9482239681659228	275
ENST00000323084.9|ENSG00000175894.18|OTTHUMG00000041215.4|OTTHUMT00000098761.3|TSPEAR-201|TSPEAR|3958|protein_coding|	TSPEAR	ENSG00000175894.18	protein_coding	1355	1728	124	TRUE	124	59	2066	151	669	135	7592	cds_internal	642	218	197	227	5.177419	0.9984147225796774	276
ENST00000323084.9|ENSG00000175894.18|OTTHUMG00000041215.4|OTTHUMT00000098761.3|TSPEAR-201|TSPEAR|3958|protein_coding|	TSPEAR	ENSG00000175894.18	protein_coding	1355	1728	124	TRUE	124	59	2066	151	488	135	7593	cds_internal	642	218	197	227	5.177419	0.9984147225796774	277
ENST00000253008.3|ENSG00000130711.5|OTTHUMG00000020808.2|OTTHUMT00000054664.2|PRDM12-201|PRDM12|2478|protein_coding|	PRDM12	ENSG00000130711.5	protein_coding	791	1164	124	TRUE	123	60	1161	177	240	305	7596	overlaps_downstream	4403	2153	1288	962	35.508064	0.9482239681659228	278
ENST00000645032.1|ENSG00000156313.15|OTTHUMG00000021361.16|OTTHUMT00000496419.1|RPGR-216|RPGR|4733|protein_coding|	RPGR	ENSG00000156313.15	protein_coding	3003	3375	124	TRUE	124	143	3599	123	729	145	7597	cds_internal	432	118	195	119	3.483871	0.9727517151095862	279
ENST00000645032.1|ENSG00000156313.15|OTTHUMG00000021361.16|OTTHUMT00000496419.1|RPGR-216|RPGR|4733|protein_coding|	RPGR	ENSG00000156313.15	protein_coding	3003	3375	124	TRUE	124	143	3599	123	467	145	7598	cds_internal	432	118	195	119	3.483871	0.9727517151095862	280
ENST00000261707.7|ENSG00000108576.10|OTTHUMG00000132751.7|-|SLC6A4-201|SLC6A4|6604|protein_coding|	SLC6A4	ENSG00000108576.10	protein_coding	899	1262	121	TRUE	121	577	2467	672	160	120	7918	cds_internal	4494	529	1762	2203	37.140495	0.8815020401294742	281
ENST00000650711.1|ENSG00000108576.10|OTTHUMG00000132751.7|OTTHUMT00000504255.2|SLC6A4-206|SLC6A4|6335|protein_coding|	SLC6A4	ENSG00000108576.10	protein_coding	628	991	121	TRUE	121	306	2196	166	120	630	7930	cds_internal	4494	1762	2203	529	37.140495	0.8815020401294742	282
ENST00000650711.1|ENSG00000108576.10|OTTHUMG00000132751.7|OTTHUMT00000504255.2|SLC6A4-206|SLC6A4|6335|protein_coding|	SLC6A4	ENSG00000108576.10	protein_coding	628	991	121	TRUE	121	306	2196	166	120	672	7929	cds_internal	4494	1762	2203	529	37.140495	0.8815020401294742	283
ENST00000261707.7|ENSG00000108576.10|OTTHUMG00000132751.7|-|SLC6A4-201|SLC6A4|6604|protein_coding|	SLC6A4	ENSG00000108576.10	protein_coding	899	1262	121	TRUE	121	577	2467	630	166	120	7922	cds_internal	4494	529	1762	2203	37.140495	0.8815020401294742	284
ENST00000650711.1|ENSG00000108576.10|OTTHUMG00000132751.7|OTTHUMT00000504255.2|SLC6A4-206|SLC6A4|6335|protein_coding|	SLC6A4	ENSG00000108576.10	protein_coding	628	991	121	TRUE	121	306	2196	160	120	630	7927	cds_internal	4494	1762	2203	529	37.140495	0.8815020401294742	285
ENST00000650711.1|ENSG00000108576.10|OTTHUMG00000132751.7|OTTHUMT00000504255.2|SLC6A4-206|SLC6A4|6335|protein_coding|	SLC6A4	ENSG00000108576.10	protein_coding	628	991	121	TRUE	121	306	2196	160	120	672	7902	cds_internal	4494	1762	2203	529	37.140495	0.8815020401294742	286
ENST00000261707.7|ENSG00000108576.10|OTTHUMG00000132751.7|-|SLC6A4-201|SLC6A4|6604|protein_coding|	SLC6A4	ENSG00000108576.10	protein_coding	899	1262	121	TRUE	121	577	2467	630	160	120	7883	cds_internal	4494	529	1762	2203	37.140495	0.8815020401294742	287
ENST00000261707.7|ENSG00000108576.10|OTTHUMG00000132751.7|-|SLC6A4-201|SLC6A4|6604|protein_coding|	SLC6A4	ENSG00000108576.10	protein_coding	899	1262	121	TRUE	121	577	2467	672	166	120	7880	cds_internal	4494	529	1762	2203	37.140495	0.8815020401294742	288
ENST00000401766.6|ENSG00000108576.10|OTTHUMG00000132751.7|OTTHUMT00000256115.3|SLC6A4-203|SLC6A4|6543|protein_coding|	SLC6A4	ENSG00000108576.10	protein_coding	836	1199	121	TRUE	121	514	2404	630	160	120	7876	cds_internal	4494	529	1762	2203	37.140495	0.8815020401294742	289
ENST00000401766.6|ENSG00000108576.10|OTTHUMG00000132751.7|OTTHUMT00000256115.3|SLC6A4-203|SLC6A4|6543|protein_coding|	SLC6A4	ENSG00000108576.10	protein_coding	836	1199	121	TRUE	121	514	2404	630	166	120	7892	cds_internal	4494	529	1762	2203	37.140495	0.8815020401294742	290
ENST00000317951.6|ENSG00000179846.11|OTTHUMG00000160521.4|OTTHUMT00000360950.3|NKPD1-201|NKPD1|4910|protein_coding|	NKPD1	ENSG00000179846.11	protein_coding	315	677	120	TRUE	120	224	2720	126	859	139	7952	cds_internal	56	15	24	17	0.46666667	0.9811244784172682	291
ENST00000317951.6|ENSG00000179846.11|OTTHUMG00000160521.4|OTTHUMT00000360950.3|NKPD1-201|NKPD1|4910|protein_coding|	NKPD1	ENSG00000179846.11	protein_coding	315	677	120	TRUE	120	224	2720	126	832	139	7953	cds_internal	56	15	24	17	0.46666667	0.9811244784172682	292
ENST00000686631.1|ENSG00000179846.11|OTTHUMG00000160521.4|-|NKPD1-203|NKPD1|4822|protein_coding|	NKPD1	ENSG00000179846.11	protein_coding	221	583	120	TRUE	120	130	2626	832	139	126	7954	cds_internal	56	24	17	15	0.46666667	0.9811244784172682	293
ENST00000226247.2|ENSG00000109101.8|OTTHUMG00000132603.3|OTTHUMT00000255832.1|FOXN1-201|FOXN1|3436|protein_coding|	FOXN1	ENSG00000109101.8	protein_coding	1114	1468	118	TRUE	118	29	1973	236	117	348	8165	cds_internal	561	71	138	352	4.754237	0.8183455863911121	294
ENST00000579795.6|ENSG00000109101.8|OTTHUMG00000132603.3|OTTHUMT00000445709.2|FOXN1-203|FOXN1|3521|protein_coding|	FOXN1	ENSG00000109101.8	protein_coding	1195	1549	118	TRUE	118	110	2054	236	117	436	8159	cds_internal	561	71	138	352	4.754237	0.8183455863911121	295
ENST00000579795.6|ENSG00000109101.8|OTTHUMG00000132603.3|OTTHUMT00000445709.2|FOXN1-203|FOXN1|3521|protein_coding|	FOXN1	ENSG00000109101.8	protein_coding	1195	1549	118	TRUE	118	110	2054	236	117	367	8160	cds_internal	561	71	138	352	4.754237	0.8183455863911121	296
ENST00000226247.2|ENSG00000109101.8|OTTHUMG00000132603.3|OTTHUMT00000255832.1|FOXN1-201|FOXN1|3436|protein_coding|	FOXN1	ENSG00000109101.8	protein_coding	1114	1468	118	TRUE	118	29	1973	236	117	621	8161	cds_internal	561	71	138	352	4.754237	0.8183455863911121	297
ENST00000226247.2|ENSG00000109101.8|OTTHUMG00000132603.3|OTTHUMT00000255832.1|FOXN1-201|FOXN1|3436|protein_coding|	FOXN1	ENSG00000109101.8	protein_coding	1114	1468	118	TRUE	118	29	1973	236	117	426	8162	cds_internal	561	71	138	352	4.754237	0.8183455863911121	298
ENST00000226247.2|ENSG00000109101.8|OTTHUMG00000132603.3|OTTHUMT00000255832.1|FOXN1-201|FOXN1|3436|protein_coding|	FOXN1	ENSG00000109101.8	protein_coding	1114	1468	118	TRUE	118	29	1973	236	117	648	8163	cds_internal	561	71	138	352	4.754237	0.8183455863911121	299
ENST00000226247.2|ENSG00000109101.8|OTTHUMG00000132603.3|OTTHUMT00000255832.1|FOXN1-201|FOXN1|3436|protein_coding|	FOXN1	ENSG00000109101.8	protein_coding	1114	1468	118	TRUE	118	29	1973	236	117	367	8164	cds_internal	561	71	138	352	4.754237	0.8183455863911121	300
ENST00000579795.6|ENSG00000109101.8|OTTHUMG00000132603.3|OTTHUMT00000445709.2|FOXN1-203|FOXN1|3521|protein_coding|	FOXN1	ENSG00000109101.8	protein_coding	1195	1549	118	TRUE	118	110	2054	236	117	426	8157	cds_internal	561	71	138	352	4.754237	0.8183455863911121	301
ENST00000226247.2|ENSG00000109101.8|OTTHUMG00000132603.3|OTTHUMT00000255832.1|FOXN1-201|FOXN1|3436|protein_coding|	FOXN1	ENSG00000109101.8	protein_coding	1114	1468	118	TRUE	118	29	1973	236	117	436	8166	cds_internal	561	71	138	352	4.754237	0.8183455863911121	302
ENST00000226247.2|ENSG00000109101.8|OTTHUMG00000132603.3|OTTHUMT00000255832.1|FOXN1-201|FOXN1|3436|protein_coding|	FOXN1	ENSG00000109101.8	protein_coding	1114	1468	118	TRUE	118	29	1973	236	117	393	8167	cds_internal	561	71	138	352	4.754237	0.8183455863911121	303
ENST00000226247.2|ENSG00000109101.8|OTTHUMG00000132603.3|OTTHUMT00000255832.1|FOXN1-201|FOXN1|3436|protein_coding|	FOXN1	ENSG00000109101.8	protein_coding	1114	1468	118	TRUE	118	29	1973	236	117	293	8168	cds_internal	561	71	138	352	4.754237	0.8183455863911121	304
ENST00000579795.6|ENSG00000109101.8|OTTHUMG00000132603.3|OTTHUMT00000445709.2|FOXN1-203|FOXN1|3521|protein_coding|	FOXN1	ENSG00000109101.8	protein_coding	1195	1549	118	TRUE	118	110	2054	236	117	648	8169	cds_internal	561	71	138	352	4.754237	0.8183455863911121	305
ENST00000579795.6|ENSG00000109101.8|OTTHUMG00000132603.3|OTTHUMT00000445709.2|FOXN1-203|FOXN1|3521|protein_coding|	FOXN1	ENSG00000109101.8	protein_coding	1195	1549	118	TRUE	118	110	2054	236	117	348	8170	cds_internal	561	71	138	352	4.754237	0.8183455863911121	306
ENST00000579795.6|ENSG00000109101.8|OTTHUMG00000132603.3|OTTHUMT00000445709.2|FOXN1-203|FOXN1|3521|protein_coding|	FOXN1	ENSG00000109101.8	protein_coding	1195	1549	118	TRUE	118	110	2054	236	117	293	8171	cds_internal	561	71	138	352	4.754237	0.8183455863911121	307
ENST00000579795.6|ENSG00000109101.8|OTTHUMG00000132603.3|OTTHUMT00000445709.2|FOXN1-203|FOXN1|3521|protein_coding|	FOXN1	ENSG00000109101.8	protein_coding	1195	1549	118	TRUE	118	110	2054	236	117	393	8172	cds_internal	561	71	138	352	4.754237	0.8183455863911121	308
ENST00000577936.2|ENSG00000109101.8|OTTHUMG00000132603.3|OTTHUMT00000445708.2|FOXN1-202|FOXN1|3617|protein_coding|	FOXN1	ENSG00000109101.8	protein_coding	1295	1649	118	TRUE	118	210	2154	426	236	117	8158	cds_internal	561	352	71	138	4.754237	0.8183455863911121	309
ENST00000577936.2|ENSG00000109101.8|OTTHUMG00000132603.3|OTTHUMT00000445708.2|FOXN1-202|FOXN1|3617|protein_coding|	FOXN1	ENSG00000109101.8	protein_coding	1295	1649	118	TRUE	118	210	2154	393	236	117	8142	cds_internal	561	352	71	138	4.754237	0.8183455863911121	310
ENST00000577936.2|ENSG00000109101.8|OTTHUMG00000132603.3|OTTHUMT00000445708.2|FOXN1-202|FOXN1|3617|protein_coding|	FOXN1	ENSG00000109101.8	protein_coding	1295	1649	118	TRUE	118	210	2154	648	236	117	8156	cds_internal	561	352	71	138	4.754237	0.8183455863911121	311
ENST00000577936.2|ENSG00000109101.8|OTTHUMG00000132603.3|OTTHUMT00000445708.2|FOXN1-202|FOXN1|3617|protein_coding|	FOXN1	ENSG00000109101.8	protein_coding	1295	1649	118	TRUE	118	210	2154	621	236	117	8155	cds_internal	561	352	71	138	4.754237	0.8183455863911121	312
ENST00000544570.5|ENSG00000186642.16|OTTHUMG00000102045.6|OTTHUMT00000397109.1|PDE2A-226|PDE2A|3119|protein_coding|	PDE2A	ENSG00000186642.16	protein_coding	584	940	118	TRUE	118	85	2887	794	120	151	8138	cds_internal	62948	18799	17157	26992	533.45764	0.9815148411346286	313
ENST00000577936.2|ENSG00000109101.8|OTTHUMG00000132603.3|OTTHUMT00000445708.2|FOXN1-202|FOXN1|3617|protein_coding|	FOXN1	ENSG00000109101.8	protein_coding	1295	1649	118	TRUE	118	210	2154	293	236	117	8139	cds_internal	561	352	71	138	4.754237	0.8183455863911121	314
ENST00000577936.2|ENSG00000109101.8|OTTHUMG00000132603.3|OTTHUMT00000445708.2|FOXN1-202|FOXN1|3617|protein_coding|	FOXN1	ENSG00000109101.8	protein_coding	1295	1649	118	TRUE	118	210	2154	348	236	117	8140	cds_internal	561	352	71	138	4.754237	0.8183455863911121	315
ENST00000577936.2|ENSG00000109101.8|OTTHUMG00000132603.3|OTTHUMT00000445708.2|FOXN1-202|FOXN1|3617|protein_coding|	FOXN1	ENSG00000109101.8	protein_coding	1295	1649	118	TRUE	118	210	2154	367	236	117	8141	cds_internal	561	352	71	138	4.754237	0.8183455863911121	316
ENST00000577936.2|ENSG00000109101.8|OTTHUMG00000132603.3|OTTHUMT00000445708.2|FOXN1-202|FOXN1|3617|protein_coding|	FOXN1	ENSG00000109101.8	protein_coding	1295	1649	118	TRUE	118	210	2154	436	236	117	8143	cds_internal	561	352	71	138	4.754237	0.8183455863911121	317
ENST00000540345.5|ENSG00000186642.16|OTTHUMG00000102045.6|OTTHUMT00000397111.1|PDE2A-218|PDE2A|3027|protein_coding|	PDE2A	ENSG00000186642.16	protein_coding	634	990	118	TRUE	118	141	2937	120	151	932	8144	cds_internal	62948	17157	26992	18799	533.45764	0.9815148411346286	318
ENST00000540345.5|ENSG00000186642.16|OTTHUMG00000102045.6|OTTHUMT00000397111.1|PDE2A-218|PDE2A|3027|protein_coding|	PDE2A	ENSG00000186642.16	protein_coding	634	990	118	TRUE	118	141	2937	120	151	794	8145	cds_internal	62948	17157	26992	18799	533.45764	0.9815148411346286	319
ENST00000418754.6|ENSG00000186642.16|OTTHUMG00000102045.6|OTTHUMT00000397110.1|PDE2A-203|PDE2A|2855|protein_coding|	PDE2A	ENSG00000186642.16	protein_coding	377	733	118	TRUE	118	202	2680	826	120	151	8146	cds_internal	62948	18799	17157	26992	533.45764	0.9815148411346286	320
ENST00000544570.5|ENSG00000186642.16|OTTHUMG00000102045.6|OTTHUMT00000397109.1|PDE2A-226|PDE2A|3119|protein_coding|	PDE2A	ENSG00000186642.16	protein_coding	584	940	118	TRUE	118	85	2887	934	120	151	8147	cds_internal	62948	18799	17157	26992	533.45764	0.9815148411346286	321
ENST00000579795.6|ENSG00000109101.8|OTTHUMG00000132603.3|OTTHUMT00000445709.2|FOXN1-203|FOXN1|3521|protein_coding|	FOXN1	ENSG00000109101.8	protein_coding	1195	1549	118	TRUE	118	110	2054	236	117	621	8148	cds_internal	561	71	138	352	4.754237	0.8183455863911121	322
ENST00000444035.6|ENSG00000186642.16|OTTHUMG00000102045.6|-|PDE2A-206|PDE2A|4193|protein_coding|	PDE2A	ENSG00000186642.16	protein_coding	646	1002	118	TRUE	118	189	2949	120	151	794	8149	cds_internal	62948	17157	26992	18799	533.45764	0.9815148411346286	323
ENST00000444035.6|ENSG00000186642.16|OTTHUMG00000102045.6|-|PDE2A-206|PDE2A|4193|protein_coding|	PDE2A	ENSG00000186642.16	protein_coding	646	1002	118	TRUE	118	189	2949	120	151	920	8150	cds_internal	62948	17157	26992	18799	533.45764	0.9815148411346286	324
ENST00000334456.10|ENSG00000186642.16|OTTHUMG00000102045.6|OTTHUMT00000219839.3|PDE2A-201|PDE2A|4284|protein_coding|	PDE2A	ENSG00000186642.16	protein_coding	736	1092	118	TRUE	118	216	3039	120	151	941	8153	cds_internal	62948	17157	26992	18799	533.45764	0.9815148411346286	325
ENST00000334456.10|ENSG00000186642.16|OTTHUMG00000102045.6|OTTHUMT00000219839.3|PDE2A-201|PDE2A|4284|protein_coding|	PDE2A	ENSG00000186642.16	protein_coding	736	1092	118	TRUE	118	216	3039	120	151	794	8154	cds_internal	62948	17157	26992	18799	533.45764	0.9815148411346286	326
ENST00000574988.1|ENSG00000162073.14|OTTHUMG00000128977.3|OTTHUMT00000436740.1|PAQR4-204|PAQR4|869|protein_coding|	PAQR4	ENSG00000162073.14	protein_coding	319	671	117	TRUE	117	214	832	184	171	141	8267	cds_internal	109808	23234	65319	21255	938.5299	0.869710891	327
ENST00000261707.7|ENSG00000108576.10|OTTHUMG00000132751.7|-|SLC6A4-201|SLC6A4|6604|protein_coding|	SLC6A4	ENSG00000108576.10	protein_coding	910	1262	117	TRUE	117	577	2467	630	149	120	8231	cds_internal	4269	505	1795	1969	36.48718	0.8863204768184594	328
ENST00000261707.7|ENSG00000108576.10|OTTHUMG00000132751.7|-|SLC6A4-201|SLC6A4|6604|protein_coding|	SLC6A4	ENSG00000108576.10	protein_coding	910	1262	117	TRUE	117	577	2467	672	149	120	8210	cds_internal	4269	505	1795	1969	36.48718	0.8863204768184594	329
ENST00000650711.1|ENSG00000108576.10|OTTHUMG00000132751.7|OTTHUMT00000504255.2|SLC6A4-206|SLC6A4|6335|protein_coding|	SLC6A4	ENSG00000108576.10	protein_coding	639	991	117	TRUE	117	306	2196	149	120	630	8193	cds_internal	4269	1795	1969	505	36.48718	0.8863204768184594	330
ENST00000401766.6|ENSG00000108576.10|OTTHUMG00000132751.7|OTTHUMT00000256115.3|SLC6A4-203|SLC6A4|6543|protein_coding|	SLC6A4	ENSG00000108576.10	protein_coding	847	1199	117	TRUE	117	514	2404	630	149	120	8189	cds_internal	4269	505	1795	1969	36.48718	0.8863204768184594	331
ENST00000650711.1|ENSG00000108576.10|OTTHUMG00000132751.7|OTTHUMT00000504255.2|SLC6A4-206|SLC6A4|6335|protein_coding|	SLC6A4	ENSG00000108576.10	protein_coding	639	991	117	TRUE	117	306	2196	149	120	672	8191	cds_internal	4269	1795	1969	505	36.48718	0.8863204768184594	332
ENST00000372583.6|ENSG00000127124.16|OTTHUMG00000192539.4|OTTHUMT00000016978.2|HIVEP3-201|HIVEP3|12617|protein_coding|	HIVEP3	ENSG00000127124.16	protein_coding	7458	7798	113	TRUE	113	1311	8529	137	166	909	8589	cds_internal	5429	1368	1253	2808	48.044247	0.9345653472477504	333
ENST00000372583.6|ENSG00000127124.16|OTTHUMG00000192539.4|OTTHUMT00000016978.2|HIVEP3-201|HIVEP3|12617|protein_coding|	HIVEP3	ENSG00000127124.16	protein_coding	7458	7798	113	TRUE	113	1311	8529	137	166	1080	8582	cds_internal	5429	1368	1253	2808	48.044247	0.9345653472477504	334
ENST00000372583.6|ENSG00000127124.16|OTTHUMG00000192539.4|OTTHUMT00000016978.2|HIVEP3-201|HIVEP3|12617|protein_coding|	HIVEP3	ENSG00000127124.16	protein_coding	7458	7798	113	TRUE	113	1311	8529	137	166	1419	8583	cds_internal	5429	1368	1253	2808	48.044247	0.9345653472477504	335
ENST00000372583.6|ENSG00000127124.16|OTTHUMG00000192539.4|OTTHUMT00000016978.2|HIVEP3-201|HIVEP3|12617|protein_coding|	HIVEP3	ENSG00000127124.16	protein_coding	7458	7798	113	TRUE	113	1311	8529	137	166	722	8585	cds_internal	5429	1368	1253	2808	48.044247	0.9345653472477504	336
ENST00000372583.6|ENSG00000127124.16|OTTHUMG00000192539.4|OTTHUMT00000016978.2|HIVEP3-201|HIVEP3|12617|protein_coding|	HIVEP3	ENSG00000127124.16	protein_coding	7458	7798	113	TRUE	113	1311	8529	137	166	1402	8586	cds_internal	5429	1368	1253	2808	48.044247	0.9345653472477504	337
ENST00000372583.6|ENSG00000127124.16|OTTHUMG00000192539.4|OTTHUMT00000016978.2|HIVEP3-201|HIVEP3|12617|protein_coding|	HIVEP3	ENSG00000127124.16	protein_coding	7458	7798	113	TRUE	113	1311	8529	137	166	1441	8587	cds_internal	5429	1368	1253	2808	48.044247	0.9345653472477504	338
ENST00000372583.6|ENSG00000127124.16|OTTHUMG00000192539.4|OTTHUMT00000016978.2|HIVEP3-201|HIVEP3|12617|protein_coding|	HIVEP3	ENSG00000127124.16	protein_coding	7458	7798	113	TRUE	113	1311	8529	137	166	2149	8588	cds_internal	5429	1368	1253	2808	48.044247	0.9345653472477504	339
ENST00000372583.6|ENSG00000127124.16|OTTHUMG00000192539.4|OTTHUMT00000016978.2|HIVEP3-201|HIVEP3|12617|protein_coding|	HIVEP3	ENSG00000127124.16	protein_coding	7458	7798	113	TRUE	113	1311	8529	137	166	639	8591	cds_internal	5429	1368	1253	2808	48.044247	0.9345653472477504	340
ENST00000372583.6|ENSG00000127124.16|OTTHUMG00000192539.4|OTTHUMT00000016978.2|HIVEP3-201|HIVEP3|12617|protein_coding|	HIVEP3	ENSG00000127124.16	protein_coding	7458	7798	113	TRUE	113	1311	8529	137	166	606	8590	cds_internal	5429	1368	1253	2808	48.044247	0.9345653472477504	341
ENST00000372583.6|ENSG00000127124.16|OTTHUMG00000192539.4|OTTHUMT00000016978.2|HIVEP3-201|HIVEP3|12617|protein_coding|	HIVEP3	ENSG00000127124.16	protein_coding	7458	7798	113	TRUE	113	1311	8529	137	166	471	8592	cds_internal	5429	1368	1253	2808	48.044247	0.9345653472477504	342
ENST00000372583.6|ENSG00000127124.16|OTTHUMG00000192539.4|OTTHUMT00000016978.2|HIVEP3-201|HIVEP3|12617|protein_coding|	HIVEP3	ENSG00000127124.16	protein_coding	7458	7798	113	TRUE	113	1311	8529	137	166	1821	8593	cds_internal	5429	1368	1253	2808	48.044247	0.9345653472477504	343
ENST00000372583.6|ENSG00000127124.16|OTTHUMG00000192539.4|OTTHUMT00000016978.2|HIVEP3-201|HIVEP3|12617|protein_coding|	HIVEP3	ENSG00000127124.16	protein_coding	7458	7798	113	TRUE	113	1311	8529	137	166	1432	8595	cds_internal	5429	1368	1253	2808	48.044247	0.9345653472477504	344
ENST00000372583.6|ENSG00000127124.16|OTTHUMG00000192539.4|OTTHUMT00000016978.2|HIVEP3-201|HIVEP3|12617|protein_coding|	HIVEP3	ENSG00000127124.16	protein_coding	7458	7798	113	TRUE	113	1311	8529	137	166	1864	8596	cds_internal	5429	1368	1253	2808	48.044247	0.9345653472477504	345
ENST00000372583.6|ENSG00000127124.16|OTTHUMG00000192539.4|OTTHUMT00000016978.2|HIVEP3-201|HIVEP3|12617|protein_coding|	HIVEP3	ENSG00000127124.16	protein_coding	7458	7798	113	TRUE	113	1311	8529	137	166	1093	8597	cds_internal	5429	1368	1253	2808	48.044247	0.9345653472477504	346
ENST00000372583.6|ENSG00000127124.16|OTTHUMG00000192539.4|OTTHUMT00000016978.2|HIVEP3-201|HIVEP3|12617|protein_coding|	HIVEP3	ENSG00000127124.16	protein_coding	7458	7798	113	TRUE	113	1311	8529	137	166	1708	8580	cds_internal	5429	1368	1253	2808	48.044247	0.9345653472477504	347
ENST00000372583.6|ENSG00000127124.16|OTTHUMG00000192539.4|OTTHUMT00000016978.2|HIVEP3-201|HIVEP3|12617|protein_coding|	HIVEP3	ENSG00000127124.16	protein_coding	7458	7798	113	TRUE	113	1311	8529	137	166	1229	8581	cds_internal	5429	1368	1253	2808	48.044247	0.9345653472477504	348
ENST00000372583.6|ENSG00000127124.16|OTTHUMG00000192539.4|OTTHUMT00000016978.2|HIVEP3-201|HIVEP3|12617|protein_coding|	HIVEP3	ENSG00000127124.16	protein_coding	7458	7798	113	TRUE	113	1311	8529	137	166	1198	8594	cds_internal	5429	1368	1253	2808	48.044247	0.9345653472477504	349
ENST00000247706.4|ENSG00000127220.6|OTTHUMG00000182663.3|OTTHUMT00000462937.2|ABHD8-201|ABHD8|2042|protein_coding|	ABHD8	ENSG00000127220.6	protein_coding	334	674	113	TRUE	113	193	1510	439	153	164	8579	cds_internal	42866	15941	9036	17889	379.34512	0.9655227	350
ENST00000372583.6|ENSG00000127124.16|OTTHUMG00000192539.4|OTTHUMT00000016978.2|HIVEP3-201|HIVEP3|12617|protein_coding|	HIVEP3	ENSG00000127124.16	protein_coding	7458	7798	113	TRUE	113	1311	8529	137	166	1976	8565	cds_internal	5429	1368	1253	2808	48.044247	0.9345653472477504	351
ENST00000372583.6|ENSG00000127124.16|OTTHUMG00000192539.4|OTTHUMT00000016978.2|HIVEP3-201|HIVEP3|12617|protein_coding|	HIVEP3	ENSG00000127124.16	protein_coding	7458	7798	113	TRUE	113	1311	8529	137	166	1181	8576	cds_internal	5429	1368	1253	2808	48.044247	0.9345653472477504	352
ENST00000372583.6|ENSG00000127124.16|OTTHUMG00000192539.4|OTTHUMT00000016978.2|HIVEP3-201|HIVEP3|12617|protein_coding|	HIVEP3	ENSG00000127124.16	protein_coding	7458	7798	113	TRUE	113	1311	8529	137	166	743	8560	cds_internal	5429	1368	1253	2808	48.044247	0.9345653472477504	353
ENST00000372583.6|ENSG00000127124.16|OTTHUMG00000192539.4|OTTHUMT00000016978.2|HIVEP3-201|HIVEP3|12617|protein_coding|	HIVEP3	ENSG00000127124.16	protein_coding	7458	7798	113	TRUE	113	1311	8529	137	166	2142	8561	cds_internal	5429	1368	1253	2808	48.044247	0.9345653472477504	354
ENST00000372583.6|ENSG00000127124.16|OTTHUMG00000192539.4|OTTHUMT00000016978.2|HIVEP3-201|HIVEP3|12617|protein_coding|	HIVEP3	ENSG00000127124.16	protein_coding	7458	7798	113	TRUE	113	1311	8529	137	166	2302	8557	cds_internal	5429	1368	1253	2808	48.044247	0.9345653472477504	355
ENST00000372583.6|ENSG00000127124.16|OTTHUMG00000192539.4|OTTHUMT00000016978.2|HIVEP3-201|HIVEP3|12617|protein_coding|	HIVEP3	ENSG00000127124.16	protein_coding	7458	7798	113	TRUE	113	1311	8529	137	166	2153	8562	cds_internal	5429	1368	1253	2808	48.044247	0.9345653472477504	356
ENST00000372583.6|ENSG00000127124.16|OTTHUMG00000192539.4|OTTHUMT00000016978.2|HIVEP3-201|HIVEP3|12617|protein_coding|	HIVEP3	ENSG00000127124.16	protein_coding	7458	7798	113	TRUE	113	1311	8529	137	166	2406	8563	cds_internal	5429	1368	1253	2808	48.044247	0.9345653472477504	357
ENST00000372583.6|ENSG00000127124.16|OTTHUMG00000192539.4|OTTHUMT00000016978.2|HIVEP3-201|HIVEP3|12617|protein_coding|	HIVEP3	ENSG00000127124.16	protein_coding	7458	7798	113	TRUE	113	1311	8529	137	166	2282	8564	cds_internal	5429	1368	1253	2808	48.044247	0.9345653472477504	358
ENST00000372583.6|ENSG00000127124.16|OTTHUMG00000192539.4|OTTHUMT00000016978.2|HIVEP3-201|HIVEP3|12617|protein_coding|	HIVEP3	ENSG00000127124.16	protein_coding	7458	7798	113	TRUE	113	1311	8529	137	166	476	8558	cds_internal	5429	1368	1253	2808	48.044247	0.9345653472477504	359
ENST00000372583.6|ENSG00000127124.16|OTTHUMG00000192539.4|OTTHUMT00000016978.2|HIVEP3-201|HIVEP3|12617|protein_coding|	HIVEP3	ENSG00000127124.16	protein_coding	7458	7798	113	TRUE	113	1311	8529	137	166	1910	8566	cds_internal	5429	1368	1253	2808	48.044247	0.9345653472477504	360
ENST00000372583.6|ENSG00000127124.16|OTTHUMG00000192539.4|OTTHUMT00000016978.2|HIVEP3-201|HIVEP3|12617|protein_coding|	HIVEP3	ENSG00000127124.16	protein_coding	7458	7798	113	TRUE	113	1311	8529	137	166	1239	8568	cds_internal	5429	1368	1253	2808	48.044247	0.9345653472477504	361
ENST00000372583.6|ENSG00000127124.16|OTTHUMG00000192539.4|OTTHUMT00000016978.2|HIVEP3-201|HIVEP3|12617|protein_coding|	HIVEP3	ENSG00000127124.16	protein_coding	7458	7798	113	TRUE	113	1311	8529	137	166	1073	8569	cds_internal	5429	1368	1253	2808	48.044247	0.9345653472477504	362
ENST00000372583.6|ENSG00000127124.16|OTTHUMG00000192539.4|OTTHUMT00000016978.2|HIVEP3-201|HIVEP3|12617|protein_coding|	HIVEP3	ENSG00000127124.16	protein_coding	7458	7798	113	TRUE	113	1311	8529	137	166	1494	8570	cds_internal	5429	1368	1253	2808	48.044247	0.9345653472477504	363
ENST00000372583.6|ENSG00000127124.16|OTTHUMG00000192539.4|OTTHUMT00000016978.2|HIVEP3-201|HIVEP3|12617|protein_coding|	HIVEP3	ENSG00000127124.16	protein_coding	7458	7798	113	TRUE	113	1311	8529	137	166	965	8573	cds_internal	5429	1368	1253	2808	48.044247	0.9345653472477504	364
ENST00000372583.6|ENSG00000127124.16|OTTHUMG00000192539.4|OTTHUMT00000016978.2|HIVEP3-201|HIVEP3|12617|protein_coding|	HIVEP3	ENSG00000127124.16	protein_coding	7458	7798	113	TRUE	113	1311	8529	137	166	386	8574	cds_internal	5429	1368	1253	2808	48.044247	0.9345653472477504	365
ENST00000372583.6|ENSG00000127124.16|OTTHUMG00000192539.4|OTTHUMT00000016978.2|HIVEP3-201|HIVEP3|12617|protein_coding|	HIVEP3	ENSG00000127124.16	protein_coding	7458	7798	113	TRUE	113	1311	8529	137	166	1709	8567	cds_internal	5429	1368	1253	2808	48.044247	0.9345653472477504	366
ENST00000372584.5|ENSG00000127124.16|OTTHUMG00000192539.4|OTTHUMT00000016977.2|HIVEP3-202|HIVEP3|12319|protein_coding|	HIVEP3	ENSG00000127124.16	protein_coding	7163	7500	112	TRUE	112	1016	8231	165	1975	136	8699	cds_internal	5390	1242	2794	1354	48.125	0.9337836967318282	367
ENST00000372584.5|ENSG00000127124.16|OTTHUMG00000192539.4|OTTHUMT00000016977.2|HIVEP3-202|HIVEP3|12319|protein_coding|	HIVEP3	ENSG00000127124.16	protein_coding	7163	7500	112	TRUE	112	1016	8231	165	470	136	8705	cds_internal	5390	1242	2794	1354	48.125	0.9337836967318282	368
ENST00000372584.5|ENSG00000127124.16|OTTHUMG00000192539.4|OTTHUMT00000016977.2|HIVEP3-202|HIVEP3|12319|protein_coding|	HIVEP3	ENSG00000127124.16	protein_coding	7163	7500	112	TRUE	112	1016	8231	165	1401	136	8704	cds_internal	5390	1242	2794	1354	48.125	0.9337836967318282	369
ENST00000372584.5|ENSG00000127124.16|OTTHUMG00000192539.4|OTTHUMT00000016977.2|HIVEP3-202|HIVEP3|12319|protein_coding|	HIVEP3	ENSG00000127124.16	protein_coding	7163	7500	112	TRUE	112	1016	8231	165	1431	136	8703	cds_internal	5390	1242	2794	1354	48.125	0.9337836967318282	370
ENST00000372584.5|ENSG00000127124.16|OTTHUMG00000192539.4|OTTHUMT00000016977.2|HIVEP3-202|HIVEP3|12319|protein_coding|	HIVEP3	ENSG00000127124.16	protein_coding	7163	7500	112	TRUE	112	1016	8231	165	1909	136	8702	cds_internal	5390	1242	2794	1354	48.125	0.9337836967318282	371
ENST00000372584.5|ENSG00000127124.16|OTTHUMG00000192539.4|OTTHUMT00000016977.2|HIVEP3-202|HIVEP3|12319|protein_coding|	HIVEP3	ENSG00000127124.16	protein_coding	7163	7500	112	TRUE	112	1016	8231	165	638	136	8701	cds_internal	5390	1242	2794	1354	48.125	0.9337836967318282	372
ENST00000372584.5|ENSG00000127124.16|OTTHUMG00000192539.4|OTTHUMT00000016977.2|HIVEP3-202|HIVEP3|12319|protein_coding|	HIVEP3	ENSG00000127124.16	protein_coding	7163	7500	112	TRUE	112	1016	8231	165	1180	136	8700	cds_internal	5390	1242	2794	1354	48.125	0.9337836967318282	373
ENST00000372584.5|ENSG00000127124.16|OTTHUMG00000192539.4|OTTHUMT00000016977.2|HIVEP3-202|HIVEP3|12319|protein_coding|	HIVEP3	ENSG00000127124.16	protein_coding	7163	7500	112	TRUE	112	1016	8231	165	742	136	8695	cds_internal	5390	1242	2794	1354	48.125	0.9337836967318282	374
ENST00000643665.1|ENSG00000127124.16|OTTHUMG00000192539.4|OTTHUMT00000495637.4|HIVEP3-207|HIVEP3|12216|protein_coding|	HIVEP3	ENSG00000127124.16	protein_coding	7060	7397	112	TRUE	112	913	8128	1418	136	165	8698	cds_internal	5390	2794	1354	1242	48.125	0.9337836967318282	375
ENST00000372584.5|ENSG00000127124.16|OTTHUMG00000192539.4|OTTHUMT00000016977.2|HIVEP3-202|HIVEP3|12319|protein_coding|	HIVEP3	ENSG00000127124.16	protein_coding	7163	7500	112	TRUE	112	1016	8231	165	1238	136	8697	cds_internal	5390	1242	2794	1354	48.125	0.9337836967318282	376
ENST00000372584.5|ENSG00000127124.16|OTTHUMG00000192539.4|OTTHUMT00000016977.2|HIVEP3-202|HIVEP3|12319|protein_coding|	HIVEP3	ENSG00000127124.16	protein_coding	7163	7500	112	TRUE	112	1016	8231	165	475	136	8693	cds_internal	5390	1242	2794	1354	48.125	0.9337836967318282	377
ENST00000372584.5|ENSG00000127124.16|OTTHUMG00000192539.4|OTTHUMT00000016977.2|HIVEP3-202|HIVEP3|12319|protein_coding|	HIVEP3	ENSG00000127124.16	protein_coding	7163	7500	112	TRUE	112	1016	8231	165	2301	136	8692	cds_internal	5390	1242	2794	1354	48.125	0.9337836967318282	378
ENST00000372584.5|ENSG00000127124.16|OTTHUMG00000192539.4|OTTHUMT00000016977.2|HIVEP3-202|HIVEP3|12319|protein_coding|	HIVEP3	ENSG00000127124.16	protein_coding	7163	7500	112	TRUE	112	1016	8231	165	1708	136	8691	cds_internal	5390	1242	2794	1354	48.125	0.9337836967318282	379
ENST00000372584.5|ENSG00000127124.16|OTTHUMG00000192539.4|OTTHUMT00000016977.2|HIVEP3-202|HIVEP3|12319|protein_coding|	HIVEP3	ENSG00000127124.16	protein_coding	7163	7500	112	TRUE	112	1016	8231	165	1493	136	8707	cds_internal	5390	1242	2794	1354	48.125	0.9337836967318282	380
ENST00000372584.5|ENSG00000127124.16|OTTHUMG00000192539.4|OTTHUMT00000016977.2|HIVEP3-202|HIVEP3|12319|protein_coding|	HIVEP3	ENSG00000127124.16	protein_coding	7163	7500	112	TRUE	112	1016	8231	165	1820	136	8706	cds_internal	5390	1242	2794	1354	48.125	0.9337836967318282	381
ENST00000643665.1|ENSG00000127124.16|OTTHUMG00000192539.4|OTTHUMT00000495637.4|HIVEP3-207|HIVEP3|12216|protein_coding|	HIVEP3	ENSG00000127124.16	protein_coding	7060	7397	112	TRUE	112	913	8128	1863	136	165	8733	cds_internal	5390	2794	1354	1242	48.125	0.9337836967318282	382
ENST00000372584.5|ENSG00000127124.16|OTTHUMG00000192539.4|OTTHUMT00000016977.2|HIVEP3-202|HIVEP3|12319|protein_coding|	HIVEP3	ENSG00000127124.16	protein_coding	7163	7500	112	TRUE	112	1016	8231	165	964	136	8709	cds_internal	5390	1242	2794	1354	48.125	0.9337836967318282	383
ENST00000643665.1|ENSG00000127124.16|OTTHUMG00000192539.4|OTTHUMT00000495637.4|HIVEP3-207|HIVEP3|12216|protein_coding|	HIVEP3	ENSG00000127124.16	protein_coding	7060	7397	112	TRUE	112	913	8128	1909	136	165	8716	cds_internal	5390	2794	1354	1242	48.125	0.9337836967318282	384
ENST00000643665.1|ENSG00000127124.16|OTTHUMG00000192539.4|OTTHUMT00000495637.4|HIVEP3-207|HIVEP3|12216|protein_coding|	HIVEP3	ENSG00000127124.16	protein_coding	7060	7397	112	TRUE	112	913	8128	1975	136	165	8718	cds_internal	5390	2794	1354	1242	48.125	0.9337836967318282	385
ENST00000643665.1|ENSG00000127124.16|OTTHUMG00000192539.4|OTTHUMT00000495637.4|HIVEP3-207|HIVEP3|12216|protein_coding|	HIVEP3	ENSG00000127124.16	protein_coding	7060	7397	112	TRUE	112	913	8128	2405	136	165	8721	cds_internal	5390	2794	1354	1242	48.125	0.9337836967318282	386
ENST00000643665.1|ENSG00000127124.16|OTTHUMG00000192539.4|OTTHUMT00000495637.4|HIVEP3-207|HIVEP3|12216|protein_coding|	HIVEP3	ENSG00000127124.16	protein_coding	7060	7397	112	TRUE	112	913	8128	2141	136	165	8722	cds_internal	5390	2794	1354	1242	48.125	0.9337836967318282	387
ENST00000643665.1|ENSG00000127124.16|OTTHUMG00000192539.4|OTTHUMT00000495637.4|HIVEP3-207|HIVEP3|12216|protein_coding|	HIVEP3	ENSG00000127124.16	protein_coding	7060	7397	112	TRUE	112	913	8128	2148	136	165	8728	cds_internal	5390	2794	1354	1242	48.125	0.9337836967318282	388
ENST00000643665.1|ENSG00000127124.16|OTTHUMG00000192539.4|OTTHUMT00000495637.4|HIVEP3-207|HIVEP3|12216|protein_coding|	HIVEP3	ENSG00000127124.16	protein_coding	7060	7397	112	TRUE	112	913	8128	2152	136	165	8729	cds_internal	5390	2794	1354	1242	48.125	0.9337836967318282	389
ENST00000643665.1|ENSG00000127124.16|OTTHUMG00000192539.4|OTTHUMT00000495637.4|HIVEP3-207|HIVEP3|12216|protein_coding|	HIVEP3	ENSG00000127124.16	protein_coding	7060	7397	112	TRUE	112	913	8128	2281	136	165	8732	cds_internal	5390	2794	1354	1242	48.125	0.9337836967318282	390
ENST00000372584.5|ENSG00000127124.16|OTTHUMG00000192539.4|OTTHUMT00000016977.2|HIVEP3-202|HIVEP3|12319|protein_coding|	HIVEP3	ENSG00000127124.16	protein_coding	7163	7500	112	TRUE	112	1016	8231	165	1418	136	8689	cds_internal	5390	1242	2794	1354	48.125	0.9337836967318282	391
ENST00000643665.1|ENSG00000127124.16|OTTHUMG00000192539.4|OTTHUMT00000495637.4|HIVEP3-207|HIVEP3|12216|protein_coding|	HIVEP3	ENSG00000127124.16	protein_coding	7060	7397	112	TRUE	112	913	8128	1431	136	165	8736	cds_internal	5390	2794	1354	1242	48.125	0.9337836967318282	392
ENST00000643665.1|ENSG00000127124.16|OTTHUMG00000192539.4|OTTHUMT00000495637.4|HIVEP3-207|HIVEP3|12216|protein_coding|	HIVEP3	ENSG00000127124.16	protein_coding	7060	7397	112	TRUE	112	913	8128	1440	136	165	8738	cds_internal	5390	2794	1354	1242	48.125	0.9337836967318282	393
ENST00000643665.1|ENSG00000127124.16|OTTHUMG00000192539.4|OTTHUMT00000495637.4|HIVEP3-207|HIVEP3|12216|protein_coding|	HIVEP3	ENSG00000127124.16	protein_coding	7060	7397	112	TRUE	112	913	8128	1820	136	165	8739	cds_internal	5390	2794	1354	1242	48.125	0.9337836967318282	394
ENST00000643665.1|ENSG00000127124.16|OTTHUMG00000192539.4|OTTHUMT00000495637.4|HIVEP3-207|HIVEP3|12216|protein_coding|	HIVEP3	ENSG00000127124.16	protein_coding	7060	7397	112	TRUE	112	913	8128	1708	136	165	8741	cds_internal	5390	2794	1354	1242	48.125	0.9337836967318282	395
ENST00000643665.1|ENSG00000127124.16|OTTHUMG00000192539.4|OTTHUMT00000495637.4|HIVEP3-207|HIVEP3|12216|protein_coding|	HIVEP3	ENSG00000127124.16	protein_coding	7060	7397	112	TRUE	112	913	8128	1493	136	165	8742	cds_internal	5390	2794	1354	1242	48.125	0.9337836967318282	396
ENST00000643665.1|ENSG00000127124.16|OTTHUMG00000192539.4|OTTHUMT00000495637.4|HIVEP3-207|HIVEP3|12216|protein_coding|	HIVEP3	ENSG00000127124.16	protein_coding	7060	7397	112	TRUE	112	913	8128	1707	136	165	8745	cds_internal	5390	2794	1354	1242	48.125	0.9337836967318282	397
ENST00000372584.5|ENSG00000127124.16|OTTHUMG00000192539.4|OTTHUMT00000016977.2|HIVEP3-202|HIVEP3|12319|protein_coding|	HIVEP3	ENSG00000127124.16	protein_coding	7163	7500	112	TRUE	112	1016	8231	165	1863	136	8690	cds_internal	5390	1242	2794	1354	48.125	0.9337836967318282	398
ENST00000643665.1|ENSG00000127124.16|OTTHUMG00000192539.4|OTTHUMT00000495637.4|HIVEP3-207|HIVEP3|12216|protein_coding|	HIVEP3	ENSG00000127124.16	protein_coding	7060	7397	112	TRUE	112	913	8128	2301	136	165	8734	cds_internal	5390	2794	1354	1242	48.125	0.9337836967318282	399
ENST00000372584.5|ENSG00000127124.16|OTTHUMG00000192539.4|OTTHUMT00000016977.2|HIVEP3-202|HIVEP3|12319|protein_coding|	HIVEP3	ENSG00000127124.16	protein_coding	7163	7500	112	TRUE	112	1016	8231	165	721	136	8687	cds_internal	5390	1242	2794	1354	48.125	0.9337836967318282	400
ENST00000643665.1|ENSG00000127124.16|OTTHUMG00000192539.4|OTTHUMT00000495637.4|HIVEP3-207|HIVEP3|12216|protein_coding|	HIVEP3	ENSG00000127124.16	protein_coding	7060	7397	112	TRUE	112	913	8128	605	136	165	8642	cds_internal	5390	2794	1354	1242	48.125	0.9337836967318282	401
ENST00000643665.1|ENSG00000127124.16|OTTHUMG00000192539.4|OTTHUMT00000495637.4|HIVEP3-207|HIVEP3|12216|protein_coding|	HIVEP3	ENSG00000127124.16	protein_coding	7060	7397	112	TRUE	112	913	8128	1092	136	165	8653	cds_internal	5390	2794	1354	1242	48.125	0.9337836967318282	402
ENST00000643665.1|ENSG00000127124.16|OTTHUMG00000192539.4|OTTHUMT00000495637.4|HIVEP3-207|HIVEP3|12216|protein_coding|	HIVEP3	ENSG00000127124.16	protein_coding	7060	7397	112	TRUE	112	913	8128	1079	136	165	8650	cds_internal	5390	2794	1354	1242	48.125	0.9337836967318282	403
ENST00000643665.1|ENSG00000127124.16|OTTHUMG00000192539.4|OTTHUMT00000495637.4|HIVEP3-207|HIVEP3|12216|protein_coding|	HIVEP3	ENSG00000127124.16	protein_coding	7060	7397	112	TRUE	112	913	8128	1228	136	165	8649	cds_internal	5390	2794	1354	1242	48.125	0.9337836967318282	404
ENST00000643665.1|ENSG00000127124.16|OTTHUMG00000192539.4|OTTHUMT00000495637.4|HIVEP3-207|HIVEP3|12216|protein_coding|	HIVEP3	ENSG00000127124.16	protein_coding	7060	7397	112	TRUE	112	913	8128	721	136	165	8648	cds_internal	5390	2794	1354	1242	48.125	0.9337836967318282	405
ENST00000643665.1|ENSG00000127124.16|OTTHUMG00000192539.4|OTTHUMT00000495637.4|HIVEP3-207|HIVEP3|12216|protein_coding|	HIVEP3	ENSG00000127124.16	protein_coding	7060	7397	112	TRUE	112	913	8128	638	136	165	8647	cds_internal	5390	2794	1354	1242	48.125	0.9337836967318282	406
ENST00000372584.5|ENSG00000127124.16|OTTHUMG00000192539.4|OTTHUMT00000016977.2|HIVEP3-202|HIVEP3|12319|protein_coding|	HIVEP3	ENSG00000127124.16	protein_coding	7163	7500	112	TRUE	112	1016	8231	165	2281	136	8643	cds_internal	5390	1242	2794	1354	48.125	0.9337836967318282	407
ENST00000643665.1|ENSG00000127124.16|OTTHUMG00000192539.4|OTTHUMT00000495637.4|HIVEP3-207|HIVEP3|12216|protein_coding|	HIVEP3	ENSG00000127124.16	protein_coding	7060	7397	112	TRUE	112	913	8128	475	136	165	8640	cds_internal	5390	2794	1354	1242	48.125	0.9337836967318282	408
ENST00000372584.5|ENSG00000127124.16|OTTHUMG00000192539.4|OTTHUMT00000016977.2|HIVEP3-202|HIVEP3|12319|protein_coding|	HIVEP3	ENSG00000127124.16	protein_coding	7163	7500	112	TRUE	112	1016	8231	165	2141	136	8657	cds_internal	5390	1242	2794	1354	48.125	0.9337836967318282	409
ENST00000372584.5|ENSG00000127124.16|OTTHUMG00000192539.4|OTTHUMT00000016977.2|HIVEP3-202|HIVEP3|12319|protein_coding|	HIVEP3	ENSG00000127124.16	protein_coding	7163	7500	112	TRUE	112	1016	8231	165	1072	136	8639	cds_internal	5390	1242	2794	1354	48.125	0.9337836967318282	410
ENST00000372584.5|ENSG00000127124.16|OTTHUMG00000192539.4|OTTHUMT00000016977.2|HIVEP3-202|HIVEP3|12319|protein_coding|	HIVEP3	ENSG00000127124.16	protein_coding	7163	7500	112	TRUE	112	1016	8231	165	2405	136	8638	cds_internal	5390	1242	2794	1354	48.125	0.9337836967318282	411
ENST00000643665.1|ENSG00000127124.16|OTTHUMG00000192539.4|OTTHUMT00000495637.4|HIVEP3-207|HIVEP3|12216|protein_coding|	HIVEP3	ENSG00000127124.16	protein_coding	7060	7397	112	TRUE	112	913	8128	1238	136	165	8637	cds_internal	5390	2794	1354	1242	48.125	0.9337836967318282	412
ENST00000643665.1|ENSG00000127124.16|OTTHUMG00000192539.4|OTTHUMT00000495637.4|HIVEP3-207|HIVEP3|12216|protein_coding|	HIVEP3	ENSG00000127124.16	protein_coding	7060	7397	112	TRUE	112	913	8128	470	136	165	8636	cds_internal	5390	2794	1354	1242	48.125	0.9337836967318282	413
ENST00000643665.1|ENSG00000127124.16|OTTHUMG00000192539.4|OTTHUMT00000495637.4|HIVEP3-207|HIVEP3|12216|protein_coding|	HIVEP3	ENSG00000127124.16	protein_coding	7060	7397	112	TRUE	112	913	8128	385	136	165	8635	cds_internal	5390	2794	1354	1242	48.125	0.9337836967318282	414
ENST00000372584.5|ENSG00000127124.16|OTTHUMG00000192539.4|OTTHUMT00000016977.2|HIVEP3-202|HIVEP3|12319|protein_coding|	HIVEP3	ENSG00000127124.16	protein_coding	7163	7500	112	TRUE	112	1016	8231	165	1079	136	8685	cds_internal	5390	1242	2794	1354	48.125	0.9337836967318282	415
ENST00000643665.1|ENSG00000127124.16|OTTHUMG00000192539.4|OTTHUMT00000495637.4|HIVEP3-207|HIVEP3|12216|protein_coding|	HIVEP3	ENSG00000127124.16	protein_coding	7060	7397	112	TRUE	112	913	8128	1072	136	165	8656	cds_internal	5390	2794	1354	1242	48.125	0.9337836967318282	416
ENST00000643665.1|ENSG00000127124.16|OTTHUMG00000192539.4|OTTHUMT00000495637.4|HIVEP3-207|HIVEP3|12216|protein_coding|	HIVEP3	ENSG00000127124.16	protein_coding	7060	7397	112	TRUE	112	913	8128	1401	136	165	8645	cds_internal	5390	2794	1354	1242	48.125	0.9337836967318282	417
ENST00000643665.1|ENSG00000127124.16|OTTHUMG00000192539.4|OTTHUMT00000495637.4|HIVEP3-207|HIVEP3|12216|protein_coding|	HIVEP3	ENSG00000127124.16	protein_coding	7060	7397	112	TRUE	112	913	8128	964	136	165	8658	cds_internal	5390	2794	1354	1242	48.125	0.9337836967318282	418
ENST00000372584.5|ENSG00000127124.16|OTTHUMG00000192539.4|OTTHUMT00000016977.2|HIVEP3-202|HIVEP3|12319|protein_coding|	HIVEP3	ENSG00000127124.16	protein_coding	7163	7500	112	TRUE	112	1016	8231	165	1197	136	8671	cds_internal	5390	1242	2794	1354	48.125	0.9337836967318282	419
ENST00000372584.5|ENSG00000127124.16|OTTHUMG00000192539.4|OTTHUMT00000016977.2|HIVEP3-202|HIVEP3|12319|protein_coding|	HIVEP3	ENSG00000127124.16	protein_coding	7163	7500	112	TRUE	112	1016	8231	165	385	136	8681	cds_internal	5390	1242	2794	1354	48.125	0.9337836967318282	420
ENST00000643665.1|ENSG00000127124.16|OTTHUMG00000192539.4|OTTHUMT00000495637.4|HIVEP3-207|HIVEP3|12216|protein_coding|	HIVEP3	ENSG00000127124.16	protein_coding	7060	7397	112	TRUE	112	913	8128	908	136	165	8660	cds_internal	5390	2794	1354	1242	48.125	0.9337836967318282	421
ENST00000372584.5|ENSG00000127124.16|OTTHUMG00000192539.4|OTTHUMT00000016977.2|HIVEP3-202|HIVEP3|12319|protein_coding|	HIVEP3	ENSG00000127124.16	protein_coding	7163	7500	112	TRUE	112	1016	8231	165	2148	136	8679	cds_internal	5390	1242	2794	1354	48.125	0.9337836967318282	422
ENST00000372584.5|ENSG00000127124.16|OTTHUMG00000192539.4|OTTHUMT00000016977.2|HIVEP3-202|HIVEP3|12319|protein_coding|	HIVEP3	ENSG00000127124.16	protein_coding	7163	7500	112	TRUE	112	1016	8231	165	1440	136	8678	cds_internal	5390	1242	2794	1354	48.125	0.9337836967318282	423
ENST00000372584.5|ENSG00000127124.16|OTTHUMG00000192539.4|OTTHUMT00000016977.2|HIVEP3-202|HIVEP3|12319|protein_coding|	HIVEP3	ENSG00000127124.16	protein_coding	7163	7500	112	TRUE	112	1016	8231	165	605	136	8676	cds_internal	5390	1242	2794	1354	48.125	0.9337836967318282	424
ENST00000372584.5|ENSG00000127124.16|OTTHUMG00000192539.4|OTTHUMT00000016977.2|HIVEP3-202|HIVEP3|12319|protein_coding|	HIVEP3	ENSG00000127124.16	protein_coding	7163	7500	112	TRUE	112	1016	8231	165	1707	136	8675	cds_internal	5390	1242	2794	1354	48.125	0.9337836967318282	425
ENST00000372584.5|ENSG00000127124.16|OTTHUMG00000192539.4|OTTHUMT00000016977.2|HIVEP3-202|HIVEP3|12319|protein_coding|	HIVEP3	ENSG00000127124.16	protein_coding	7163	7500	112	TRUE	112	1016	8231	165	1228	136	8672	cds_internal	5390	1242	2794	1354	48.125	0.9337836967318282	426
ENST00000372584.5|ENSG00000127124.16|OTTHUMG00000192539.4|OTTHUMT00000016977.2|HIVEP3-202|HIVEP3|12319|protein_coding|	HIVEP3	ENSG00000127124.16	protein_coding	7163	7500	112	TRUE	112	1016	8231	165	908	136	8680	cds_internal	5390	1242	2794	1354	48.125	0.9337836967318282	427
ENST00000643665.1|ENSG00000127124.16|OTTHUMG00000192539.4|OTTHUMT00000495637.4|HIVEP3-207|HIVEP3|12216|protein_coding|	HIVEP3	ENSG00000127124.16	protein_coding	7060	7397	112	TRUE	112	913	8128	1180	136	165	8661	cds_internal	5390	2794	1354	1242	48.125	0.9337836967318282	428
ENST00000372584.5|ENSG00000127124.16|OTTHUMG00000192539.4|OTTHUMT00000016977.2|HIVEP3-202|HIVEP3|12319|protein_coding|	HIVEP3	ENSG00000127124.16	protein_coding	7163	7500	112	TRUE	112	1016	8231	165	2152	136	8666	cds_internal	5390	1242	2794	1354	48.125	0.9337836967318282	429
ENST00000643665.1|ENSG00000127124.16|OTTHUMG00000192539.4|OTTHUMT00000495637.4|HIVEP3-207|HIVEP3|12216|protein_coding|	HIVEP3	ENSG00000127124.16	protein_coding	7060	7397	112	TRUE	112	913	8128	1197	136	165	8664	cds_internal	5390	2794	1354	1242	48.125	0.9337836967318282	430
ENST00000643665.1|ENSG00000127124.16|OTTHUMG00000192539.4|OTTHUMT00000495637.4|HIVEP3-207|HIVEP3|12216|protein_coding|	HIVEP3	ENSG00000127124.16	protein_coding	7060	7397	112	TRUE	112	913	8128	742	136	165	8663	cds_internal	5390	2794	1354	1242	48.125	0.9337836967318282	431
ENST00000372584.5|ENSG00000127124.16|OTTHUMG00000192539.4|OTTHUMT00000016977.2|HIVEP3-202|HIVEP3|12319|protein_coding|	HIVEP3	ENSG00000127124.16	protein_coding	7163	7500	112	TRUE	112	1016	8231	165	1092	136	8667	cds_internal	5390	1242	2794	1354	48.125	0.9337836967318282	432
ENST00000382448.8|ENSG00000168970.22|OTTHUMG00000044442.6|OTTHUMT00000103522.2|JMJD7-PLA2G4B-202|JMJD7-PLA2G4B|3331|protein_coding|	JMJD7-PLA2G4B	ENSG00000168970.22	protein_coding	2545	2878	111	TRUE	111	9	3045	300	110	207	9067	cds_internal	2801	1370	707	724	25.234234	0.9530161182367416	433
ENST00000435790.6|ENSG00000128805.15|OTTHUMG00000018176.5|OTTHUMT00000358761.2|ARHGAP22-206|ARHGAP22|2595|protein_coding|	ARHGAP22	ENSG00000128805.15	protein_coding	1829	2163	111	TRUE	111	332	2444	239	573	127	9055	cds_internal	11209	6710	2520	1979	100.98198	0.8636960171899192	434
ENST00000417247.6|ENSG00000128805.15|OTTHUMG00000018176.5|OTTHUMT00000358762.1|ARHGAP22-204|ARHGAP22|2340|protein_coding|	ARHGAP22	ENSG00000128805.15	protein_coding	1369	1703	111	TRUE	111	160	1984	396	127	239	9041	cds_internal	11209	2520	1979	6710	100.98198	0.8636960171899192	435
ENST00000417247.6|ENSG00000128805.15|OTTHUMG00000018176.5|OTTHUMT00000358762.1|ARHGAP22-204|ARHGAP22|2340|protein_coding|	ARHGAP22	ENSG00000128805.15	protein_coding	1369	1703	111	TRUE	111	160	1984	371	127	239	9045	cds_internal	11209	2520	1979	6710	100.98198	0.8636960171899192	436
ENST00000417247.6|ENSG00000128805.15|OTTHUMG00000018176.5|OTTHUMT00000358762.1|ARHGAP22-204|ARHGAP22|2340|protein_coding|	ARHGAP22	ENSG00000128805.15	protein_coding	1369	1703	111	TRUE	111	160	1984	361	127	239	9050	cds_internal	11209	2520	1979	6710	100.98198	0.8636960171899192	437
ENST00000417247.6|ENSG00000128805.15|OTTHUMG00000018176.5|OTTHUMT00000358762.1|ARHGAP22-204|ARHGAP22|2340|protein_coding|	ARHGAP22	ENSG00000128805.15	protein_coding	1369	1703	111	TRUE	111	160	1984	237	127	239	9052	cds_internal	11209	2520	1979	6710	100.98198	0.8636960171899192	438
ENST00000435790.6|ENSG00000128805.15|OTTHUMG00000018176.5|OTTHUMT00000358761.2|ARHGAP22-206|ARHGAP22|2595|protein_coding|	ARHGAP22	ENSG00000128805.15	protein_coding	1829	2163	111	TRUE	111	332	2444	239	237	127	9054	cds_internal	11209	6710	2520	1979	100.98198	0.8636960171899192	439
ENST00000374170.5|ENSG00000128805.15|OTTHUMG00000018176.5|OTTHUMT00000047945.2|ARHGAP22-202|ARHGAP22|2107|protein_coding|	ARHGAP22	ENSG00000128805.15	protein_coding	1135	1469	111	TRUE	111	133	1750	539	127	239	9057	cds_internal	11209	2520	1979	6710	100.98198	0.8636960171899192	440
ENST00000374170.5|ENSG00000128805.15|OTTHUMG00000018176.5|OTTHUMT00000047945.2|ARHGAP22-202|ARHGAP22|2107|protein_coding|	ARHGAP22	ENSG00000128805.15	protein_coding	1135	1469	111	TRUE	111	133	1750	504	127	239	9056	cds_internal	11209	2520	1979	6710	100.98198	0.8636960171899192	441
ENST00000477708.6|ENSG00000128805.15|OTTHUMG00000018176.5|OTTHUMT00000047948.2|ARHGAP22-210|ARHGAP22|1951|protein_coding|	ARHGAP22	ENSG00000128805.15	protein_coding	979	1313	111	TRUE	111	1	1594	237	127	239	9058	cds_internal	11209	2520	1979	6710	100.98198	0.8636960171899192	442
ENST00000382448.8|ENSG00000168970.22|OTTHUMG00000044442.6|OTTHUMT00000103522.2|JMJD7-PLA2G4B-202|JMJD7-PLA2G4B|3331|protein_coding|	JMJD7-PLA2G4B	ENSG00000168970.22	protein_coding	2545	2878	111	TRUE	111	9	3045	296	110	207	9059	cds_internal	2801	1370	707	724	25.234234	0.9530161182367416	443
ENST00000382448.8|ENSG00000168970.22|OTTHUMG00000044442.6|OTTHUMT00000103522.2|JMJD7-PLA2G4B-202|JMJD7-PLA2G4B|3331|protein_coding|	JMJD7-PLA2G4B	ENSG00000168970.22	protein_coding	2545	2878	111	TRUE	111	9	3045	543	110	207	9061	cds_internal	2801	1370	707	724	25.234234	0.9530161182367416	444
ENST00000382448.8|ENSG00000168970.22|OTTHUMG00000044442.6|OTTHUMT00000103522.2|JMJD7-PLA2G4B-202|JMJD7-PLA2G4B|3331|protein_coding|	JMJD7-PLA2G4B	ENSG00000168970.22	protein_coding	2545	2878	111	TRUE	111	9	3045	482	110	207	9064	cds_internal	2801	1370	707	724	25.234234	0.9530161182367416	445
ENST00000417247.6|ENSG00000128805.15|OTTHUMG00000018176.5|OTTHUMT00000358762.1|ARHGAP22-204|ARHGAP22|2340|protein_coding|	ARHGAP22	ENSG00000128805.15	protein_coding	1369	1703	111	TRUE	111	160	1984	566	127	239	9036	cds_internal	11209	2520	1979	6710	100.98198	0.8636960171899192	446
ENST00000417247.6|ENSG00000128805.15|OTTHUMG00000018176.5|OTTHUMT00000358762.1|ARHGAP22-204|ARHGAP22|2340|protein_coding|	ARHGAP22	ENSG00000128805.15	protein_coding	1369	1703	111	TRUE	111	160	1984	503	127	239	9040	cds_internal	11209	2520	1979	6710	100.98198	0.8636960171899192	447
ENST00000374170.5|ENSG00000128805.15|OTTHUMG00000018176.5|OTTHUMT00000047945.2|ARHGAP22-202|ARHGAP22|2107|protein_coding|	ARHGAP22	ENSG00000128805.15	protein_coding	1135	1469	111	TRUE	111	133	1750	371	127	239	9000	cds_internal	11209	2520	1979	6710	100.98198	0.8636960171899192	448
ENST00000435790.6|ENSG00000128805.15|OTTHUMG00000018176.5|OTTHUMT00000358761.2|ARHGAP22-206|ARHGAP22|2595|protein_coding|	ARHGAP22	ENSG00000128805.15	protein_coding	1829	2163	111	TRUE	111	332	2444	239	361	127	9035	cds_internal	11209	6710	2520	1979	100.98198	0.8636960171899192	449
ENST00000435790.6|ENSG00000128805.15|OTTHUMG00000018176.5|OTTHUMT00000358761.2|ARHGAP22-206|ARHGAP22|2595|protein_coding|	ARHGAP22	ENSG00000128805.15	protein_coding	1829	2163	111	TRUE	111	332	2444	239	648	127	9032	cds_internal	11209	6710	2520	1979	100.98198	0.8636960171899192	450
ENST00000374170.5|ENSG00000128805.15|OTTHUMG00000018176.5|OTTHUMT00000047945.2|ARHGAP22-202|ARHGAP22|2107|protein_coding|	ARHGAP22	ENSG00000128805.15	protein_coding	1135	1469	111	TRUE	111	133	1750	396	127	239	8997	cds_internal	11209	2520	1979	6710	100.98198	0.8636960171899192	451
ENST00000452633.5|ENSG00000243708.11|OTTHUMG00000156809.3|OTTHUMT00000345969.1|PLA2G4B-201|PLA2G4B|2985|protein_coding|	PLA2G4B	ENSG00000243708.11	protein_coding	2195	2528	111	TRUE	111	352	2695	207	543	110	9073	cds_internal	2801	724	1370	707	25.234234	0.9530161182367416	452
ENST00000374170.5|ENSG00000128805.15|OTTHUMG00000018176.5|OTTHUMT00000047945.2|ARHGAP22-202|ARHGAP22|2107|protein_coding|	ARHGAP22	ENSG00000128805.15	protein_coding	1135	1469	111	TRUE	111	133	1750	361	127	239	9001	cds_internal	11209	2520	1979	6710	100.98198	0.8636960171899192	453
ENST00000374172.5|ENSG00000128805.15|OTTHUMG00000018176.5|OTTHUMT00000047944.2|ARHGAP22-203|ARHGAP22|2380|protein_coding|	ARHGAP22	ENSG00000128805.15	protein_coding	1408	1742	111	TRUE	111	256	2023	503	127	239	9003	cds_internal	11209	2520	1979	6710	100.98198	0.8636960171899192	454
ENST00000374170.5|ENSG00000128805.15|OTTHUMG00000018176.5|OTTHUMT00000047945.2|ARHGAP22-202|ARHGAP22|2107|protein_coding|	ARHGAP22	ENSG00000128805.15	protein_coding	1135	1469	111	TRUE	111	133	1750	237	127	239	9009	cds_internal	11209	2520	1979	6710	100.98198	0.8636960171899192	455
ENST00000374172.5|ENSG00000128805.15|OTTHUMG00000018176.5|OTTHUMT00000047944.2|ARHGAP22-203|ARHGAP22|2380|protein_coding|	ARHGAP22	ENSG00000128805.15	protein_coding	1408	1742	111	TRUE	111	256	2023	589	127	239	9010	cds_internal	11209	2520	1979	6710	100.98198	0.8636960171899192	456
ENST00000374172.5|ENSG00000128805.15|OTTHUMG00000018176.5|OTTHUMT00000047944.2|ARHGAP22-203|ARHGAP22|2380|protein_coding|	ARHGAP22	ENSG00000128805.15	protein_coding	1408	1742	111	TRUE	111	256	2023	582	127	239	9011	cds_internal	11209	2520	1979	6710	100.98198	0.8636960171899192	457
ENST00000417247.6|ENSG00000128805.15|OTTHUMG00000018176.5|OTTHUMT00000358762.1|ARHGAP22-204|ARHGAP22|2340|protein_coding|	ARHGAP22	ENSG00000128805.15	protein_coding	1369	1703	111	TRUE	111	160	1984	608	127	239	9012	cds_internal	11209	2520	1979	6710	100.98198	0.8636960171899192	458
ENST00000417247.6|ENSG00000128805.15|OTTHUMG00000018176.5|OTTHUMT00000358762.1|ARHGAP22-204|ARHGAP22|2340|protein_coding|	ARHGAP22	ENSG00000128805.15	protein_coding	1369	1703	111	TRUE	111	160	1984	594	127	239	9013	cds_internal	11209	2520	1979	6710	100.98198	0.8636960171899192	459
ENST00000417247.6|ENSG00000128805.15|OTTHUMG00000018176.5|OTTHUMT00000358762.1|ARHGAP22-204|ARHGAP22|2340|protein_coding|	ARHGAP22	ENSG00000128805.15	protein_coding	1369	1703	111	TRUE	111	160	1984	573	127	239	9014	cds_internal	11209	2520	1979	6710	100.98198	0.8636960171899192	460
ENST00000435790.6|ENSG00000128805.15|OTTHUMG00000018176.5|OTTHUMT00000358761.2|ARHGAP22-206|ARHGAP22|2595|protein_coding|	ARHGAP22	ENSG00000128805.15	protein_coding	1829	2163	111	TRUE	111	332	2444	239	371	127	9015	cds_internal	11209	6710	2520	1979	100.98198	0.8636960171899192	461
ENST00000435790.6|ENSG00000128805.15|OTTHUMG00000018176.5|OTTHUMT00000358761.2|ARHGAP22-206|ARHGAP22|2595|protein_coding|	ARHGAP22	ENSG00000128805.15	protein_coding	1829	2163	111	TRUE	111	332	2444	239	704	127	9017	cds_internal	11209	6710	2520	1979	100.98198	0.8636960171899192	462
ENST00000435790.6|ENSG00000128805.15|OTTHUMG00000018176.5|OTTHUMT00000358761.2|ARHGAP22-206|ARHGAP22|2595|protein_coding|	ARHGAP22	ENSG00000128805.15	protein_coding	1829	2163	111	TRUE	111	332	2444	239	503	127	9021	cds_internal	11209	6710	2520	1979	100.98198	0.8636960171899192	463
ENST00000435790.6|ENSG00000128805.15|OTTHUMG00000018176.5|OTTHUMT00000358761.2|ARHGAP22-206|ARHGAP22|2595|protein_coding|	ARHGAP22	ENSG00000128805.15	protein_coding	1829	2163	111	TRUE	111	332	2444	239	396	127	9028	cds_internal	11209	6710	2520	1979	100.98198	0.8636960171899192	464
ENST00000435790.6|ENSG00000128805.15|OTTHUMG00000018176.5|OTTHUMT00000358761.2|ARHGAP22-206|ARHGAP22|2595|protein_coding|	ARHGAP22	ENSG00000128805.15	protein_coding	1829	2163	111	TRUE	111	332	2444	239	670	127	9031	cds_internal	11209	6710	2520	1979	100.98198	0.8636960171899192	465
ENST00000382448.8|ENSG00000168970.22|OTTHUMG00000044442.6|OTTHUMT00000103522.2|JMJD7-PLA2G4B-202|JMJD7-PLA2G4B|3331|protein_coding|	JMJD7-PLA2G4B	ENSG00000168970.22	protein_coding	2545	2878	111	TRUE	111	9	3045	706	110	207	9069	cds_internal	2801	1370	707	724	25.234234	0.9530161182367416	466
ENST00000458483.4|ENSG00000243708.11|OTTHUMG00000156809.3|-|PLA2G4B-202|PLA2G4B|2696|protein_coding|	PLA2G4B	ENSG00000243708.11	protein_coding	1910	2243	111	TRUE	111	67	2410	207	543	110	9129	cds_internal	2801	724	1370	707	25.234234	0.9530161182367416	467
ENST00000452633.5|ENSG00000243708.11|OTTHUMG00000156809.3|OTTHUMT00000345969.1|PLA2G4B-201|PLA2G4B|2985|protein_coding|	PLA2G4B	ENSG00000243708.11	protein_coding	2195	2528	111	TRUE	111	352	2695	207	781	110	9075	cds_internal	2801	724	1370	707	25.234234	0.9530161182367416	468
ENST00000435790.6|ENSG00000128805.15|OTTHUMG00000018176.5|OTTHUMT00000358761.2|ARHGAP22-206|ARHGAP22|2595|protein_coding|	ARHGAP22	ENSG00000128805.15	protein_coding	1829	2163	111	TRUE	111	332	2444	239	566	127	9274	cds_internal	11209	6710	2520	1979	100.98198	0.8636960171899192	469
ENST00000417912.6|ENSG00000128805.15|OTTHUMG00000018176.5|OTTHUMT00000358760.1|ARHGAP22-205|ARHGAP22|2352|protein_coding|	ARHGAP22	ENSG00000128805.15	protein_coding	1684	2018	111	TRUE	111	157	2299	503	127	239	9247	cds_internal	11209	2520	1979	6710	100.98198	0.8636960171899192	470
ENST00000417912.6|ENSG00000128805.15|OTTHUMG00000018176.5|OTTHUMT00000358760.1|ARHGAP22-205|ARHGAP22|2352|protein_coding|	ARHGAP22	ENSG00000128805.15	protein_coding	1684	2018	111	TRUE	111	157	2299	396	127	239	9252	cds_internal	11209	2520	1979	6710	100.98198	0.8636960171899192	471
ENST00000417912.6|ENSG00000128805.15|OTTHUMG00000018176.5|OTTHUMT00000358760.1|ARHGAP22-205|ARHGAP22|2352|protein_coding|	ARHGAP22	ENSG00000128805.15	protein_coding	1684	2018	111	TRUE	111	157	2299	589	127	239	9257	cds_internal	11209	2520	1979	6710	100.98198	0.8636960171899192	472
ENST00000417912.6|ENSG00000128805.15|OTTHUMG00000018176.5|OTTHUMT00000358760.1|ARHGAP22-205|ARHGAP22|2352|protein_coding|	ARHGAP22	ENSG00000128805.15	protein_coding	1684	2018	111	TRUE	111	157	2299	664	127	239	9259	cds_internal	11209	2520	1979	6710	100.98198	0.8636960171899192	473
ENST00000435790.6|ENSG00000128805.15|OTTHUMG00000018176.5|OTTHUMT00000358761.2|ARHGAP22-206|ARHGAP22|2595|protein_coding|	ARHGAP22	ENSG00000128805.15	protein_coding	1829	2163	111	TRUE	111	332	2444	239	680	127	9263	cds_internal	11209	6710	2520	1979	100.98198	0.8636960171899192	474
ENST00000417912.6|ENSG00000128805.15|OTTHUMG00000018176.5|OTTHUMT00000358760.1|ARHGAP22-205|ARHGAP22|2352|protein_coding|	ARHGAP22	ENSG00000128805.15	protein_coding	1684	2018	111	TRUE	111	157	2299	686	127	239	9270	cds_internal	11209	2520	1979	6710	100.98198	0.8636960171899192	475
ENST00000417912.6|ENSG00000128805.15|OTTHUMG00000018176.5|OTTHUMT00000358760.1|ARHGAP22-205|ARHGAP22|2352|protein_coding|	ARHGAP22	ENSG00000128805.15	protein_coding	1684	2018	111	TRUE	111	157	2299	714	127	239	9275	cds_internal	11209	2520	1979	6710	100.98198	0.8636960171899192	476
ENST00000458483.4|ENSG00000243708.11|OTTHUMG00000156809.3|-|PLA2G4B-202|PLA2G4B|2696|protein_coding|	PLA2G4B	ENSG00000243708.11	protein_coding	1910	2243	111	TRUE	111	67	2410	207	300	110	9138	cds_internal	2801	724	1370	707	25.234234	0.9530161182367416	477
ENST00000417912.6|ENSG00000128805.15|OTTHUMG00000018176.5|OTTHUMT00000358760.1|ARHGAP22-205|ARHGAP22|2352|protein_coding|	ARHGAP22	ENSG00000128805.15	protein_coding	1684	2018	111	TRUE	111	157	2299	696	127	239	9277	cds_internal	11209	2520	1979	6710	100.98198	0.8636960171899192	478
ENST00000417912.6|ENSG00000128805.15|OTTHUMG00000018176.5|OTTHUMT00000358760.1|ARHGAP22-205|ARHGAP22|2352|protein_coding|	ARHGAP22	ENSG00000128805.15	protein_coding	1684	2018	111	TRUE	111	157	2299	237	127	239	9306	cds_internal	11209	2520	1979	6710	100.98198	0.8636960171899192	479
ENST00000452633.5|ENSG00000243708.11|OTTHUMG00000156809.3|OTTHUMT00000345969.1|PLA2G4B-201|PLA2G4B|2985|protein_coding|	PLA2G4B	ENSG00000243708.11	protein_coding	2195	2528	111	TRUE	111	352	2695	207	296	110	9314	cds_internal	2801	724	1370	707	25.234234	0.9530161182367416	480
ENST00000417912.6|ENSG00000128805.15|OTTHUMG00000018176.5|OTTHUMT00000358760.1|ARHGAP22-205|ARHGAP22|2352|protein_coding|	ARHGAP22	ENSG00000128805.15	protein_coding	1684	2018	111	TRUE	111	157	2299	361	127	239	9316	cds_internal	11209	2520	1979	6710	100.98198	0.8636960171899192	481
ENST00000417912.6|ENSG00000128805.15|OTTHUMG00000018176.5|OTTHUMT00000358760.1|ARHGAP22-205|ARHGAP22|2352|protein_coding|	ARHGAP22	ENSG00000128805.15	protein_coding	1684	2018	111	TRUE	111	157	2299	371	127	239	9317	cds_internal	11209	2520	1979	6710	100.98198	0.8636960171899192	482
ENST00000374170.5|ENSG00000128805.15|OTTHUMG00000018176.5|OTTHUMT00000047945.2|ARHGAP22-202|ARHGAP22|2107|protein_coding|	ARHGAP22	ENSG00000128805.15	protein_coding	1135	1469	111	TRUE	111	133	1750	497	127	239	8994	cds_internal	11209	2520	1979	6710	100.98198	0.8636960171899192	483
ENST00000417912.6|ENSG00000128805.15|OTTHUMG00000018176.5|OTTHUMT00000358760.1|ARHGAP22-205|ARHGAP22|2352|protein_coding|	ARHGAP22	ENSG00000128805.15	protein_coding	1684	2018	111	TRUE	111	157	2299	582	127	239	9241	cds_internal	11209	2520	1979	6710	100.98198	0.8636960171899192	484
ENST00000458483.4|ENSG00000243708.11|OTTHUMG00000156809.3|-|PLA2G4B-202|PLA2G4B|2696|protein_coding|	PLA2G4B	ENSG00000243708.11	protein_coding	1910	2243	111	TRUE	111	67	2410	207	781	110	9132	cds_internal	2801	724	1370	707	25.234234	0.9530161182367416	485
ENST00000452633.5|ENSG00000243708.11|OTTHUMG00000156809.3|OTTHUMT00000345969.1|PLA2G4B-201|PLA2G4B|2985|protein_coding|	PLA2G4B	ENSG00000243708.11	protein_coding	2195	2528	111	TRUE	111	352	2695	207	300	110	9076	cds_internal	2801	724	1370	707	25.234234	0.9530161182367416	486
ENST00000452633.5|ENSG00000243708.11|OTTHUMG00000156809.3|OTTHUMT00000345969.1|PLA2G4B-201|PLA2G4B|2985|protein_coding|	PLA2G4B	ENSG00000243708.11	protein_coding	2195	2528	111	TRUE	111	352	2695	207	473	110	9100	cds_internal	2801	724	1370	707	25.234234	0.9530161182367416	487
ENST00000452633.5|ENSG00000243708.11|OTTHUMG00000156809.3|OTTHUMT00000345969.1|PLA2G4B-201|PLA2G4B|2985|protein_coding|	PLA2G4B	ENSG00000243708.11	protein_coding	2195	2528	111	TRUE	111	352	2695	207	482	110	9080	cds_internal	2801	724	1370	707	25.234234	0.9530161182367416	488
ENST00000382448.8|ENSG00000168970.22|OTTHUMG00000044442.6|OTTHUMT00000103522.2|JMJD7-PLA2G4B-202|JMJD7-PLA2G4B|3331|protein_coding|	JMJD7-PLA2G4B	ENSG00000168970.22	protein_coding	2545	2878	111	TRUE	111	9	3045	913	110	207	9081	cds_internal	2801	1370	707	724	25.234234	0.9530161182367416	489
ENST00000382448.8|ENSG00000168970.22|OTTHUMG00000044442.6|OTTHUMT00000103522.2|JMJD7-PLA2G4B-202|JMJD7-PLA2G4B|3331|protein_coding|	JMJD7-PLA2G4B	ENSG00000168970.22	protein_coding	2545	2878	111	TRUE	111	9	3045	1012	110	207	9088	cds_internal	2801	1370	707	724	25.234234	0.9530161182367416	490
ENST00000382448.8|ENSG00000168970.22|OTTHUMG00000044442.6|OTTHUMT00000103522.2|JMJD7-PLA2G4B-202|JMJD7-PLA2G4B|3331|protein_coding|	JMJD7-PLA2G4B	ENSG00000168970.22	protein_coding	2545	2878	111	TRUE	111	9	3045	912	110	207	9092	cds_internal	2801	1370	707	724	25.234234	0.9530161182367416	491
ENST00000382448.8|ENSG00000168970.22|OTTHUMG00000044442.6|OTTHUMT00000103522.2|JMJD7-PLA2G4B-202|JMJD7-PLA2G4B|3331|protein_coding|	JMJD7-PLA2G4B	ENSG00000168970.22	protein_coding	2545	2878	111	TRUE	111	9	3045	853	110	207	9095	cds_internal	2801	1370	707	724	25.234234	0.9530161182367416	492
ENST00000382448.8|ENSG00000168970.22|OTTHUMG00000044442.6|OTTHUMT00000103522.2|JMJD7-PLA2G4B-202|JMJD7-PLA2G4B|3331|protein_coding|	JMJD7-PLA2G4B	ENSG00000168970.22	protein_coding	2545	2878	111	TRUE	111	9	3045	781	110	207	9099	cds_internal	2801	1370	707	724	25.234234	0.9530161182367416	493
ENST00000452633.5|ENSG00000243708.11|OTTHUMG00000156809.3|OTTHUMT00000345969.1|PLA2G4B-201|PLA2G4B|2985|protein_coding|	PLA2G4B	ENSG00000243708.11	protein_coding	2195	2528	111	TRUE	111	352	2695	207	706	110	9101	cds_internal	2801	724	1370	707	25.234234	0.9530161182367416	494
ENST00000458483.4|ENSG00000243708.11|OTTHUMG00000156809.3|-|PLA2G4B-202|PLA2G4B|2696|protein_coding|	PLA2G4B	ENSG00000243708.11	protein_coding	1910	2243	111	TRUE	111	67	2410	207	706	110	9131	cds_internal	2801	724	1370	707	25.234234	0.9530161182367416	495
ENST00000477708.6|ENSG00000128805.15|OTTHUMG00000018176.5|OTTHUMT00000047948.2|ARHGAP22-210|ARHGAP22|1951|protein_coding|	ARHGAP22	ENSG00000128805.15	protein_coding	979	1313	111	TRUE	111	1	1594	361	127	239	9102	cds_internal	11209	2520	1979	6710	100.98198	0.8636960171899192	496
ENST00000477708.6|ENSG00000128805.15|OTTHUMG00000018176.5|OTTHUMT00000047948.2|ARHGAP22-210|ARHGAP22|1951|protein_coding|	ARHGAP22	ENSG00000128805.15	protein_coding	979	1313	111	TRUE	111	1	1594	531	127	239	9117	cds_internal	11209	2520	1979	6710	100.98198	0.8636960171899192	497
ENST00000477708.6|ENSG00000128805.15|OTTHUMG00000018176.5|OTTHUMT00000047948.2|ARHGAP22-210|ARHGAP22|1951|protein_coding|	ARHGAP22	ENSG00000128805.15	protein_coding	979	1313	111	TRUE	111	1	1594	415	127	239	9121	cds_internal	11209	2520	1979	6710	100.98198	0.8636960171899192	498
ENST00000458483.4|ENSG00000243708.11|OTTHUMG00000156809.3|-|PLA2G4B-202|PLA2G4B|2696|protein_coding|	PLA2G4B	ENSG00000243708.11	protein_coding	1910	2243	111	TRUE	111	67	2410	207	473	110	9123	cds_internal	2801	724	1370	707	25.234234	0.9530161182367416	499
ENST00000458483.4|ENSG00000243708.11|OTTHUMG00000156809.3|-|PLA2G4B-202|PLA2G4B|2696|protein_coding|	PLA2G4B	ENSG00000243708.11	protein_coding	1910	2243	111	TRUE	111	67	2410	207	296	110	9128	cds_internal	2801	724	1370	707	25.234234	0.9530161182367416	500
ENST00000458483.4|ENSG00000243708.11|OTTHUMG00000156809.3|-|PLA2G4B-202|PLA2G4B|2696|protein_coding|	PLA2G4B	ENSG00000243708.11	protein_coding	1910	2243	111	TRUE	111	67	2410	207	482	110	9130	cds_internal	2801	724	1370	707	25.234234	0.9530161182367416	501
ENST00000374170.5|ENSG00000128805.15|OTTHUMG00000018176.5|OTTHUMT00000047945.2|ARHGAP22-202|ARHGAP22|2107|protein_coding|	ARHGAP22	ENSG00000128805.15	protein_coding	1135	1469	111	TRUE	111	133	1750	434	127	239	8995	cds_internal	11209	2520	1979	6710	100.98198	0.8636960171899192	502
ENST00000382448.8|ENSG00000168970.22|OTTHUMG00000044442.6|OTTHUMT00000103522.2|JMJD7-PLA2G4B-202|JMJD7-PLA2G4B|3331|protein_coding|	JMJD7-PLA2G4B	ENSG00000168970.22	protein_coding	2545	2878	111	TRUE	111	9	3045	473	110	207	9066	cds_internal	2801	1370	707	724	25.234234	0.9530161182367416	503
ENST00000374172.5|ENSG00000128805.15|OTTHUMG00000018176.5|OTTHUMT00000047944.2|ARHGAP22-203|ARHGAP22|2380|protein_coding|	ARHGAP22	ENSG00000128805.15	protein_coding	1408	1742	111	TRUE	111	256	2023	396	127	239	8992	cds_internal	11209	2520	1979	6710	100.98198	0.8636960171899192	504
ENST00000325995.7|ENSG00000175946.9|OTTHUMG00000164983.1|OTTHUMT00000381288.1|KLHL38-201|KLHL38|1982|protein_coding|	KLHL38	ENSG00000175946.9	protein_coding	764	1099	111	TRUE	111	25	1768	474	119	134	8911	cds_internal	9017	1080	1218	6719	81.23424	0.6770296946002026	505
ENST00000325995.7|ENSG00000175946.9|OTTHUMG00000164983.1|OTTHUMT00000381288.1|KLHL38-201|KLHL38|1982|protein_coding|	KLHL38	ENSG00000175946.9	protein_coding	764	1099	111	TRUE	111	25	1768	520	119	134	8868	cds_internal	9017	1080	1218	6719	81.23424	0.6770296946002026	506
ENST00000684634.1|ENSG00000175946.9|OTTHUMG00000164983.1|-|KLHL38-202|KLHL38|3260|protein_coding|	KLHL38	ENSG00000175946.9	protein_coding	957	1292	111	TRUE	111	218	1961	134	474	119	8872	cds_internal	9017	6719	1080	1218	81.23424	0.6770296946002025	507
ENST00000684634.1|ENSG00000175946.9|OTTHUMG00000164983.1|-|KLHL38-202|KLHL38|3260|protein_coding|	KLHL38	ENSG00000175946.9	protein_coding	957	1292	111	TRUE	111	218	1961	134	443	152	8873	cds_internal	9017	6719	1080	1218	81.23424	0.6770296946002025	508
ENST00000684634.1|ENSG00000175946.9|OTTHUMG00000164983.1|-|KLHL38-202|KLHL38|3260|protein_coding|	KLHL38	ENSG00000175946.9	protein_coding	957	1292	111	TRUE	111	218	1961	134	520	152	8878	cds_internal	9017	6719	1080	1218	81.23424	0.6770296946002025	509
ENST00000684634.1|ENSG00000175946.9|OTTHUMG00000164983.1|-|KLHL38-202|KLHL38|3260|protein_coding|	KLHL38	ENSG00000175946.9	protein_coding	957	1292	111	TRUE	111	218	1961	134	520	119	8880	cds_internal	9017	6719	1080	1218	81.23424	0.6770296946002025	510
ENST00000684634.1|ENSG00000175946.9|OTTHUMG00000164983.1|-|KLHL38-202|KLHL38|3260|protein_coding|	KLHL38	ENSG00000175946.9	protein_coding	957	1292	111	TRUE	111	218	1961	134	443	171	8882	cds_internal	9017	6719	1080	1218	81.23424	0.6770296946002025	511
ENST00000684634.1|ENSG00000175946.9|OTTHUMG00000164983.1|-|KLHL38-202|KLHL38|3260|protein_coding|	KLHL38	ENSG00000175946.9	protein_coding	957	1292	111	TRUE	111	218	1961	134	443	172	8884	cds_internal	9017	6719	1080	1218	81.23424	0.6770296946002025	512
ENST00000684634.1|ENSG00000175946.9|OTTHUMG00000164983.1|-|KLHL38-202|KLHL38|3260|protein_coding|	KLHL38	ENSG00000175946.9	protein_coding	957	1292	111	TRUE	111	218	1961	134	520	172	8885	cds_internal	9017	6719	1080	1218	81.23424	0.6770296946002025	513
ENST00000684634.1|ENSG00000175946.9|OTTHUMG00000164983.1|-|KLHL38-202|KLHL38|3260|protein_coding|	KLHL38	ENSG00000175946.9	protein_coding	957	1292	111	TRUE	111	218	1961	134	520	171	8892	cds_internal	9017	6719	1080	1218	81.23424	0.6770296946002025	514
ENST00000684634.1|ENSG00000175946.9|OTTHUMG00000164983.1|-|KLHL38-202|KLHL38|3260|protein_coding|	KLHL38	ENSG00000175946.9	protein_coding	957	1292	111	TRUE	111	218	1961	134	443	119	8895	cds_internal	9017	6719	1080	1218	81.23424	0.6770296946002025	515
ENST00000684634.1|ENSG00000175946.9|OTTHUMG00000164983.1|-|KLHL38-202|KLHL38|3260|protein_coding|	KLHL38	ENSG00000175946.9	protein_coding	957	1292	111	TRUE	111	218	1961	134	469	171	8897	cds_internal	9017	6719	1080	1218	81.23424	0.6770296946002025	516
ENST00000684634.1|ENSG00000175946.9|OTTHUMG00000164983.1|-|KLHL38-202|KLHL38|3260|protein_coding|	KLHL38	ENSG00000175946.9	protein_coding	957	1292	111	TRUE	111	218	1961	134	469	172	8898	cds_internal	9017	6719	1080	1218	81.23424	0.6770296946002025	517
ENST00000684634.1|ENSG00000175946.9|OTTHUMG00000164983.1|-|KLHL38-202|KLHL38|3260|protein_coding|	KLHL38	ENSG00000175946.9	protein_coding	957	1292	111	TRUE	111	218	1961	134	469	152	8900	cds_internal	9017	6719	1080	1218	81.23424	0.6770296946002025	518
ENST00000684634.1|ENSG00000175946.9|OTTHUMG00000164983.1|-|KLHL38-202|KLHL38|3260|protein_coding|	KLHL38	ENSG00000175946.9	protein_coding	957	1292	111	TRUE	111	218	1961	134	469	119	8901	cds_internal	9017	6719	1080	1218	81.23424	0.6770296946002025	519
ENST00000325995.7|ENSG00000175946.9|OTTHUMG00000164983.1|OTTHUMT00000381288.1|KLHL38-201|KLHL38|1982|protein_coding|	KLHL38	ENSG00000175946.9	protein_coding	764	1099	111	TRUE	111	25	1768	474	172	134	8909	cds_internal	9017	1080	1218	6719	81.23424	0.6770296946002026	520
ENST00000684634.1|ENSG00000175946.9|OTTHUMG00000164983.1|-|KLHL38-202|KLHL38|3260|protein_coding|	KLHL38	ENSG00000175946.9	protein_coding	957	1292	111	TRUE	111	218	1961	134	474	171	8863	cds_internal	9017	6719	1080	1218	81.23424	0.6770296946002025	521
ENST00000325995.7|ENSG00000175946.9|OTTHUMG00000164983.1|OTTHUMT00000381288.1|KLHL38-201|KLHL38|1982|protein_coding|	KLHL38	ENSG00000175946.9	protein_coding	764	1099	111	TRUE	111	25	1768	520	172	134	8858	cds_internal	9017	1080	1218	6719	81.23424	0.6770296946002026	522
ENST00000684634.1|ENSG00000175946.9|OTTHUMG00000164983.1|-|KLHL38-202|KLHL38|3260|protein_coding|	KLHL38	ENSG00000175946.9	protein_coding	957	1292	111	TRUE	111	218	1961	134	474	172	8857	cds_internal	9017	6719	1080	1218	81.23424	0.6770296946002025	523
ENST00000325995.7|ENSG00000175946.9|OTTHUMG00000164983.1|OTTHUMT00000381288.1|KLHL38-201|KLHL38|1982|protein_coding|	KLHL38	ENSG00000175946.9	protein_coding	764	1099	111	TRUE	111	25	1768	381	152	134	8804	cds_internal	9017	1080	1218	6719	81.23424	0.6770296946002026	524
ENST00000374172.5|ENSG00000128805.15|OTTHUMG00000018176.5|OTTHUMT00000047944.2|ARHGAP22-203|ARHGAP22|2380|protein_coding|	ARHGAP22	ENSG00000128805.15	protein_coding	1408	1742	111	TRUE	111	256	2023	371	127	239	8990	cds_internal	11209	2520	1979	6710	100.98198	0.8636960171899192	525
ENST00000325995.7|ENSG00000175946.9|OTTHUMG00000164983.1|OTTHUMT00000381288.1|KLHL38-201|KLHL38|1982|protein_coding|	KLHL38	ENSG00000175946.9	protein_coding	764	1099	111	TRUE	111	25	1768	381	172	134	8773	cds_internal	9017	1080	1218	6719	81.23424	0.6770296946002026	526
ENST00000325995.7|ENSG00000175946.9|OTTHUMG00000164983.1|OTTHUMT00000381288.1|KLHL38-201|KLHL38|1982|protein_coding|	KLHL38	ENSG00000175946.9	protein_coding	764	1099	111	TRUE	111	25	1768	381	119	134	8777	cds_internal	9017	1080	1218	6719	81.23424	0.6770296946002026	527
ENST00000325995.7|ENSG00000175946.9|OTTHUMG00000164983.1|OTTHUMT00000381288.1|KLHL38-201|KLHL38|1982|protein_coding|	KLHL38	ENSG00000175946.9	protein_coding	764	1099	111	TRUE	111	25	1768	381	171	134	8778	cds_internal	9017	1080	1218	6719	81.23424	0.6770296946002026	528
ENST00000325995.7|ENSG00000175946.9|OTTHUMG00000164983.1|OTTHUMT00000381288.1|KLHL38-201|KLHL38|1982|protein_coding|	KLHL38	ENSG00000175946.9	protein_coding	764	1099	111	TRUE	111	25	1768	367	171	134	8792	cds_internal	9017	1080	1218	6719	81.23424	0.6770296946002026	529
ENST00000325995.7|ENSG00000175946.9|OTTHUMG00000164983.1|OTTHUMT00000381288.1|KLHL38-201|KLHL38|1982|protein_coding|	KLHL38	ENSG00000175946.9	protein_coding	764	1099	111	TRUE	111	25	1768	367	119	134	8793	cds_internal	9017	1080	1218	6719	81.23424	0.6770296946002026	530
ENST00000684634.1|ENSG00000175946.9|OTTHUMG00000164983.1|-|KLHL38-202|KLHL38|3260|protein_coding|	KLHL38	ENSG00000175946.9	protein_coding	957	1292	111	TRUE	111	218	1961	134	367	171	8808	cds_internal	9017	6719	1080	1218	81.23424	0.6770296946002025	531
ENST00000325995.7|ENSG00000175946.9|OTTHUMG00000164983.1|OTTHUMT00000381288.1|KLHL38-201|KLHL38|1982|protein_coding|	KLHL38	ENSG00000175946.9	protein_coding	764	1099	111	TRUE	111	25	1768	520	152	134	8856	cds_internal	9017	1080	1218	6719	81.23424	0.6770296946002026	532
ENST00000325995.7|ENSG00000175946.9|OTTHUMG00000164983.1|OTTHUMT00000381288.1|KLHL38-201|KLHL38|1982|protein_coding|	KLHL38	ENSG00000175946.9	protein_coding	764	1099	111	TRUE	111	25	1768	367	172	134	8811	cds_internal	9017	1080	1218	6719	81.23424	0.6770296946002026	533
ENST00000325995.7|ENSG00000175946.9|OTTHUMG00000164983.1|OTTHUMT00000381288.1|KLHL38-201|KLHL38|1982|protein_coding|	KLHL38	ENSG00000175946.9	protein_coding	764	1099	111	TRUE	111	25	1768	581	152	134	8846	cds_internal	9017	1080	1218	6719	81.23424	0.6770296946002026	534
ENST00000325995.7|ENSG00000175946.9|OTTHUMG00000164983.1|OTTHUMT00000381288.1|KLHL38-201|KLHL38|1982|protein_coding|	KLHL38	ENSG00000175946.9	protein_coding	764	1099	111	TRUE	111	25	1768	581	172	134	8847	cds_internal	9017	1080	1218	6719	81.23424	0.6770296946002026	535
ENST00000325995.7|ENSG00000175946.9|OTTHUMG00000164983.1|OTTHUMT00000381288.1|KLHL38-201|KLHL38|1982|protein_coding|	KLHL38	ENSG00000175946.9	protein_coding	764	1099	111	TRUE	111	25	1768	581	119	134	8850	cds_internal	9017	1080	1218	6719	81.23424	0.6770296946002026	536
ENST00000325995.7|ENSG00000175946.9|OTTHUMG00000164983.1|OTTHUMT00000381288.1|KLHL38-201|KLHL38|1982|protein_coding|	KLHL38	ENSG00000175946.9	protein_coding	764	1099	111	TRUE	111	25	1768	581	171	134	8852	cds_internal	9017	1080	1218	6719	81.23424	0.6770296946002026	537
ENST00000684634.1|ENSG00000175946.9|OTTHUMG00000164983.1|-|KLHL38-202|KLHL38|3260|protein_coding|	KLHL38	ENSG00000175946.9	protein_coding	957	1292	111	TRUE	111	218	1961	134	474	152	8855	cds_internal	9017	6719	1080	1218	81.23424	0.6770296946002025	538
ENST00000684634.1|ENSG00000175946.9|OTTHUMG00000164983.1|-|KLHL38-202|KLHL38|3260|protein_coding|	KLHL38	ENSG00000175946.9	protein_coding	957	1292	111	TRUE	111	218	1961	134	381	172	8910	cds_internal	9017	6719	1080	1218	81.23424	0.6770296946002025	539
ENST00000325995.7|ENSG00000175946.9|OTTHUMG00000164983.1|OTTHUMT00000381288.1|KLHL38-201|KLHL38|1982|protein_coding|	KLHL38	ENSG00000175946.9	protein_coding	764	1099	111	TRUE	111	25	1768	367	152	134	8791	cds_internal	9017	1080	1218	6719	81.23424	0.6770296946002026	540
ENST00000684634.1|ENSG00000175946.9|OTTHUMG00000164983.1|-|KLHL38-202|KLHL38|3260|protein_coding|	KLHL38	ENSG00000175946.9	protein_coding	957	1292	111	TRUE	111	218	1961	134	381	171	8912	cds_internal	9017	6719	1080	1218	81.23424	0.6770296946002025	541
ENST00000249601.9|ENSG00000128805.15|OTTHUMG00000018176.5|OTTHUMT00000358767.1|ARHGAP22-201|ARHGAP22|2729|protein_coding|	ARHGAP22	ENSG00000128805.15	protein_coding	1757	2091	111	TRUE	111	278	2372	239	361	127	8981	cds_internal	11209	6710	2520	1979	100.98198	0.8636960171899192	542
ENST00000684634.1|ENSG00000175946.9|OTTHUMG00000164983.1|-|KLHL38-202|KLHL38|3260|protein_coding|	KLHL38	ENSG00000175946.9	protein_coding	957	1292	111	TRUE	111	218	1961	134	381	119	8963	cds_internal	9017	6719	1080	1218	81.23424	0.6770296946002025	543
ENST00000374172.5|ENSG00000128805.15|OTTHUMG00000018176.5|OTTHUMT00000047944.2|ARHGAP22-203|ARHGAP22|2380|protein_coding|	ARHGAP22	ENSG00000128805.15	protein_coding	1408	1742	111	TRUE	111	256	2023	361	127	239	8971	cds_internal	11209	2520	1979	6710	100.98198	0.8636960171899192	544
ENST00000374172.5|ENSG00000128805.15|OTTHUMG00000018176.5|OTTHUMT00000047944.2|ARHGAP22-203|ARHGAP22|2380|protein_coding|	ARHGAP22	ENSG00000128805.15	protein_coding	1408	1742	111	TRUE	111	256	2023	237	127	239	8972	cds_internal	11209	2520	1979	6710	100.98198	0.8636960171899192	545
ENST00000249601.9|ENSG00000128805.15|OTTHUMG00000018176.5|OTTHUMT00000358767.1|ARHGAP22-201|ARHGAP22|2729|protein_coding|	ARHGAP22	ENSG00000128805.15	protein_coding	1757	2091	111	TRUE	111	278	2372	239	648	127	8973	cds_internal	11209	6710	2520	1979	100.98198	0.8636960171899192	546
ENST00000249601.9|ENSG00000128805.15|OTTHUMG00000018176.5|OTTHUMT00000358767.1|ARHGAP22-201|ARHGAP22|2729|protein_coding|	ARHGAP22	ENSG00000128805.15	protein_coding	1757	2091	111	TRUE	111	278	2372	239	680	127	8975	cds_internal	11209	6710	2520	1979	100.98198	0.8636960171899192	547
ENST00000249601.9|ENSG00000128805.15|OTTHUMG00000018176.5|OTTHUMT00000358767.1|ARHGAP22-201|ARHGAP22|2729|protein_coding|	ARHGAP22	ENSG00000128805.15	protein_coding	1757	2091	111	TRUE	111	278	2372	239	566	127	8976	cds_internal	11209	6710	2520	1979	100.98198	0.8636960171899192	548
ENST00000249601.9|ENSG00000128805.15|OTTHUMG00000018176.5|OTTHUMT00000358767.1|ARHGAP22-201|ARHGAP22|2729|protein_coding|	ARHGAP22	ENSG00000128805.15	protein_coding	1757	2091	111	TRUE	111	278	2372	239	237	127	8982	cds_internal	11209	6710	2520	1979	100.98198	0.8636960171899192	549
ENST00000684634.1|ENSG00000175946.9|OTTHUMG00000164983.1|-|KLHL38-202|KLHL38|3260|protein_coding|	KLHL38	ENSG00000175946.9	protein_coding	957	1292	111	TRUE	111	218	1961	134	581	172	8957	cds_internal	9017	6719	1080	1218	81.23424	0.6770296946002025	550
ENST00000249601.9|ENSG00000128805.15|OTTHUMG00000018176.5|OTTHUMT00000358767.1|ARHGAP22-201|ARHGAP22|2729|protein_coding|	ARHGAP22	ENSG00000128805.15	protein_coding	1757	2091	111	TRUE	111	278	2372	239	573	127	8983	cds_internal	11209	6710	2520	1979	100.98198	0.8636960171899192	551
ENST00000249601.9|ENSG00000128805.15|OTTHUMG00000018176.5|OTTHUMT00000358767.1|ARHGAP22-201|ARHGAP22|2729|protein_coding|	ARHGAP22	ENSG00000128805.15	protein_coding	1757	2091	111	TRUE	111	278	2372	239	670	127	8989	cds_internal	11209	6710	2520	1979	100.98198	0.8636960171899192	552
ENST00000249601.9|ENSG00000128805.15|OTTHUMG00000018176.5|OTTHUMT00000358767.1|ARHGAP22-201|ARHGAP22|2729|protein_coding|	ARHGAP22	ENSG00000128805.15	protein_coding	1757	2091	111	TRUE	111	278	2372	239	371	127	8984	cds_internal	11209	6710	2520	1979	100.98198	0.8636960171899192	553
ENST00000249601.9|ENSG00000128805.15|OTTHUMG00000018176.5|OTTHUMT00000358767.1|ARHGAP22-201|ARHGAP22|2729|protein_coding|	ARHGAP22	ENSG00000128805.15	protein_coding	1757	2091	111	TRUE	111	278	2372	239	503	127	8985	cds_internal	11209	6710	2520	1979	100.98198	0.8636960171899192	554
ENST00000249601.9|ENSG00000128805.15|OTTHUMG00000018176.5|OTTHUMT00000358767.1|ARHGAP22-201|ARHGAP22|2729|protein_coding|	ARHGAP22	ENSG00000128805.15	protein_coding	1757	2091	111	TRUE	111	278	2372	239	396	127	8988	cds_internal	11209	6710	2520	1979	100.98198	0.8636960171899192	555
ENST00000684634.1|ENSG00000175946.9|OTTHUMG00000164983.1|-|KLHL38-202|KLHL38|3260|protein_coding|	KLHL38	ENSG00000175946.9	protein_coding	957	1292	111	TRUE	111	218	1961	134	367	119	8913	cds_internal	9017	6719	1080	1218	81.23424	0.6770296946002025	556
ENST00000684634.1|ENSG00000175946.9|OTTHUMG00000164983.1|-|KLHL38-202|KLHL38|3260|protein_coding|	KLHL38	ENSG00000175946.9	protein_coding	957	1292	111	TRUE	111	218	1961	134	581	171	8961	cds_internal	9017	6719	1080	1218	81.23424	0.6770296946002025	557
ENST00000249601.9|ENSG00000128805.15|OTTHUMG00000018176.5|OTTHUMT00000358767.1|ARHGAP22-201|ARHGAP22|2729|protein_coding|	ARHGAP22	ENSG00000128805.15	protein_coding	1757	2091	111	TRUE	111	278	2372	239	698	127	8978	cds_internal	11209	6710	2520	1979	100.98198	0.8636960171899192	558
ENST00000325995.7|ENSG00000175946.9|OTTHUMG00000164983.1|OTTHUMT00000381288.1|KLHL38-201|KLHL38|1982|protein_coding|	KLHL38	ENSG00000175946.9	protein_coding	764	1099	111	TRUE	111	25	1768	474	152	134	8952	cds_internal	9017	1080	1218	6719	81.23424	0.6770296946002026	559
ENST00000325995.7|ENSG00000175946.9|OTTHUMG00000164983.1|OTTHUMT00000381288.1|KLHL38-201|KLHL38|1982|protein_coding|	KLHL38	ENSG00000175946.9	protein_coding	764	1099	111	TRUE	111	25	1768	520	171	134	8949	cds_internal	9017	1080	1218	6719	81.23424	0.6770296946002026	560
ENST00000684634.1|ENSG00000175946.9|OTTHUMG00000164983.1|-|KLHL38-202|KLHL38|3260|protein_coding|	KLHL38	ENSG00000175946.9	protein_coding	957	1292	111	TRUE	111	218	1961	134	581	152	8942	cds_internal	9017	6719	1080	1218	81.23424	0.6770296946002025	561
ENST00000684634.1|ENSG00000175946.9|OTTHUMG00000164983.1|-|KLHL38-202|KLHL38|3260|protein_coding|	KLHL38	ENSG00000175946.9	protein_coding	957	1292	111	TRUE	111	218	1961	134	581	119	8941	cds_internal	9017	6719	1080	1218	81.23424	0.6770296946002025	562
ENST00000684634.1|ENSG00000175946.9|OTTHUMG00000164983.1|-|KLHL38-202|KLHL38|3260|protein_coding|	KLHL38	ENSG00000175946.9	protein_coding	957	1292	111	TRUE	111	218	1961	134	381	152	8935	cds_internal	9017	6719	1080	1218	81.23424	0.6770296946002025	563
ENST00000325995.7|ENSG00000175946.9|OTTHUMG00000164983.1|OTTHUMT00000381288.1|KLHL38-201|KLHL38|1982|protein_coding|	KLHL38	ENSG00000175946.9	protein_coding	764	1099	111	TRUE	111	25	1768	443	171	134	8934	cds_internal	9017	1080	1218	6719	81.23424	0.6770296946002026	564
ENST00000325995.7|ENSG00000175946.9|OTTHUMG00000164983.1|OTTHUMT00000381288.1|KLHL38-201|KLHL38|1982|protein_coding|	KLHL38	ENSG00000175946.9	protein_coding	764	1099	111	TRUE	111	25	1768	443	119	134	8933	cds_internal	9017	1080	1218	6719	81.23424	0.6770296946002026	565
ENST00000325995.7|ENSG00000175946.9|OTTHUMG00000164983.1|OTTHUMT00000381288.1|KLHL38-201|KLHL38|1982|protein_coding|	KLHL38	ENSG00000175946.9	protein_coding	764	1099	111	TRUE	111	25	1768	443	172	134	8931	cds_internal	9017	1080	1218	6719	81.23424	0.6770296946002026	566
ENST00000684634.1|ENSG00000175946.9|OTTHUMG00000164983.1|-|KLHL38-202|KLHL38|3260|protein_coding|	KLHL38	ENSG00000175946.9	protein_coding	957	1292	111	TRUE	111	218	1961	134	367	152	8914	cds_internal	9017	6719	1080	1218	81.23424	0.6770296946002025	567
ENST00000325995.7|ENSG00000175946.9|OTTHUMG00000164983.1|OTTHUMT00000381288.1|KLHL38-201|KLHL38|1982|protein_coding|	KLHL38	ENSG00000175946.9	protein_coding	764	1099	111	TRUE	111	25	1768	443	152	134	8930	cds_internal	9017	1080	1218	6719	81.23424	0.6770296946002026	568
ENST00000325995.7|ENSG00000175946.9|OTTHUMG00000164983.1|OTTHUMT00000381288.1|KLHL38-201|KLHL38|1982|protein_coding|	KLHL38	ENSG00000175946.9	protein_coding	764	1099	111	TRUE	111	25	1768	469	171	134	8929	cds_internal	9017	1080	1218	6719	81.23424	0.6770296946002026	569
ENST00000684634.1|ENSG00000175946.9|OTTHUMG00000164983.1|-|KLHL38-202|KLHL38|3260|protein_coding|	KLHL38	ENSG00000175946.9	protein_coding	957	1292	111	TRUE	111	218	1961	134	367	172	8926	cds_internal	9017	6719	1080	1218	81.23424	0.6770296946002025	570
ENST00000325995.7|ENSG00000175946.9|OTTHUMG00000164983.1|OTTHUMT00000381288.1|KLHL38-201|KLHL38|1982|protein_coding|	KLHL38	ENSG00000175946.9	protein_coding	764	1099	111	TRUE	111	25	1768	469	119	134	8924	cds_internal	9017	1080	1218	6719	81.23424	0.6770296946002026	571
ENST00000325995.7|ENSG00000175946.9|OTTHUMG00000164983.1|OTTHUMT00000381288.1|KLHL38-201|KLHL38|1982|protein_coding|	KLHL38	ENSG00000175946.9	protein_coding	764	1099	111	TRUE	111	25	1768	469	172	134	8920	cds_internal	9017	1080	1218	6719	81.23424	0.6770296946002026	572
ENST00000325995.7|ENSG00000175946.9|OTTHUMG00000164983.1|OTTHUMT00000381288.1|KLHL38-201|KLHL38|1982|protein_coding|	KLHL38	ENSG00000175946.9	protein_coding	764	1099	111	TRUE	111	25	1768	469	152	134	8919	cds_internal	9017	1080	1218	6719	81.23424	0.6770296946002026	573
ENST00000325995.7|ENSG00000175946.9|OTTHUMG00000164983.1|OTTHUMT00000381288.1|KLHL38-201|KLHL38|1982|protein_coding|	KLHL38	ENSG00000175946.9	protein_coding	764	1099	111	TRUE	111	25	1768	474	171	134	8918	cds_internal	9017	1080	1218	6719	81.23424	0.6770296946002026	574
ENST00000329687.8|ENSG00000109736.15|OTTHUMG00000122081.8|OTTHUMT00000358072.2|MFSD10-201|MFSD10|2173|protein_coding|	MFSD10	ENSG00000109736.15	protein_coding	540	870	110	TRUE	110	536	1901	109	455	209	9326	cds_internal	403336	110013	149862	143461	3666.691	0.9920653951282724	575
ENST00000329687.8|ENSG00000109736.15|OTTHUMG00000122081.8|OTTHUMT00000358072.2|MFSD10-201|MFSD10|2173|protein_coding|	MFSD10	ENSG00000109736.15	protein_coding	540	870	110	TRUE	110	536	1901	109	455	145	9320	cds_internal	403336	110013	149862	143461	3666.691	0.9920653951282724	576
ENST00000617714.2|ENSG00000237412.7|OTTHUMG00000153326.4|OTTHUMT00000330741.4|PRSS56-202|PRSS56|2233|protein_coding|	PRSS56	ENSG00000237412.7	protein_coding	1392	1721	109	TRUE	109	211	2020	112	546	134	9399	cds_internal	75647	17518	34814	23315	694.00916	0.9636426592700053	577
ENST00000617714.2|ENSG00000237412.7|OTTHUMG00000153326.4|OTTHUMT00000330741.4|PRSS56-202|PRSS56|2233|protein_coding|	PRSS56	ENSG00000237412.7	protein_coding	1392	1721	109	TRUE	109	211	2020	112	268	134	9400	cds_internal	75647	17518	34814	23315	694.00916	0.9636426592700053	578
ENST00000617714.2|ENSG00000237412.7|OTTHUMG00000153326.4|OTTHUMT00000330741.4|PRSS56-202|PRSS56|2233|protein_coding|	PRSS56	ENSG00000237412.7	protein_coding	1392	1721	109	TRUE	109	211	2020	112	335	134	9401	cds_internal	75647	17518	34814	23315	694.00916	0.9636426592700053	579
ENST00000617714.2|ENSG00000237412.7|OTTHUMG00000153326.4|OTTHUMT00000330741.4|PRSS56-202|PRSS56|2233|protein_coding|	PRSS56	ENSG00000237412.7	protein_coding	1392	1721	109	TRUE	109	211	2020	112	603	134	9397	cds_internal	75647	17518	34814	23315	694.00916	0.9636426592700053	580
ENST00000274181.7|ENSG00000145536.15|OTTHUMG00000161663.1|OTTHUMT00000365657.1|ADAMTS16-201|ADAMTS16|4979|protein_coding|	ADAMTS16	ENSG00000145536.15	protein_coding	3476	3800	108	TRUE	108	138	3810	1055	185	107	9571	cds_internal	3500	2422	467	611	32.407406	0.7538821725980926	581
ENST00000274181.7|ENSG00000145536.15|OTTHUMG00000161663.1|OTTHUMT00000365657.1|ADAMTS16-201|ADAMTS16|4979|protein_coding|	ADAMTS16	ENSG00000145536.15	protein_coding	3476	3800	108	TRUE	108	138	3810	1170	185	107	9568	cds_internal	3500	2422	467	611	32.407406	0.7538821725980926	582
ENST00000274181.7|ENSG00000145536.15|OTTHUMG00000161663.1|OTTHUMT00000365657.1|ADAMTS16-201|ADAMTS16|4979|protein_coding|	ADAMTS16	ENSG00000145536.15	protein_coding	3476	3800	108	TRUE	108	138	3810	1209	185	107	9565	cds_internal	3500	2422	467	611	32.407406	0.7538821725980926	583
ENST00000274181.7|ENSG00000145536.15|OTTHUMG00000161663.1|OTTHUMT00000365657.1|ADAMTS16-201|ADAMTS16|4979|protein_coding|	ADAMTS16	ENSG00000145536.15	protein_coding	3476	3800	108	TRUE	108	138	3810	1145	185	107	9569	cds_internal	3500	2422	467	611	32.407406	0.7538821725980926	584
ENST00000274181.7|ENSG00000145536.15|OTTHUMG00000161663.1|OTTHUMT00000365657.1|ADAMTS16-201|ADAMTS16|4979|protein_coding|	ADAMTS16	ENSG00000145536.15	protein_coding	3476	3800	108	TRUE	108	138	3810	1115	185	107	9570	cds_internal	3500	2422	467	611	32.407406	0.7538821725980926	585
ENST00000274181.7|ENSG00000145536.15|OTTHUMG00000161663.1|OTTHUMT00000365657.1|ADAMTS16-201|ADAMTS16|4979|protein_coding|	ADAMTS16	ENSG00000145536.15	protein_coding	3476	3800	108	TRUE	108	138	3810	922	185	107	9575	cds_internal	3500	2422	467	611	32.407406	0.7538821725980926	586
ENST00000274181.7|ENSG00000145536.15|OTTHUMG00000161663.1|OTTHUMT00000365657.1|ADAMTS16-201|ADAMTS16|4979|protein_coding|	ADAMTS16	ENSG00000145536.15	protein_coding	3476	3800	108	TRUE	108	138	3810	969	185	107	9572	cds_internal	3500	2422	467	611	32.407406	0.7538821725980926	587
ENST00000274181.7|ENSG00000145536.15|OTTHUMG00000161663.1|OTTHUMT00000365657.1|ADAMTS16-201|ADAMTS16|4979|protein_coding|	ADAMTS16	ENSG00000145536.15	protein_coding	3476	3800	108	TRUE	108	138	3810	923	185	107	9573	cds_internal	3500	2422	467	611	32.407406	0.7538821725980926	588
ENST00000274181.7|ENSG00000145536.15|OTTHUMG00000161663.1|OTTHUMT00000365657.1|ADAMTS16-201|ADAMTS16|4979|protein_coding|	ADAMTS16	ENSG00000145536.15	protein_coding	3476	3800	108	TRUE	108	138	3810	904	185	107	9577	cds_internal	3500	2422	467	611	32.407406	0.7538821725980926	589
ENST00000274181.7|ENSG00000145536.15|OTTHUMG00000161663.1|OTTHUMT00000365657.1|ADAMTS16-201|ADAMTS16|4979|protein_coding|	ADAMTS16	ENSG00000145536.15	protein_coding	3476	3800	108	TRUE	108	138	3810	852	185	107	9578	cds_internal	3500	2422	467	611	32.407406	0.7538821725980926	590
ENST00000274181.7|ENSG00000145536.15|OTTHUMG00000161663.1|OTTHUMT00000365657.1|ADAMTS16-201|ADAMTS16|4979|protein_coding|	ADAMTS16	ENSG00000145536.15	protein_coding	3476	3800	108	TRUE	108	138	3810	815	185	107	9580	cds_internal	3500	2422	467	611	32.407406	0.7538821725980926	591
ENST00000274181.7|ENSG00000145536.15|OTTHUMG00000161663.1|OTTHUMT00000365657.1|ADAMTS16-201|ADAMTS16|4979|protein_coding|	ADAMTS16	ENSG00000145536.15	protein_coding	3476	3800	108	TRUE	108	138	3810	784	185	107	9567	cds_internal	3500	2422	467	611	32.407406	0.7538821725980926	592
ENST00000274181.7|ENSG00000145536.15|OTTHUMG00000161663.1|OTTHUMT00000365657.1|ADAMTS16-201|ADAMTS16|4979|protein_coding|	ADAMTS16	ENSG00000145536.15	protein_coding	3476	3800	108	TRUE	108	138	3810	319	185	107	9531	cds_internal	3500	2422	467	611	32.407406	0.7538821725980926	593
ENST00000274181.7|ENSG00000145536.15|OTTHUMG00000161663.1|OTTHUMT00000365657.1|ADAMTS16-201|ADAMTS16|4979|protein_coding|	ADAMTS16	ENSG00000145536.15	protein_coding	3476	3800	108	TRUE	108	138	3810	1195	185	107	9552	cds_internal	3500	2422	467	611	32.407406	0.7538821725980926	594
ENST00000274181.7|ENSG00000145536.15|OTTHUMG00000161663.1|OTTHUMT00000365657.1|ADAMTS16-201|ADAMTS16|4979|protein_coding|	ADAMTS16	ENSG00000145536.15	protein_coding	3476	3800	108	TRUE	108	138	3810	658	185	107	9526	cds_internal	3500	2422	467	611	32.407406	0.7538821725980926	595
ENST00000274181.7|ENSG00000145536.15|OTTHUMG00000161663.1|OTTHUMT00000365657.1|ADAMTS16-201|ADAMTS16|4979|protein_coding|	ADAMTS16	ENSG00000145536.15	protein_coding	3476	3800	108	TRUE	108	138	3810	776	185	107	9535	cds_internal	3500	2422	467	611	32.407406	0.7538821725980926	596
ENST00000274181.7|ENSG00000145536.15|OTTHUMG00000161663.1|OTTHUMT00000365657.1|ADAMTS16-201|ADAMTS16|4979|protein_coding|	ADAMTS16	ENSG00000145536.15	protein_coding	3476	3800	108	TRUE	108	138	3810	1224	185	107	9518	cds_internal	3500	2422	467	611	32.407406	0.7538821725980926	597
ENST00000274181.7|ENSG00000145536.15|OTTHUMG00000161663.1|OTTHUMT00000365657.1|ADAMTS16-201|ADAMTS16|4979|protein_coding|	ADAMTS16	ENSG00000145536.15	protein_coding	3476	3800	108	TRUE	108	138	3810	767	185	107	9522	cds_internal	3500	2422	467	611	32.407406	0.7538821725980926	598
ENST00000274181.7|ENSG00000145536.15|OTTHUMG00000161663.1|OTTHUMT00000365657.1|ADAMTS16-201|ADAMTS16|4979|protein_coding|	ADAMTS16	ENSG00000145536.15	protein_coding	3476	3800	108	TRUE	108	138	3810	670	185	107	9524	cds_internal	3500	2422	467	611	32.407406	0.7538821725980926	599
ENST00000274181.7|ENSG00000145536.15|OTTHUMG00000161663.1|OTTHUMT00000365657.1|ADAMTS16-201|ADAMTS16|4979|protein_coding|	ADAMTS16	ENSG00000145536.15	protein_coding	3476	3800	108	TRUE	108	138	3810	695	185	107	9523	cds_internal	3500	2422	467	611	32.407406	0.7538821725980926	600
ENST00000274181.7|ENSG00000145536.15|OTTHUMG00000161663.1|OTTHUMT00000365657.1|ADAMTS16-201|ADAMTS16|4979|protein_coding|	ADAMTS16	ENSG00000145536.15	protein_coding	3476	3800	108	TRUE	108	138	3810	461	185	107	9527	cds_internal	3500	2422	467	611	32.407406	0.7538821725980926	601
ENST00000274181.7|ENSG00000145536.15|OTTHUMG00000161663.1|OTTHUMT00000365657.1|ADAMTS16-201|ADAMTS16|4979|protein_coding|	ADAMTS16	ENSG00000145536.15	protein_coding	3476	3800	108	TRUE	108	138	3810	446	185	107	9528	cds_internal	3500	2422	467	611	32.407406	0.7538821725980926	602
ENST00000274181.7|ENSG00000145536.15|OTTHUMG00000161663.1|OTTHUMT00000365657.1|ADAMTS16-201|ADAMTS16|4979|protein_coding|	ADAMTS16	ENSG00000145536.15	protein_coding	3476	3800	108	TRUE	108	138	3810	368	185	107	9529	cds_internal	3500	2422	467	611	32.407406	0.7538821725980926	603
ENST00000274181.7|ENSG00000145536.15|OTTHUMG00000161663.1|OTTHUMT00000365657.1|ADAMTS16-201|ADAMTS16|4979|protein_coding|	ADAMTS16	ENSG00000145536.15	protein_coding	3476	3800	108	TRUE	108	138	3810	335	185	107	9530	cds_internal	3500	2422	467	611	32.407406	0.7538821725980926	604
ENST00000274181.7|ENSG00000145536.15|OTTHUMG00000161663.1|OTTHUMT00000365657.1|ADAMTS16-201|ADAMTS16|4979|protein_coding|	ADAMTS16	ENSG00000145536.15	protein_coding	3476	3800	108	TRUE	108	138	3810	187	185	107	9532	cds_internal	3500	2422	467	611	32.407406	0.7538821725980926	605
ENST00000251268.11|ENSG00000105429.13|OTTHUMG00000150342.3|OTTHUMT00000463854.2|MEGF8-201|MEGF8|11137|protein_coding|	MEGF8	ENSG00000105429.13	protein_coding	5423	5744	107	TRUE	107	609	9144	2386	156	106	9766	cds_internal	40074	24829	7532	7713	374.52338	0.8446392334971558	606
ENST00000251268.11|ENSG00000105429.13|OTTHUMG00000150342.3|OTTHUMT00000463854.2|MEGF8-201|MEGF8|11137|protein_coding|	MEGF8	ENSG00000105429.13	protein_coding	5423	5744	107	TRUE	107	609	9144	1400	156	106	9780	cds_internal	40074	24829	7532	7713	374.52338	0.8446392334971558	607
ENST00000251268.11|ENSG00000105429.13|OTTHUMG00000150342.3|OTTHUMT00000463854.2|MEGF8-201|MEGF8|11137|protein_coding|	MEGF8	ENSG00000105429.13	protein_coding	5423	5744	107	TRUE	107	609	9144	2552	156	106	9776	cds_internal	40074	24829	7532	7713	374.52338	0.8446392334971558	608
ENST00000251268.11|ENSG00000105429.13|OTTHUMG00000150342.3|OTTHUMT00000463854.2|MEGF8-201|MEGF8|11137|protein_coding|	MEGF8	ENSG00000105429.13	protein_coding	5423	5744	107	TRUE	107	609	9144	2452	160	106	9774	cds_internal	40074	24829	7532	7713	374.52338	0.8446392334971558	609
ENST00000251268.11|ENSG00000105429.13|OTTHUMG00000150342.3|OTTHUMT00000463854.2|MEGF8-201|MEGF8|11137|protein_coding|	MEGF8	ENSG00000105429.13	protein_coding	5423	5744	107	TRUE	107	609	9144	2452	156	106	9773	cds_internal	40074	24829	7532	7713	374.52338	0.8446392334971558	610
ENST00000251268.11|ENSG00000105429.13|OTTHUMG00000150342.3|OTTHUMT00000463854.2|MEGF8-201|MEGF8|11137|protein_coding|	MEGF8	ENSG00000105429.13	protein_coding	5423	5744	107	TRUE	107	609	9144	2386	160	106	9768	cds_internal	40074	24829	7532	7713	374.52338	0.8446392334971558	611
ENST00000251268.11|ENSG00000105429.13|OTTHUMG00000150342.3|OTTHUMT00000463854.2|MEGF8-201|MEGF8|11137|protein_coding|	MEGF8	ENSG00000105429.13	protein_coding	5423	5744	107	TRUE	107	609	9144	1351	160	106	9767	cds_internal	40074	24829	7532	7713	374.52338	0.8446392334971558	612
ENST00000251268.11|ENSG00000105429.13|OTTHUMG00000150342.3|OTTHUMT00000463854.2|MEGF8-201|MEGF8|11137|protein_coding|	MEGF8	ENSG00000105429.13	protein_coding	5423	5744	107	TRUE	107	609	9144	2117	156	106	9759	cds_internal	40074	24829	7532	7713	374.52338	0.8446392334971558	613
ENST00000251268.11|ENSG00000105429.13|OTTHUMG00000150342.3|OTTHUMT00000463854.2|MEGF8-201|MEGF8|11137|protein_coding|	MEGF8	ENSG00000105429.13	protein_coding	5423	5744	107	TRUE	107	609	9144	2305	156	106	9765	cds_internal	40074	24829	7532	7713	374.52338	0.8446392334971558	614
ENST00000251268.11|ENSG00000105429.13|OTTHUMG00000150342.3|OTTHUMT00000463854.2|MEGF8-201|MEGF8|11137|protein_coding|	MEGF8	ENSG00000105429.13	protein_coding	5423	5744	107	TRUE	107	609	9144	2282	160	106	9763	cds_internal	40074	24829	7532	7713	374.52338	0.8446392334971558	615
ENST00000251268.11|ENSG00000105429.13|OTTHUMG00000150342.3|OTTHUMT00000463854.2|MEGF8-201|MEGF8|11137|protein_coding|	MEGF8	ENSG00000105429.13	protein_coding	5423	5744	107	TRUE	107	609	9144	2282	156	106	9761	cds_internal	40074	24829	7532	7713	374.52338	0.8446392334971558	616
ENST00000251268.11|ENSG00000105429.13|OTTHUMG00000150342.3|OTTHUMT00000463854.2|MEGF8-201|MEGF8|11137|protein_coding|	MEGF8	ENSG00000105429.13	protein_coding	5423	5744	107	TRUE	107	609	9144	2117	160	106	9760	cds_internal	40074	24829	7532	7713	374.52338	0.8446392334971558	617
ENST00000251268.11|ENSG00000105429.13|OTTHUMG00000150342.3|OTTHUMT00000463854.2|MEGF8-201|MEGF8|11137|protein_coding|	MEGF8	ENSG00000105429.13	protein_coding	5423	5744	107	TRUE	107	609	9144	2728	156	106	9782	cds_internal	40074	24829	7532	7713	374.52338	0.8446392334971558	618
ENST00000251268.11|ENSG00000105429.13|OTTHUMG00000150342.3|OTTHUMT00000463854.2|MEGF8-201|MEGF8|11137|protein_coding|	MEGF8	ENSG00000105429.13	protein_coding	5423	5744	107	TRUE	107	609	9144	2089	160	106	9758	cds_internal	40074	24829	7532	7713	374.52338	0.8446392334971558	619
ENST00000251268.11|ENSG00000105429.13|OTTHUMG00000150342.3|OTTHUMT00000463854.2|MEGF8-201|MEGF8|11137|protein_coding|	MEGF8	ENSG00000105429.13	protein_coding	5423	5744	107	TRUE	107	609	9144	2089	156	106	9757	cds_internal	40074	24829	7532	7713	374.52338	0.8446392334971558	620
ENST00000251268.11|ENSG00000105429.13|OTTHUMG00000150342.3|OTTHUMT00000463854.2|MEGF8-201|MEGF8|11137|protein_coding|	MEGF8	ENSG00000105429.13	protein_coding	5423	5744	107	TRUE	107	609	9144	1351	156	106	9781	cds_internal	40074	24829	7532	7713	374.52338	0.8446392334971558	621
ENST00000251268.11|ENSG00000105429.13|OTTHUMG00000150342.3|OTTHUMT00000463854.2|MEGF8-201|MEGF8|11137|protein_coding|	MEGF8	ENSG00000105429.13	protein_coding	5423	5744	107	TRUE	107	609	9144	1294	160	106	9806	cds_internal	40074	24829	7532	7713	374.52338	0.8446392334971558	622
ENST00000251268.11|ENSG00000105429.13|OTTHUMG00000150342.3|OTTHUMT00000463854.2|MEGF8-201|MEGF8|11137|protein_coding|	MEGF8	ENSG00000105429.13	protein_coding	5423	5744	107	TRUE	107	609	9144	1331	160	106	9797	cds_internal	40074	24829	7532	7713	374.52338	0.8446392334971558	623
ENST00000253008.3|ENSG00000130711.5|OTTHUMG00000020808.2|OTTHUMT00000054664.2|PRDM12-201|PRDM12|2478|protein_coding|	PRDM12	ENSG00000130711.5	protein_coding	843	1164	107	TRUE	106	60	1161	106	240	305	9802	overlaps_downstream	4313	2091	1282	940	40.30841	0.949979647	624
ENST00000251268.11|ENSG00000105429.13|OTTHUMG00000150342.3|OTTHUMT00000463854.2|MEGF8-201|MEGF8|11137|protein_coding|	MEGF8	ENSG00000105429.13	protein_coding	5423	5744	107	TRUE	107	609	9144	1265	156	106	9803	cds_internal	40074	24829	7532	7713	374.52338	0.8446392334971558	625
ENST00000251268.11|ENSG00000105429.13|OTTHUMG00000150342.3|OTTHUMT00000463854.2|MEGF8-201|MEGF8|11137|protein_coding|	MEGF8	ENSG00000105429.13	protein_coding	5423	5744	107	TRUE	107	609	9144	1265	160	106	9804	cds_internal	40074	24829	7532	7713	374.52338	0.8446392334971558	626
ENST00000251268.11|ENSG00000105429.13|OTTHUMG00000150342.3|OTTHUMT00000463854.2|MEGF8-201|MEGF8|11137|protein_coding|	MEGF8	ENSG00000105429.13	protein_coding	5423	5744	107	TRUE	107	609	9144	1294	156	106	9805	cds_internal	40074	24829	7532	7713	374.52338	0.8446392334971558	627
ENST00000251268.11|ENSG00000105429.13|OTTHUMG00000150342.3|OTTHUMT00000463854.2|MEGF8-201|MEGF8|11137|protein_coding|	MEGF8	ENSG00000105429.13	protein_coding	5423	5744	107	TRUE	107	609	9144	1321	156	106	9807	cds_internal	40074	24829	7532	7713	374.52338	0.8446392334971558	628
ENST00000251268.11|ENSG00000105429.13|OTTHUMG00000150342.3|OTTHUMT00000463854.2|MEGF8-201|MEGF8|11137|protein_coding|	MEGF8	ENSG00000105429.13	protein_coding	5423	5744	107	TRUE	107	609	9144	2080	156	106	9755	cds_internal	40074	24829	7532	7713	374.52338	0.8446392334971558	629
ENST00000251268.11|ENSG00000105429.13|OTTHUMG00000150342.3|OTTHUMT00000463854.2|MEGF8-201|MEGF8|11137|protein_coding|	MEGF8	ENSG00000105429.13	protein_coding	5423	5744	107	TRUE	107	609	9144	1321	160	106	9808	cds_internal	40074	24829	7532	7713	374.52338	0.8446392334971558	630
ENST00000251268.11|ENSG00000105429.13|OTTHUMG00000150342.3|OTTHUMT00000463854.2|MEGF8-201|MEGF8|11137|protein_coding|	MEGF8	ENSG00000105429.13	protein_coding	5423	5744	107	TRUE	107	609	9144	1331	156	106	9809	cds_internal	40074	24829	7532	7713	374.52338	0.8446392334971558	631
ENST00000251268.11|ENSG00000105429.13|OTTHUMG00000150342.3|OTTHUMT00000463854.2|MEGF8-201|MEGF8|11137|protein_coding|	MEGF8	ENSG00000105429.13	protein_coding	5423	5744	107	TRUE	107	609	9144	2552	160	106	9810	cds_internal	40074	24829	7532	7713	374.52338	0.8446392334971558	632
ENST00000251268.11|ENSG00000105429.13|OTTHUMG00000150342.3|OTTHUMT00000463854.2|MEGF8-201|MEGF8|11137|protein_coding|	MEGF8	ENSG00000105429.13	protein_coding	5423	5744	107	TRUE	107	609	9144	2728	160	106	9811	cds_internal	40074	24829	7532	7713	374.52338	0.8446392334971558	633
ENST00000251268.11|ENSG00000105429.13|OTTHUMG00000150342.3|OTTHUMT00000463854.2|MEGF8-201|MEGF8|11137|protein_coding|	MEGF8	ENSG00000105429.13	protein_coding	5423	5744	107	TRUE	107	609	9144	2837	156	106	9844	cds_internal	40074	24829	7532	7713	374.52338	0.8446392334971558	634
ENST00000251268.11|ENSG00000105429.13|OTTHUMG00000150342.3|OTTHUMT00000463854.2|MEGF8-201|MEGF8|11137|protein_coding|	MEGF8	ENSG00000105429.13	protein_coding	5423	5744	107	TRUE	107	609	9144	2837	160	106	9845	cds_internal	40074	24829	7532	7713	374.52338	0.8446392334971558	635
ENST00000251268.11|ENSG00000105429.13|OTTHUMG00000150342.3|OTTHUMT00000463854.2|MEGF8-201|MEGF8|11137|protein_coding|	MEGF8	ENSG00000105429.13	protein_coding	5423	5744	107	TRUE	107	609	9144	2845	156	106	9846	cds_internal	40074	24829	7532	7713	374.52338	0.8446392334971558	636
ENST00000251268.11|ENSG00000105429.13|OTTHUMG00000150342.3|OTTHUMT00000463854.2|MEGF8-201|MEGF8|11137|protein_coding|	MEGF8	ENSG00000105429.13	protein_coding	5423	5744	107	TRUE	107	609	9144	2845	160	106	9847	cds_internal	40074	24829	7532	7713	374.52338	0.8446392334971558	637
ENST00000251268.11|ENSG00000105429.13|OTTHUMG00000150342.3|OTTHUMT00000463854.2|MEGF8-201|MEGF8|11137|protein_coding|	MEGF8	ENSG00000105429.13	protein_coding	5423	5744	107	TRUE	107	609	9144	2080	160	106	9756	cds_internal	40074	24829	7532	7713	374.52338	0.8446392334971558	638
ENST00000334370.8|ENSG00000105429.13|OTTHUMG00000150342.3|OTTHUMT00000317695.1|MEGF8-202|MEGF8|10966|protein_coding|	MEGF8	ENSG00000105429.13	protein_coding	5248	5569	107	TRUE	107	635	8969	156	106	1265	9711	cds_internal	40074	7532	7713	24829	374.52338	0.8446392334971556	639
ENST00000251268.11|ENSG00000105429.13|OTTHUMG00000150342.3|OTTHUMT00000463854.2|MEGF8-201|MEGF8|11137|protein_coding|	MEGF8	ENSG00000105429.13	protein_coding	5423	5744	107	TRUE	107	609	9144	1400	160	106	9754	cds_internal	40074	24829	7532	7713	374.52338	0.8446392334971558	640
ENST00000334370.8|ENSG00000105429.13|OTTHUMG00000150342.3|OTTHUMT00000317695.1|MEGF8-202|MEGF8|10966|protein_coding|	MEGF8	ENSG00000105429.13	protein_coding	5248	5569	107	TRUE	107	635	8969	156	106	2238	9709	cds_internal	40074	7532	7713	24829	374.52338	0.8446392334971556	641
ENST00000329117.10|ENSG00000132692.19|OTTHUMG00000033322.4|OTTHUMT00000081844.3|BCAN-201|BCAN|3297|protein_coding|	BCAN	ENSG00000132692.19	protein_coding	2146	2467	107	TRUE	107	167	2900	198	106	501	9720	cds_internal	37797	5254	6639	25904	353.24298	0.7634521002477023	642
ENST00000329117.10|ENSG00000132692.19|OTTHUMG00000033322.4|OTTHUMT00000081844.3|BCAN-201|BCAN|3297|protein_coding|	BCAN	ENSG00000132692.19	protein_coding	2146	2467	107	TRUE	107	167	2900	198	106	473	9719	cds_internal	37797	5254	6639	25904	353.24298	0.7634521002477023	643
ENST00000329117.10|ENSG00000132692.19|OTTHUMG00000033322.4|OTTHUMT00000081844.3|BCAN-201|BCAN|3297|protein_coding|	BCAN	ENSG00000132692.19	protein_coding	2146	2467	107	TRUE	107	167	2900	198	106	684	9718	cds_internal	37797	5254	6639	25904	353.24298	0.7634521002477023	644
ENST00000334370.8|ENSG00000105429.13|OTTHUMG00000150342.3|OTTHUMT00000317695.1|MEGF8-202|MEGF8|10966|protein_coding|	MEGF8	ENSG00000105429.13	protein_coding	5248	5569	107	TRUE	107	635	8969	160	106	2770	9714	cds_internal	40074	7532	7713	24829	374.52338	0.8446392334971556	645
ENST00000334370.8|ENSG00000105429.13|OTTHUMG00000150342.3|OTTHUMT00000317695.1|MEGF8-202|MEGF8|10966|protein_coding|	MEGF8	ENSG00000105429.13	protein_coding	5248	5569	107	TRUE	107	635	8969	156	106	1400	9713	cds_internal	40074	7532	7713	24829	374.52338	0.8446392334971556	646
ENST00000334370.8|ENSG00000105429.13|OTTHUMG00000150342.3|OTTHUMT00000317695.1|MEGF8-202|MEGF8|10966|protein_coding|	MEGF8	ENSG00000105429.13	protein_coding	5248	5569	107	TRUE	107	635	8969	160	106	1351	9712	cds_internal	40074	7532	7713	24829	374.52338	0.8446392334971556	647
ENST00000334370.8|ENSG00000105429.13|OTTHUMG00000150342.3|OTTHUMT00000317695.1|MEGF8-202|MEGF8|10966|protein_coding|	MEGF8	ENSG00000105429.13	protein_coding	5248	5569	107	TRUE	107	635	8969	156	106	2319	9708	cds_internal	40074	7532	7713	24829	374.52338	0.8446392334971556	648
ENST00000334370.8|ENSG00000105429.13|OTTHUMG00000150342.3|OTTHUMT00000317695.1|MEGF8-202|MEGF8|10966|protein_coding|	MEGF8	ENSG00000105429.13	protein_coding	5248	5569	107	TRUE	107	635	8969	156	106	1321	9723	cds_internal	40074	7532	7713	24829	374.52338	0.8446392334971556	649
ENST00000334370.8|ENSG00000105429.13|OTTHUMG00000150342.3|OTTHUMT00000317695.1|MEGF8-202|MEGF8|10966|protein_coding|	MEGF8	ENSG00000105429.13	protein_coding	5248	5569	107	TRUE	107	635	8969	156	106	2778	9704	cds_internal	40074	7532	7713	24829	374.52338	0.8446392334971556	650
ENST00000334370.8|ENSG00000105429.13|OTTHUMG00000150342.3|OTTHUMT00000317695.1|MEGF8-202|MEGF8|10966|protein_coding|	MEGF8	ENSG00000105429.13	protein_coding	5248	5569	107	TRUE	107	635	8969	156	106	2385	9702	cds_internal	40074	7532	7713	24829	374.52338	0.8446392334971556	651
ENST00000334370.8|ENSG00000105429.13|OTTHUMG00000150342.3|OTTHUMT00000317695.1|MEGF8-202|MEGF8|10966|protein_coding|	MEGF8	ENSG00000105429.13	protein_coding	5248	5569	107	TRUE	107	635	8969	156	106	1331	9685	cds_internal	40074	7532	7713	24829	374.52338	0.8446392334971556	652
ENST00000334370.8|ENSG00000105429.13|OTTHUMG00000150342.3|OTTHUMT00000317695.1|MEGF8-202|MEGF8|10966|protein_coding|	MEGF8	ENSG00000105429.13	protein_coding	5248	5569	107	TRUE	107	635	8969	156	106	1351	9683	cds_internal	40074	7532	7713	24829	374.52338	0.8446392334971556	653
ENST00000334370.8|ENSG00000105429.13|OTTHUMG00000150342.3|OTTHUMT00000317695.1|MEGF8-202|MEGF8|10966|protein_coding|	MEGF8	ENSG00000105429.13	protein_coding	5248	5569	107	TRUE	107	635	8969	156	106	1294	9678	cds_internal	40074	7532	7713	24829	374.52338	0.8446392334971556	654
ENST00000251268.11|ENSG00000105429.13|OTTHUMG00000150342.3|OTTHUMT00000463854.2|MEGF8-201|MEGF8|11137|protein_coding|	MEGF8	ENSG00000105429.13	protein_coding	5423	5744	107	TRUE	107	609	9144	2305	160	106	9753	cds_internal	40074	24829	7532	7713	374.52338	0.8446392334971558	655
ENST00000334370.8|ENSG00000105429.13|OTTHUMG00000150342.3|OTTHUMT00000317695.1|MEGF8-202|MEGF8|10966|protein_coding|	MEGF8	ENSG00000105429.13	protein_coding	5248	5569	107	TRUE	107	635	8969	160	106	2485	9722	cds_internal	40074	7532	7713	24829	374.52338	0.8446392334971556	656
ENST00000334370.8|ENSG00000105429.13|OTTHUMG00000150342.3|OTTHUMT00000317695.1|MEGF8-202|MEGF8|10966|protein_coding|	MEGF8	ENSG00000105429.13	protein_coding	5248	5569	107	TRUE	107	635	8969	156	106	2215	9689	cds_internal	40074	7532	7713	24829	374.52338	0.8446392334971556	657
ENST00000334370.8|ENSG00000105429.13|OTTHUMG00000150342.3|OTTHUMT00000317695.1|MEGF8-202|MEGF8|10966|protein_coding|	MEGF8	ENSG00000105429.13	protein_coding	5248	5569	107	TRUE	107	635	8969	160	106	2661	9724	cds_internal	40074	7532	7713	24829	374.52338	0.8446392334971556	658
ENST00000334370.8|ENSG00000105429.13|OTTHUMG00000150342.3|OTTHUMT00000317695.1|MEGF8-202|MEGF8|10966|protein_coding|	MEGF8	ENSG00000105429.13	protein_coding	5248	5569	107	TRUE	107	635	8969	160	106	2238	9742	cds_internal	40074	7532	7713	24829	374.52338	0.8446392334971556	659
ENST00000334370.8|ENSG00000105429.13|OTTHUMG00000150342.3|OTTHUMT00000317695.1|MEGF8-202|MEGF8|10966|protein_coding|	MEGF8	ENSG00000105429.13	protein_coding	5248	5569	107	TRUE	107	635	8969	160	106	1321	9749	cds_internal	40074	7532	7713	24829	374.52338	0.8446392334971556	660
ENST00000329117.10|ENSG00000132692.19|OTTHUMG00000033322.4|OTTHUMT00000081844.3|BCAN-201|BCAN|3297|protein_coding|	BCAN	ENSG00000132692.19	protein_coding	2146	2467	107	TRUE	107	167	2900	198	106	911	9725	cds_internal	37797	5254	6639	25904	353.24298	0.7634521002477023	661
ENST00000334370.8|ENSG00000105429.13|OTTHUMG00000150342.3|OTTHUMT00000317695.1|MEGF8-202|MEGF8|10966|protein_coding|	MEGF8	ENSG00000105429.13	protein_coding	5248	5569	107	TRUE	107	635	8969	160	106	1400	9748	cds_internal	40074	7532	7713	24829	374.52338	0.8446392334971556	662
ENST00000334370.8|ENSG00000105429.13|OTTHUMG00000150342.3|OTTHUMT00000317695.1|MEGF8-202|MEGF8|10966|protein_coding|	MEGF8	ENSG00000105429.13	protein_coding	5248	5569	107	TRUE	107	635	8969	160	106	1331	9746	cds_internal	40074	7532	7713	24829	374.52338	0.8446392334971556	663
ENST00000334370.8|ENSG00000105429.13|OTTHUMG00000150342.3|OTTHUMT00000317695.1|MEGF8-202|MEGF8|10966|protein_coding|	MEGF8	ENSG00000105429.13	protein_coding	5248	5569	107	TRUE	107	635	8969	160	106	1294	9744	cds_internal	40074	7532	7713	24829	374.52338	0.8446392334971556	664
ENST00000334370.8|ENSG00000105429.13|OTTHUMG00000150342.3|OTTHUMT00000317695.1|MEGF8-202|MEGF8|10966|protein_coding|	MEGF8	ENSG00000105429.13	protein_coding	5248	5569	107	TRUE	107	635	8969	160	106	2215	9743	cds_internal	40074	7532	7713	24829	374.52338	0.8446392334971556	665
ENST00000334370.8|ENSG00000105429.13|OTTHUMG00000150342.3|OTTHUMT00000317695.1|MEGF8-202|MEGF8|10966|protein_coding|	MEGF8	ENSG00000105429.13	protein_coding	5248	5569	107	TRUE	107	635	8969	160	106	1265	9747	cds_internal	40074	7532	7713	24829	374.52338	0.8446392334971556	666
ENST00000334370.8|ENSG00000105429.13|OTTHUMG00000150342.3|OTTHUMT00000317695.1|MEGF8-202|MEGF8|10966|protein_coding|	MEGF8	ENSG00000105429.13	protein_coding	5248	5569	107	TRUE	107	635	8969	160	106	2319	9741	cds_internal	40074	7532	7713	24829	374.52338	0.8446392334971556	667
ENST00000334370.8|ENSG00000105429.13|OTTHUMG00000150342.3|OTTHUMT00000317695.1|MEGF8-202|MEGF8|10966|protein_coding|	MEGF8	ENSG00000105429.13	protein_coding	5248	5569	107	TRUE	107	635	8969	156	106	2485	9736	cds_internal	40074	7532	7713	24829	374.52338	0.8446392334971556	668
ENST00000334370.8|ENSG00000105429.13|OTTHUMG00000150342.3|OTTHUMT00000317695.1|MEGF8-202|MEGF8|10966|protein_coding|	MEGF8	ENSG00000105429.13	protein_coding	5248	5569	107	TRUE	107	635	8969	160	106	2385	9739	cds_internal	40074	7532	7713	24829	374.52338	0.8446392334971556	669
ENST00000334370.8|ENSG00000105429.13|OTTHUMG00000150342.3|OTTHUMT00000317695.1|MEGF8-202|MEGF8|10966|protein_coding|	MEGF8	ENSG00000105429.13	protein_coding	5248	5569	107	TRUE	107	635	8969	156	106	2770	9735	cds_internal	40074	7532	7713	24829	374.52338	0.8446392334971556	670
ENST00000334370.8|ENSG00000105429.13|OTTHUMG00000150342.3|OTTHUMT00000317695.1|MEGF8-202|MEGF8|10966|protein_coding|	MEGF8	ENSG00000105429.13	protein_coding	5248	5569	107	TRUE	107	635	8969	156	106	2661	9738	cds_internal	40074	7532	7713	24829	374.52338	0.8446392334971556	671
ENST00000334370.8|ENSG00000105429.13|OTTHUMG00000150342.3|OTTHUMT00000317695.1|MEGF8-202|MEGF8|10966|protein_coding|	MEGF8	ENSG00000105429.13	protein_coding	5248	5569	107	TRUE	107	635	8969	160	106	2778	9740	cds_internal	40074	7532	7713	24829	374.52338	0.8446392334971556	672
ENST00000458508.6|ENSG00000090924.15|OTTHUMG00000152570.8|OTTHUMT00000464500.1|PLEKHG2-206|PLEKHG2|3898|protein_coding|	PLEKHG2	ENSG00000090924.15	protein_coding	3242	3562	106	TRUE	106	126	3837	1237	123	117	10073	cds_internal	34315	19651	6942	7722	323.7264	0.8903509523802302	673
ENST00000458508.6|ENSG00000090924.15|OTTHUMG00000152570.8|OTTHUMT00000464500.1|PLEKHG2-206|PLEKHG2|3898|protein_coding|	PLEKHG2	ENSG00000090924.15	protein_coding	3242	3562	106	TRUE	106	126	3837	1237	141	117	10074	cds_internal	34315	19651	6942	7722	323.7264	0.8903509523802302	674
ENST00000425673.6|ENSG00000090924.15|OTTHUMG00000152570.8|OTTHUMT00000326802.3|PLEKHG2-203|PLEKHG2|8048|protein_coding|	PLEKHG2	ENSG00000090924.15	protein_coding	4059	4379	106	TRUE	106	766	4924	117	1044	141	10075	cds_internal	34315	7722	19651	6942	323.7264	0.8903509523802302	675
ENST00000205135.8|ENSG00000090924.15|OTTHUMG00000152570.8|OTTHUMT00000326804.2|PLEKHG2-201|PLEKHG2|4209|protein_coding|	PLEKHG2	ENSG00000090924.15	protein_coding	2896	3216	106	TRUE	106	0	3761	141	117	556	10077	cds_internal	34315	6942	7722	19651	323.7264	0.8903509523802303	676
ENST00000205135.8|ENSG00000090924.15|OTTHUMG00000152570.8|OTTHUMT00000326804.2|PLEKHG2-201|PLEKHG2|4209|protein_coding|	PLEKHG2	ENSG00000090924.15	protein_coding	2896	3216	106	TRUE	106	0	3761	123	117	783	10079	cds_internal	34315	6942	7722	19651	323.7264	0.8903509523802303	677
ENST00000425673.6|ENSG00000090924.15|OTTHUMG00000152570.8|OTTHUMT00000326802.3|PLEKHG2-203|PLEKHG2|8048|protein_coding|	PLEKHG2	ENSG00000090924.15	protein_coding	4059	4379	106	TRUE	106	766	4924	117	1344	123	10078	cds_internal	34315	7722	19651	6942	323.7264	0.8903509523802302	678
ENST00000205135.8|ENSG00000090924.15|OTTHUMG00000152570.8|OTTHUMT00000326804.2|PLEKHG2-201|PLEKHG2|4209|protein_coding|	PLEKHG2	ENSG00000090924.15	protein_coding	2896	3216	106	TRUE	106	0	3761	123	117	1015	10081	cds_internal	34315	6942	7722	19651	323.7264	0.8903509523802303	679
ENST00000205135.8|ENSG00000090924.15|OTTHUMG00000152570.8|OTTHUMT00000326804.2|PLEKHG2-201|PLEKHG2|4209|protein_coding|	PLEKHG2	ENSG00000090924.15	protein_coding	2896	3216	106	TRUE	106	0	3761	123	117	1085	10082	cds_internal	34315	6942	7722	19651	323.7264	0.8903509523802303	680
ENST00000205135.8|ENSG00000090924.15|OTTHUMG00000152570.8|OTTHUMT00000326804.2|PLEKHG2-201|PLEKHG2|4209|protein_coding|	PLEKHG2	ENSG00000090924.15	protein_coding	2896	3216	106	TRUE	106	0	3761	123	117	1164	10083	cds_internal	34315	6942	7722	19651	323.7264	0.8903509523802303	681
ENST00000458508.6|ENSG00000090924.15|OTTHUMG00000152570.8|OTTHUMT00000464500.1|PLEKHG2-206|PLEKHG2|3898|protein_coding|	PLEKHG2	ENSG00000090924.15	protein_coding	3242	3562	106	TRUE	106	126	3837	1103	123	117	10071	cds_internal	34315	19651	6942	7722	323.7264	0.8903509523802302	682
ENST00000205135.8|ENSG00000090924.15|OTTHUMG00000152570.8|OTTHUMT00000326804.2|PLEKHG2-201|PLEKHG2|4209|protein_coding|	PLEKHG2	ENSG00000090924.15	protein_coding	2896	3216	106	TRUE	106	0	3761	123	117	556	10084	cds_internal	34315	6942	7722	19651	323.7264	0.8903509523802303	683
ENST00000458508.6|ENSG00000090924.15|OTTHUMG00000152570.8|OTTHUMT00000464500.1|PLEKHG2-206|PLEKHG2|3898|protein_coding|	PLEKHG2	ENSG00000090924.15	protein_coding	3242	3562	106	TRUE	106	126	3837	1103	141	117	10072	cds_internal	34315	19651	6942	7722	323.7264	0.8903509523802302	684
ENST00000458508.6|ENSG00000090924.15|OTTHUMG00000152570.8|OTTHUMT00000464500.1|PLEKHG2-206|PLEKHG2|3898|protein_coding|	PLEKHG2	ENSG00000090924.15	protein_coding	3242	3562	106	TRUE	106	126	3837	1014	123	117	10064	cds_internal	34315	19651	6942	7722	323.7264	0.8903509523802302	685
ENST00000458508.6|ENSG00000090924.15|OTTHUMG00000152570.8|OTTHUMT00000464500.1|PLEKHG2-206|PLEKHG2|3898|protein_coding|	PLEKHG2	ENSG00000090924.15	protein_coding	3242	3562	106	TRUE	106	126	3837	1032	141	117	10070	cds_internal	34315	19651	6942	7722	323.7264	0.8903509523802302	686
ENST00000458508.6|ENSG00000090924.15|OTTHUMG00000152570.8|OTTHUMT00000464500.1|PLEKHG2-206|PLEKHG2|3898|protein_coding|	PLEKHG2	ENSG00000090924.15	protein_coding	3242	3562	106	TRUE	106	126	3837	1032	123	117	10068	cds_internal	34315	19651	6942	7722	323.7264	0.8903509523802302	687
ENST00000458508.6|ENSG00000090924.15|OTTHUMG00000152570.8|OTTHUMT00000464500.1|PLEKHG2-206|PLEKHG2|3898|protein_coding|	PLEKHG2	ENSG00000090924.15	protein_coding	3242	3562	106	TRUE	106	126	3837	1024	141	117	10067	cds_internal	34315	19651	6942	7722	323.7264	0.8903509523802302	688
ENST00000458508.6|ENSG00000090924.15|OTTHUMG00000152570.8|OTTHUMT00000464500.1|PLEKHG2-206|PLEKHG2|3898|protein_coding|	PLEKHG2	ENSG00000090924.15	protein_coding	3242	3562	106	TRUE	106	126	3837	1024	123	117	10066	cds_internal	34315	19651	6942	7722	323.7264	0.8903509523802302	689
ENST00000458508.6|ENSG00000090924.15|OTTHUMG00000152570.8|OTTHUMT00000464500.1|PLEKHG2-206|PLEKHG2|3898|protein_coding|	PLEKHG2	ENSG00000090924.15	protein_coding	3242	3562	106	TRUE	106	126	3837	1014	141	117	10065	cds_internal	34315	19651	6942	7722	323.7264	0.8903509523802302	690
ENST00000458508.6|ENSG00000090924.15|OTTHUMG00000152570.8|OTTHUMT00000464500.1|PLEKHG2-206|PLEKHG2|3898|protein_coding|	PLEKHG2	ENSG00000090924.15	protein_coding	3242	3562	106	TRUE	106	126	3837	954	141	117	10062	cds_internal	34315	19651	6942	7722	323.7264	0.8903509523802302	691
ENST00000458508.6|ENSG00000090924.15|OTTHUMG00000152570.8|OTTHUMT00000464500.1|PLEKHG2-206|PLEKHG2|3898|protein_coding|	PLEKHG2	ENSG00000090924.15	protein_coding	3242	3562	106	TRUE	106	126	3837	954	123	117	10061	cds_internal	34315	19651	6942	7722	323.7264	0.8903509523802302	692
ENST00000652226.1|ENSG00000112902.12|OTTHUMG00000090501.7|OTTHUMT00000499263.2|SEMA5A-205|SEMA5A|6362|protein_coding|	SEMA5A	ENSG00000112902.12	protein_coding	2502	2821	106	TRUE	106	885	4107	164	133	890	10060	cds_internal	29227	5113	10981	13133	275.7264	0.9395783964822072	693
ENST00000458508.6|ENSG00000090924.15|OTTHUMG00000152570.8|OTTHUMT00000464500.1|PLEKHG2-206|PLEKHG2|3898|protein_coding|	PLEKHG2	ENSG00000090924.15	protein_coding	3242	3562	106	TRUE	106	126	3837	671	141	117	10059	cds_internal	34315	19651	6942	7722	323.7264	0.8903509523802302	694
ENST00000425673.6|ENSG00000090924.15|OTTHUMG00000152570.8|OTTHUMT00000326802.3|PLEKHG2-203|PLEKHG2|8048|protein_coding|	PLEKHG2	ENSG00000090924.15	protein_coding	4059	4379	106	TRUE	106	766	4924	117	1114	141	10057	cds_internal	34315	7722	19651	6942	323.7264	0.8903509523802302	695
ENST00000205135.8|ENSG00000090924.15|OTTHUMG00000152570.8|OTTHUMT00000326804.2|PLEKHG2-201|PLEKHG2|4209|protein_coding|	PLEKHG2	ENSG00000090924.15	protein_coding	2896	3216	106	TRUE	106	0	3761	123	117	761	10086	cds_internal	34315	6942	7722	19651	323.7264	0.8903509523802303	696
ENST00000425673.6|ENSG00000090924.15|OTTHUMG00000152570.8|OTTHUMT00000326802.3|PLEKHG2-203|PLEKHG2|8048|protein_coding|	PLEKHG2	ENSG00000090924.15	protein_coding	4059	4379	106	TRUE	106	766	4924	117	556	123	10085	cds_internal	34315	7722	19651	6942	323.7264	0.8903509523802302	697
ENST00000382496.10|ENSG00000112902.12|OTTHUMG00000090501.7|OTTHUMT00000206989.3|SEMA5A-201|SEMA5A|11755|protein_coding|	SEMA5A	ENSG00000112902.12	protein_coding	2284	2603	106	TRUE	106	667	3889	803	164	133	10110	cds_internal	29227	13133	5113	10981	275.7264	0.9395783964822072	698
ENST00000425673.6|ENSG00000090924.15|OTTHUMG00000152570.8|OTTHUMT00000326802.3|PLEKHG2-203|PLEKHG2|8048|protein_coding|	PLEKHG2	ENSG00000090924.15	protein_coding	4059	4379	106	TRUE	106	766	4924	117	556	141	10087	cds_internal	34315	7722	19651	6942	323.7264	0.8903509523802302	699
ENST00000205135.8|ENSG00000090924.15|OTTHUMG00000152570.8|OTTHUMT00000326804.2|PLEKHG2-201|PLEKHG2|4209|protein_coding|	PLEKHG2	ENSG00000090924.15	protein_coding	2896	3216	106	TRUE	106	0	3761	141	117	1085	10088	cds_internal	34315	6942	7722	19651	323.7264	0.8903509523802303	700
ENST00000458508.6|ENSG00000090924.15|OTTHUMG00000152570.8|OTTHUMT00000464500.1|PLEKHG2-206|PLEKHG2|3898|protein_coding|	PLEKHG2	ENSG00000090924.15	protein_coding	3242	3562	106	TRUE	106	126	3837	806	123	117	10055	cds_internal	34315	19651	6942	7722	323.7264	0.8903509523802302	701
ENST00000205135.8|ENSG00000090924.15|OTTHUMG00000152570.8|OTTHUMT00000326804.2|PLEKHG2-201|PLEKHG2|4209|protein_coding|	PLEKHG2	ENSG00000090924.15	protein_coding	2896	3216	106	TRUE	106	0	3761	141	117	1093	10124	cds_internal	34315	6942	7722	19651	323.7264	0.8903509523802303	702
ENST00000205135.8|ENSG00000090924.15|OTTHUMG00000152570.8|OTTHUMT00000326804.2|PLEKHG2-201|PLEKHG2|4209|protein_coding|	PLEKHG2	ENSG00000090924.15	protein_coding	2896	3216	106	TRUE	106	0	3761	141	117	1075	10123	cds_internal	34315	6942	7722	19651	323.7264	0.8903509523802303	703
ENST00000205135.8|ENSG00000090924.15|OTTHUMG00000152570.8|OTTHUMT00000326804.2|PLEKHG2-201|PLEKHG2|4209|protein_coding|	PLEKHG2	ENSG00000090924.15	protein_coding	2896	3216	106	TRUE	106	0	3761	141	117	1015	10122	cds_internal	34315	6942	7722	19651	323.7264	0.8903509523802303	704
ENST00000205135.8|ENSG00000090924.15|OTTHUMG00000152570.8|OTTHUMT00000326804.2|PLEKHG2-201|PLEKHG2|4209|protein_coding|	PLEKHG2	ENSG00000090924.15	protein_coding	2896	3216	106	TRUE	106	0	3761	141	117	719	10121	cds_internal	34315	6942	7722	19651	323.7264	0.8903509523802303	705
ENST00000425673.6|ENSG00000090924.15|OTTHUMG00000152570.8|OTTHUMT00000326802.3|PLEKHG2-203|PLEKHG2|8048|protein_coding|	PLEKHG2	ENSG00000090924.15	protein_coding	4059	4379	106	TRUE	106	766	4924	117	1122	141	10115	cds_internal	34315	7722	19651	6942	323.7264	0.8903509523802302	706
ENST00000382496.10|ENSG00000112902.12|OTTHUMG00000090501.7|OTTHUMT00000206989.3|SEMA5A-201|SEMA5A|11755|protein_coding|	SEMA5A	ENSG00000112902.12	protein_coding	2284	2603	106	TRUE	106	667	3889	1074	164	133	10113	cds_internal	29227	13133	5113	10981	275.7264	0.9395783964822072	707
ENST00000382496.10|ENSG00000112902.12|OTTHUMG00000090501.7|OTTHUMT00000206989.3|SEMA5A-201|SEMA5A|11755|protein_coding|	SEMA5A	ENSG00000112902.12	protein_coding	2284	2603	106	TRUE	106	667	3889	917	164	133	10112	cds_internal	29227	13133	5113	10981	275.7264	0.9395783964822072	708
ENST00000382496.10|ENSG00000112902.12|OTTHUMG00000090501.7|OTTHUMT00000206989.3|SEMA5A-201|SEMA5A|11755|protein_coding|	SEMA5A	ENSG00000112902.12	protein_coding	2284	2603	106	TRUE	106	667	3889	890	164	133	10111	cds_internal	29227	13133	5113	10981	275.7264	0.9395783964822072	709
ENST00000382496.10|ENSG00000112902.12|OTTHUMG00000090501.7|OTTHUMT00000206989.3|SEMA5A-201|SEMA5A|11755|protein_coding|	SEMA5A	ENSG00000112902.12	protein_coding	2284	2603	106	TRUE	106	667	3889	693	164	133	10109	cds_internal	29227	13133	5113	10981	275.7264	0.9395783964822072	710
ENST00000382496.10|ENSG00000112902.12|OTTHUMG00000090501.7|OTTHUMT00000206989.3|SEMA5A-201|SEMA5A|11755|protein_coding|	SEMA5A	ENSG00000112902.12	protein_coding	2284	2603	106	TRUE	106	667	3889	679	164	133	10108	cds_internal	29227	13133	5113	10981	275.7264	0.9395783964822072	711
ENST00000382496.10|ENSG00000112902.12|OTTHUMG00000090501.7|OTTHUMT00000206989.3|SEMA5A-201|SEMA5A|11755|protein_coding|	SEMA5A	ENSG00000112902.12	protein_coding	2284	2603	106	TRUE	106	667	3889	565	164	133	10106	cds_internal	29227	13133	5113	10981	275.7264	0.9395783964822072	712
ENST00000652226.1|ENSG00000112902.12|OTTHUMG00000090501.7|OTTHUMT00000499263.2|SEMA5A-205|SEMA5A|6362|protein_coding|	SEMA5A	ENSG00000112902.12	protein_coding	2502	2821	106	TRUE	106	885	4107	164	133	679	10105	cds_internal	29227	5113	10981	13133	275.7264	0.9395783964822072	713
ENST00000652226.1|ENSG00000112902.12|OTTHUMG00000090501.7|OTTHUMT00000499263.2|SEMA5A-205|SEMA5A|6362|protein_coding|	SEMA5A	ENSG00000112902.12	protein_coding	2502	2821	106	TRUE	106	885	4107	164	133	803	10104	cds_internal	29227	5113	10981	13133	275.7264	0.9395783964822072	714
ENST00000652226.1|ENSG00000112902.12|OTTHUMG00000090501.7|OTTHUMT00000499263.2|SEMA5A-205|SEMA5A|6362|protein_coding|	SEMA5A	ENSG00000112902.12	protein_coding	2502	2821	106	TRUE	106	885	4107	164	133	553	10103	cds_internal	29227	5113	10981	13133	275.7264	0.9395783964822072	715
ENST00000652226.1|ENSG00000112902.12|OTTHUMG00000090501.7|OTTHUMT00000499263.2|SEMA5A-205|SEMA5A|6362|protein_coding|	SEMA5A	ENSG00000112902.12	protein_coding	2502	2821	106	TRUE	106	885	4107	164	133	693	10102	cds_internal	29227	5113	10981	13133	275.7264	0.9395783964822072	716
ENST00000652226.1|ENSG00000112902.12|OTTHUMG00000090501.7|OTTHUMT00000499263.2|SEMA5A-205|SEMA5A|6362|protein_coding|	SEMA5A	ENSG00000112902.12	protein_coding	2502	2821	106	TRUE	106	885	4107	164	133	565	10101	cds_internal	29227	5113	10981	13133	275.7264	0.9395783964822072	717
ENST00000652226.1|ENSG00000112902.12|OTTHUMG00000090501.7|OTTHUMT00000499263.2|SEMA5A-205|SEMA5A|6362|protein_coding|	SEMA5A	ENSG00000112902.12	protein_coding	2502	2821	106	TRUE	106	885	4107	164	133	917	10100	cds_internal	29227	5113	10981	13133	275.7264	0.9395783964822072	718
ENST00000382496.10|ENSG00000112902.12|OTTHUMG00000090501.7|OTTHUMT00000206989.3|SEMA5A-201|SEMA5A|11755|protein_coding|	SEMA5A	ENSG00000112902.12	protein_coding	2284	2603	106	TRUE	106	667	3889	553	164	133	10099	cds_internal	29227	13133	5113	10981	275.7264	0.9395783964822072	719
ENST00000205135.8|ENSG00000090924.15|OTTHUMG00000152570.8|OTTHUMT00000326804.2|PLEKHG2-201|PLEKHG2|4209|protein_coding|	PLEKHG2	ENSG00000090924.15	protein_coding	2896	3216	106	TRUE	106	0	3761	123	117	719	10098	cds_internal	34315	6942	7722	19651	323.7264	0.8903509523802303	720
ENST00000205135.8|ENSG00000090924.15|OTTHUMG00000152570.8|OTTHUMT00000326804.2|PLEKHG2-201|PLEKHG2|4209|protein_coding|	PLEKHG2	ENSG00000090924.15	protein_coding	2896	3216	106	TRUE	106	0	3761	123	117	1093	10097	cds_internal	34315	6942	7722	19651	323.7264	0.8903509523802303	721
ENST00000205135.8|ENSG00000090924.15|OTTHUMG00000152570.8|OTTHUMT00000326804.2|PLEKHG2-201|PLEKHG2|4209|protein_coding|	PLEKHG2	ENSG00000090924.15	protein_coding	2896	3216	106	TRUE	106	0	3761	123	117	1075	10096	cds_internal	34315	6942	7722	19651	323.7264	0.8903509523802303	722
ENST00000205135.8|ENSG00000090924.15|OTTHUMG00000152570.8|OTTHUMT00000326804.2|PLEKHG2-201|PLEKHG2|4209|protein_coding|	PLEKHG2	ENSG00000090924.15	protein_coding	2896	3216	106	TRUE	106	0	3761	123	117	392	10089	cds_internal	34315	6942	7722	19651	323.7264	0.8903509523802303	723
ENST00000458508.6|ENSG00000090924.15|OTTHUMG00000152570.8|OTTHUMT00000464500.1|PLEKHG2-206|PLEKHG2|3898|protein_coding|	PLEKHG2	ENSG00000090924.15	protein_coding	3242	3562	106	TRUE	106	126	3837	806	141	117	10056	cds_internal	34315	19651	6942	7722	323.7264	0.8903509523802302	724
ENST00000577944.5|ENSG00000169660.17|OTTHUMG00000178836.4|OTTHUMT00000443511.1|HEXD-203|HEXD|1820|protein_coding|	HEXD	ENSG00000169660.17	protein_coding	1243	1563	106	TRUE	106	95	1727	158	175	345	9975	cds_internal	27406	13557	8223	5626	258.54718	0.9415687046899802	725
ENST00000458508.6|ENSG00000090924.15|OTTHUMG00000152570.8|OTTHUMT00000464500.1|PLEKHG2-206|PLEKHG2|3898|protein_coding|	PLEKHG2	ENSG00000090924.15	protein_coding	3242	3562	106	TRUE	106	126	3837	693	141	117	10054	cds_internal	34315	19651	6942	7722	323.7264	0.8903509523802302	726
ENST00000425673.6|ENSG00000090924.15|OTTHUMG00000152570.8|OTTHUMT00000326802.3|PLEKHG2-203|PLEKHG2|8048|protein_coding|	PLEKHG2	ENSG00000090924.15	protein_coding	4059	4379	106	TRUE	106	766	4924	117	1386	141	10022	cds_internal	34315	7722	19651	6942	323.7264	0.8903509523802302	727
ENST00000425673.6|ENSG00000090924.15|OTTHUMG00000152570.8|OTTHUMT00000326802.3|PLEKHG2-203|PLEKHG2|8048|protein_coding|	PLEKHG2	ENSG00000090924.15	protein_coding	4059	4379	106	TRUE	106	766	4924	117	1104	141	10020	cds_internal	34315	7722	19651	6942	323.7264	0.8903509523802302	728
ENST00000425673.6|ENSG00000090924.15|OTTHUMG00000152570.8|OTTHUMT00000326802.3|PLEKHG2-203|PLEKHG2|8048|protein_coding|	PLEKHG2	ENSG00000090924.15	protein_coding	4059	4379	106	TRUE	106	766	4924	117	1044	123	10019	cds_internal	34315	7722	19651	6942	323.7264	0.8903509523802302	729
ENST00000458508.6|ENSG00000090924.15|OTTHUMG00000152570.8|OTTHUMT00000464500.1|PLEKHG2-206|PLEKHG2|3898|protein_coding|	PLEKHG2	ENSG00000090924.15	protein_coding	3242	3562	106	TRUE	106	126	3837	629	123	117	10017	cds_internal	34315	19651	6942	7722	323.7264	0.8903509523802302	730
ENST00000652226.1|ENSG00000112902.12|OTTHUMG00000090501.7|OTTHUMT00000499263.2|SEMA5A-205|SEMA5A|6362|protein_coding|	SEMA5A	ENSG00000112902.12	protein_coding	2502	2821	106	TRUE	106	885	4107	164	133	1074	10016	cds_internal	29227	5113	10981	13133	275.7264	0.9395783964822072	731
ENST00000317951.6|ENSG00000179846.11|OTTHUMG00000160521.4|OTTHUMT00000360950.3|NKPD1-201|NKPD1|4910|protein_coding|	NKPD1	ENSG00000179846.11	protein_coding	359	677	106	TRUE	106	224	2720	126	859	105	10013	cds_internal	48	21	15	12	0.4528302	0.9755307720176264	732
ENST00000317951.6|ENSG00000179846.11|OTTHUMG00000160521.4|OTTHUMT00000360950.3|NKPD1-201|NKPD1|4910|protein_coding|	NKPD1	ENSG00000179846.11	protein_coding	359	677	106	TRUE	106	224	2720	126	832	105	10012	cds_internal	48	21	15	12	0.4528302	0.9755307720176264	733
ENST00000686631.1|ENSG00000179846.11|OTTHUMG00000160521.4|-|NKPD1-203|NKPD1|4822|protein_coding|	NKPD1	ENSG00000179846.11	protein_coding	265	583	106	TRUE	106	130	2626	832	105	126	10011	cds_internal	48	15	12	21	0.4528302	0.9755307720176264	734
ENST00000577944.5|ENSG00000169660.17|OTTHUMG00000178836.4|OTTHUMT00000443511.1|HEXD-203|HEXD|1820|protein_coding|	HEXD	ENSG00000169660.17	protein_coding	1243	1563	106	TRUE	106	95	1727	156	175	536	9986	cds_internal	27406	13557	8223	5626	258.54718	0.9415687046899802	735
ENST00000577944.5|ENSG00000169660.17|OTTHUMG00000178836.4|OTTHUMT00000443511.1|HEXD-203|HEXD|1820|protein_coding|	HEXD	ENSG00000169660.17	protein_coding	1243	1563	106	TRUE	106	95	1727	156	175	497	9984	cds_internal	27406	13557	8223	5626	258.54718	0.9415687046899802	736
ENST00000577944.5|ENSG00000169660.17|OTTHUMG00000178836.4|OTTHUMT00000443511.1|HEXD-203|HEXD|1820|protein_coding|	HEXD	ENSG00000169660.17	protein_coding	1243	1563	106	TRUE	106	95	1727	156	175	345	9983	cds_internal	27406	13557	8223	5626	258.54718	0.9415687046899802	737
ENST00000577944.5|ENSG00000169660.17|OTTHUMG00000178836.4|OTTHUMT00000443511.1|HEXD-203|HEXD|1820|protein_coding|	HEXD	ENSG00000169660.17	protein_coding	1243	1563	106	TRUE	106	95	1727	156	175	544	9982	cds_internal	27406	13557	8223	5626	258.54718	0.9415687046899802	738
ENST00000577944.5|ENSG00000169660.17|OTTHUMG00000178836.4|OTTHUMT00000443511.1|HEXD-203|HEXD|1820|protein_coding|	HEXD	ENSG00000169660.17	protein_coding	1243	1563	106	TRUE	106	95	1727	156	175	307	9981	cds_internal	27406	13557	8223	5626	258.54718	0.9415687046899802	739
ENST00000577944.5|ENSG00000169660.17|OTTHUMG00000178836.4|OTTHUMT00000443511.1|HEXD-203|HEXD|1820|protein_coding|	HEXD	ENSG00000169660.17	protein_coding	1243	1563	106	TRUE	106	95	1727	156	175	452	9980	cds_internal	27406	13557	8223	5626	258.54718	0.9415687046899802	740
ENST00000577944.5|ENSG00000169660.17|OTTHUMG00000178836.4|OTTHUMT00000443511.1|HEXD-203|HEXD|1820|protein_coding|	HEXD	ENSG00000169660.17	protein_coding	1243	1563	106	TRUE	106	95	1727	156	175	367	9979	cds_internal	27406	13557	8223	5626	258.54718	0.9415687046899802	741
ENST00000577944.5|ENSG00000169660.17|OTTHUMG00000178836.4|OTTHUMT00000443511.1|HEXD-203|HEXD|1820|protein_coding|	HEXD	ENSG00000169660.17	protein_coding	1243	1563	106	TRUE	106	95	1727	158	175	536	9978	cds_internal	27406	13557	8223	5626	258.54718	0.9415687046899802	742
ENST00000577944.5|ENSG00000169660.17|OTTHUMG00000178836.4|OTTHUMT00000443511.1|HEXD-203|HEXD|1820|protein_coding|	HEXD	ENSG00000169660.17	protein_coding	1243	1563	106	TRUE	106	95	1727	158	175	416	9977	cds_internal	27406	13557	8223	5626	258.54718	0.9415687046899802	743
ENST00000577944.5|ENSG00000169660.17|OTTHUMG00000178836.4|OTTHUMT00000443511.1|HEXD-203|HEXD|1820|protein_coding|	HEXD	ENSG00000169660.17	protein_coding	1243	1563	106	TRUE	106	95	1727	158	175	497	9976	cds_internal	27406	13557	8223	5626	258.54718	0.9415687046899802	744
ENST00000425673.6|ENSG00000090924.15|OTTHUMG00000152570.8|OTTHUMT00000326802.3|PLEKHG2-203|PLEKHG2|8048|protein_coding|	PLEKHG2	ENSG00000090924.15	protein_coding	4059	4379	106	TRUE	106	766	4924	117	392	141	9965	cds_internal	34315	7722	19651	6942	323.7264	0.8903509523802302	745
ENST00000577944.5|ENSG00000169660.17|OTTHUMG00000178836.4|OTTHUMT00000443511.1|HEXD-203|HEXD|1820|protein_coding|	HEXD	ENSG00000169660.17	protein_coding	1243	1563	106	TRUE	106	95	1727	158	175	544	9974	cds_internal	27406	13557	8223	5626	258.54718	0.9415687046899802	746
ENST00000577944.5|ENSG00000169660.17|OTTHUMG00000178836.4|OTTHUMT00000443511.1|HEXD-203|HEXD|1820|protein_coding|	HEXD	ENSG00000169660.17	protein_coding	1243	1563	106	TRUE	106	95	1727	158	175	307	9973	cds_internal	27406	13557	8223	5626	258.54718	0.9415687046899802	747
ENST00000577944.5|ENSG00000169660.17|OTTHUMG00000178836.4|OTTHUMT00000443511.1|HEXD-203|HEXD|1820|protein_coding|	HEXD	ENSG00000169660.17	protein_coding	1243	1563	106	TRUE	106	95	1727	158	175	452	9972	cds_internal	27406	13557	8223	5626	258.54718	0.9415687046899802	748
ENST00000577944.5|ENSG00000169660.17|OTTHUMG00000178836.4|OTTHUMT00000443511.1|HEXD-203|HEXD|1820|protein_coding|	HEXD	ENSG00000169660.17	protein_coding	1243	1563	106	TRUE	106	95	1727	158	175	367	9971	cds_internal	27406	13557	8223	5626	258.54718	0.9415687046899802	749
ENST00000458508.6|ENSG00000090924.15|OTTHUMG00000152570.8|OTTHUMT00000464500.1|PLEKHG2-206|PLEKHG2|3898|protein_coding|	PLEKHG2	ENSG00000090924.15	protein_coding	3242	3562	106	TRUE	106	126	3837	693	123	117	10053	cds_internal	34315	19651	6942	7722	323.7264	0.8903509523802302	750
ENST00000425673.6|ENSG00000090924.15|OTTHUMG00000152570.8|OTTHUMT00000326802.3|PLEKHG2-203|PLEKHG2|8048|protein_coding|	PLEKHG2	ENSG00000090924.15	protein_coding	4059	4379	106	TRUE	106	766	4924	117	1104	123	10021	cds_internal	34315	7722	19651	6942	323.7264	0.8903509523802302	751
ENST00000577944.5|ENSG00000169660.17|OTTHUMG00000178836.4|OTTHUMT00000443511.1|HEXD-203|HEXD|1820|protein_coding|	HEXD	ENSG00000169660.17	protein_coding	1243	1563	106	TRUE	106	95	1727	156	175	416	9985	cds_internal	27406	13557	8223	5626	258.54718	0.9415687046899802	752
ENST00000425673.6|ENSG00000090924.15|OTTHUMG00000152570.8|OTTHUMT00000326802.3|PLEKHG2-203|PLEKHG2|8048|protein_coding|	PLEKHG2	ENSG00000090924.15	protein_coding	4059	4379	106	TRUE	106	766	4924	117	1386	123	10023	cds_internal	34315	7722	19651	6942	323.7264	0.8903509523802302	753
ENST00000425673.6|ENSG00000090924.15|OTTHUMG00000152570.8|OTTHUMT00000326802.3|PLEKHG2-203|PLEKHG2|8048|protein_coding|	PLEKHG2	ENSG00000090924.15	protein_coding	4059	4379	106	TRUE	106	766	4924	117	783	141	10038	cds_internal	34315	7722	19651	6942	323.7264	0.8903509523802302	754
ENST00000425673.6|ENSG00000090924.15|OTTHUMG00000152570.8|OTTHUMT00000326802.3|PLEKHG2-203|PLEKHG2|8048|protein_coding|	PLEKHG2	ENSG00000090924.15	protein_coding	4059	4379	106	TRUE	106	766	4924	117	1122	123	10052	cds_internal	34315	7722	19651	6942	323.7264	0.8903509523802302	755
ENST00000425673.6|ENSG00000090924.15|OTTHUMG00000152570.8|OTTHUMT00000326802.3|PLEKHG2-203|PLEKHG2|8048|protein_coding|	PLEKHG2	ENSG00000090924.15	protein_coding	4059	4379	106	TRUE	106	766	4924	117	719	123	10048	cds_internal	34315	7722	19651	6942	323.7264	0.8903509523802302	756
ENST00000425673.6|ENSG00000090924.15|OTTHUMG00000152570.8|OTTHUMT00000326802.3|PLEKHG2-203|PLEKHG2|8048|protein_coding|	PLEKHG2	ENSG00000090924.15	protein_coding	4059	4379	106	TRUE	106	766	4924	117	896	141	10024	cds_internal	34315	7722	19651	6942	323.7264	0.8903509523802302	757
ENST00000425673.6|ENSG00000090924.15|OTTHUMG00000152570.8|OTTHUMT00000326802.3|PLEKHG2-203|PLEKHG2|8048|protein_coding|	PLEKHG2	ENSG00000090924.15	protein_coding	4059	4379	106	TRUE	106	766	4924	117	392	123	10046	cds_internal	34315	7722	19651	6942	323.7264	0.8903509523802302	758
ENST00000205135.8|ENSG00000090924.15|OTTHUMG00000152570.8|OTTHUMT00000326804.2|PLEKHG2-201|PLEKHG2|4209|protein_coding|	PLEKHG2	ENSG00000090924.15	protein_coding	2896	3216	106	TRUE	106	0	3761	141	117	761	10045	cds_internal	34315	6942	7722	19651	323.7264	0.8903509523802303	759
ENST00000425673.6|ENSG00000090924.15|OTTHUMG00000152570.8|OTTHUMT00000326802.3|PLEKHG2-203|PLEKHG2|8048|protein_coding|	PLEKHG2	ENSG00000090924.15	protein_coding	4059	4379	106	TRUE	106	766	4924	117	1193	123	10044	cds_internal	34315	7722	19651	6942	323.7264	0.8903509523802302	760
ENST00000425673.6|ENSG00000090924.15|OTTHUMG00000152570.8|OTTHUMT00000326802.3|PLEKHG2-203|PLEKHG2|8048|protein_coding|	PLEKHG2	ENSG00000090924.15	protein_coding	4059	4379	106	TRUE	106	766	4924	117	783	123	10043	cds_internal	34315	7722	19651	6942	323.7264	0.8903509523802302	761
ENST00000205135.8|ENSG00000090924.15|OTTHUMG00000152570.8|OTTHUMT00000326804.2|PLEKHG2-201|PLEKHG2|4209|protein_coding|	PLEKHG2	ENSG00000090924.15	protein_coding	2896	3216	106	TRUE	106	0	3761	141	117	783	10042	cds_internal	34315	6942	7722	19651	323.7264	0.8903509523802303	762
ENST00000205135.8|ENSG00000090924.15|OTTHUMG00000152570.8|OTTHUMT00000326804.2|PLEKHG2-201|PLEKHG2|4209|protein_coding|	PLEKHG2	ENSG00000090924.15	protein_coding	2896	3216	106	TRUE	106	0	3761	141	117	392	10041	cds_internal	34315	6942	7722	19651	323.7264	0.8903509523802303	763
ENST00000458508.6|ENSG00000090924.15|OTTHUMG00000152570.8|OTTHUMT00000464500.1|PLEKHG2-206|PLEKHG2|3898|protein_coding|	PLEKHG2	ENSG00000090924.15	protein_coding	3242	3562	106	TRUE	106	126	3837	302	141	117	10040	cds_internal	34315	19651	6942	7722	323.7264	0.8903509523802302	764
ENST00000458508.6|ENSG00000090924.15|OTTHUMG00000152570.8|OTTHUMT00000464500.1|PLEKHG2-206|PLEKHG2|3898|protein_coding|	PLEKHG2	ENSG00000090924.15	protein_coding	3242	3562	106	TRUE	106	126	3837	302	123	117	10039	cds_internal	34315	19651	6942	7722	323.7264	0.8903509523802302	765
ENST00000425673.6|ENSG00000090924.15|OTTHUMG00000152570.8|OTTHUMT00000326802.3|PLEKHG2-203|PLEKHG2|8048|protein_coding|	PLEKHG2	ENSG00000090924.15	protein_coding	4059	4379	106	TRUE	106	766	4924	117	719	141	10047	cds_internal	34315	7722	19651	6942	323.7264	0.8903509523802302	766
ENST00000425673.6|ENSG00000090924.15|OTTHUMG00000152570.8|OTTHUMT00000326802.3|PLEKHG2-203|PLEKHG2|8048|protein_coding|	PLEKHG2	ENSG00000090924.15	protein_coding	4059	4379	106	TRUE	106	766	4924	117	1193	141	10036	cds_internal	34315	7722	19651	6942	323.7264	0.8903509523802302	767
ENST00000458508.6|ENSG00000090924.15|OTTHUMG00000152570.8|OTTHUMT00000464500.1|PLEKHG2-206|PLEKHG2|3898|protein_coding|	PLEKHG2	ENSG00000090924.15	protein_coding	3242	3562	106	TRUE	106	126	3837	671	123	117	10030	cds_internal	34315	19651	6942	7722	323.7264	0.8903509523802302	768
ENST00000458508.6|ENSG00000090924.15|OTTHUMG00000152570.8|OTTHUMT00000464500.1|PLEKHG2-206|PLEKHG2|3898|protein_coding|	PLEKHG2	ENSG00000090924.15	protein_coding	3242	3562	106	TRUE	106	126	3837	466	123	117	10035	cds_internal	34315	19651	6942	7722	323.7264	0.8903509523802302	769
ENST00000425673.6|ENSG00000090924.15|OTTHUMG00000152570.8|OTTHUMT00000326802.3|PLEKHG2-203|PLEKHG2|8048|protein_coding|	PLEKHG2	ENSG00000090924.15	protein_coding	4059	4379	106	TRUE	106	766	4924	117	896	123	10026	cds_internal	34315	7722	19651	6942	323.7264	0.8903509523802302	770
ENST00000425673.6|ENSG00000090924.15|OTTHUMG00000152570.8|OTTHUMT00000326802.3|PLEKHG2-203|PLEKHG2|8048|protein_coding|	PLEKHG2	ENSG00000090924.15	protein_coding	4059	4379	106	TRUE	106	766	4924	117	761	123	10028	cds_internal	34315	7722	19651	6942	323.7264	0.8903509523802302	771
ENST00000425673.6|ENSG00000090924.15|OTTHUMG00000152570.8|OTTHUMT00000326802.3|PLEKHG2-203|PLEKHG2|8048|protein_coding|	PLEKHG2	ENSG00000090924.15	protein_coding	4059	4379	106	TRUE	106	766	4924	117	1344	141	10029	cds_internal	34315	7722	19651	6942	323.7264	0.8903509523802302	772
ENST00000425673.6|ENSG00000090924.15|OTTHUMG00000152570.8|OTTHUMT00000326802.3|PLEKHG2-203|PLEKHG2|8048|protein_coding|	PLEKHG2	ENSG00000090924.15	protein_coding	4059	4379	106	TRUE	106	766	4924	117	761	141	10027	cds_internal	34315	7722	19651	6942	323.7264	0.8903509523802302	773
ENST00000458508.6|ENSG00000090924.15|OTTHUMG00000152570.8|OTTHUMT00000464500.1|PLEKHG2-206|PLEKHG2|3898|protein_coding|	PLEKHG2	ENSG00000090924.15	protein_coding	3242	3562	106	TRUE	106	126	3837	629	141	117	10031	cds_internal	34315	19651	6942	7722	323.7264	0.8903509523802302	774
ENST00000205135.8|ENSG00000090924.15|OTTHUMG00000152570.8|OTTHUMT00000326804.2|PLEKHG2-201|PLEKHG2|4209|protein_coding|	PLEKHG2	ENSG00000090924.15	protein_coding	2896	3216	106	TRUE	106	0	3761	141	117	1164	10032	cds_internal	34315	6942	7722	19651	323.7264	0.8903509523802303	775
ENST00000425673.6|ENSG00000090924.15|OTTHUMG00000152570.8|OTTHUMT00000326802.3|PLEKHG2-203|PLEKHG2|8048|protein_coding|	PLEKHG2	ENSG00000090924.15	protein_coding	4059	4379	106	TRUE	106	766	4924	117	1114	123	10033	cds_internal	34315	7722	19651	6942	323.7264	0.8903509523802302	776
ENST00000458508.6|ENSG00000090924.15|OTTHUMG00000152570.8|OTTHUMT00000464500.1|PLEKHG2-206|PLEKHG2|3898|protein_coding|	PLEKHG2	ENSG00000090924.15	protein_coding	3242	3562	106	TRUE	106	126	3837	466	141	117	10034	cds_internal	34315	19651	6942	7722	323.7264	0.8903509523802302	777
ENST00000339381.6|ENSG00000169962.5|OTTHUMG00000003071.2|OTTHUMT00000008493.2|TAS1R3-201|TAS1R3|3475|protein_coding|	TAS1R3	ENSG00000169962.5	protein_coding	2275	2591	105	TRUE	105	66	2622	423	120	209	10307	cds_internal	385	199	96	90	3.6666667	0.9349947235836104	778
ENST00000401766.6|ENSG00000108576.10|OTTHUMG00000132751.7|OTTHUMT00000256115.3|SLC6A4-203|SLC6A4|6543|protein_coding|	SLC6A4	ENSG00000108576.10	protein_coding	882	1199	105	TRUE	105	514	2404	507	166	120	10203	cds_internal	4054	1572	479	2003	38.609524	0.8811632589228525	779
ENST00000650711.1|ENSG00000108576.10|OTTHUMG00000132751.7|OTTHUMT00000504255.2|SLC6A4-206|SLC6A4|6335|protein_coding|	SLC6A4	ENSG00000108576.10	protein_coding	674	991	105	TRUE	105	306	2196	160	120	507	10215	cds_internal	4054	479	2003	1572	38.609524	0.8811632589228525	780
ENST00000339381.6|ENSG00000169962.5|OTTHUMG00000003071.2|OTTHUMT00000008493.2|TAS1R3-201|TAS1R3|3475|protein_coding|	TAS1R3	ENSG00000169962.5	protein_coding	2275	2591	105	TRUE	105	66	2622	682	120	209	10224	cds_internal	385	199	96	90	3.6666667	0.9349947235836104	781
ENST00000339381.6|ENSG00000169962.5|OTTHUMG00000003071.2|OTTHUMT00000008493.2|TAS1R3-201|TAS1R3|3475|protein_coding|	TAS1R3	ENSG00000169962.5	protein_coding	2275	2591	105	TRUE	105	66	2622	164	120	209	10244	cds_internal	385	199	96	90	3.6666667	0.9349947235836104	782
ENST00000339381.6|ENSG00000169962.5|OTTHUMG00000003071.2|OTTHUMT00000008493.2|TAS1R3-201|TAS1R3|3475|protein_coding|	TAS1R3	ENSG00000169962.5	protein_coding	2275	2591	105	TRUE	105	66	2622	140	120	278	10247	cds_internal	385	199	96	90	3.6666667	0.9349947235836104	783
ENST00000339381.6|ENSG00000169962.5|OTTHUMG00000003071.2|OTTHUMT00000008493.2|TAS1R3-201|TAS1R3|3475|protein_coding|	TAS1R3	ENSG00000169962.5	protein_coding	2275	2591	105	TRUE	105	66	2622	140	120	209	10248	cds_internal	385	199	96	90	3.6666667	0.9349947235836104	784
ENST00000339381.6|ENSG00000169962.5|OTTHUMG00000003071.2|OTTHUMT00000008493.2|TAS1R3-201|TAS1R3|3475|protein_coding|	TAS1R3	ENSG00000169962.5	protein_coding	2275	2591	105	TRUE	105	66	2622	164	120	278	10293	cds_internal	385	199	96	90	3.6666667	0.9349947235836104	785
ENST00000339381.6|ENSG00000169962.5|OTTHUMG00000003071.2|OTTHUMT00000008493.2|TAS1R3-201|TAS1R3|3475|protein_coding|	TAS1R3	ENSG00000169962.5	protein_coding	2275	2591	105	TRUE	105	66	2622	535	120	278	10304	cds_internal	385	199	96	90	3.6666667	0.9349947235836104	786
ENST00000339381.6|ENSG00000169962.5|OTTHUMG00000003071.2|OTTHUMT00000008493.2|TAS1R3-201|TAS1R3|3475|protein_coding|	TAS1R3	ENSG00000169962.5	protein_coding	2275	2591	105	TRUE	105	66	2622	423	120	278	10306	cds_internal	385	199	96	90	3.6666667	0.9349947235836104	787
ENST00000339381.6|ENSG00000169962.5|OTTHUMG00000003071.2|OTTHUMT00000008493.2|TAS1R3-201|TAS1R3|3475|protein_coding|	TAS1R3	ENSG00000169962.5	protein_coding	2275	2591	105	TRUE	105	66	2622	401	120	209	10337	cds_internal	385	199	96	90	3.6666667	0.9349947235836104	788
ENST00000339381.6|ENSG00000169962.5|OTTHUMG00000003071.2|OTTHUMT00000008493.2|TAS1R3-201|TAS1R3|3475|protein_coding|	TAS1R3	ENSG00000169962.5	protein_coding	2275	2591	105	TRUE	105	66	2622	535	120	209	10311	cds_internal	385	199	96	90	3.6666667	0.9349947235836104	789
ENST00000339381.6|ENSG00000169962.5|OTTHUMG00000003071.2|OTTHUMT00000008493.2|TAS1R3-201|TAS1R3|3475|protein_coding|	TAS1R3	ENSG00000169962.5	protein_coding	2275	2591	105	TRUE	105	66	2622	543	120	278	10318	cds_internal	385	199	96	90	3.6666667	0.9349947235836104	790
ENST00000339381.6|ENSG00000169962.5|OTTHUMG00000003071.2|OTTHUMT00000008493.2|TAS1R3-201|TAS1R3|3475|protein_coding|	TAS1R3	ENSG00000169962.5	protein_coding	2275	2591	105	TRUE	105	66	2622	543	120	209	10320	cds_internal	385	199	96	90	3.6666667	0.9349947235836104	791
ENST00000339381.6|ENSG00000169962.5|OTTHUMG00000003071.2|OTTHUMT00000008493.2|TAS1R3-201|TAS1R3|3475|protein_coding|	TAS1R3	ENSG00000169962.5	protein_coding	2275	2591	105	TRUE	105	66	2622	538	120	209	10322	cds_internal	385	199	96	90	3.6666667	0.9349947235836104	792
ENST00000339381.6|ENSG00000169962.5|OTTHUMG00000003071.2|OTTHUMT00000008493.2|TAS1R3-201|TAS1R3|3475|protein_coding|	TAS1R3	ENSG00000169962.5	protein_coding	2275	2591	105	TRUE	105	66	2622	538	120	278	10326	cds_internal	385	199	96	90	3.6666667	0.9349947235836104	793
ENST00000339381.6|ENSG00000169962.5|OTTHUMG00000003071.2|OTTHUMT00000008493.2|TAS1R3-201|TAS1R3|3475|protein_coding|	TAS1R3	ENSG00000169962.5	protein_coding	2275	2591	105	TRUE	105	66	2622	401	120	278	10360	cds_internal	385	199	96	90	3.6666667	0.9349947235836104	794
ENST00000226247.2|ENSG00000109101.8|OTTHUMG00000132603.3|OTTHUMT00000255832.1|FOXN1-201|FOXN1|3436|protein_coding|	FOXN1	ENSG00000109101.8	protein_coding	1151	1468	105	TRUE	105	29	1973	236	117	274	10379	cds_internal	455	60	112	283	4.3333335	0.8260997258519481	795
ENST00000579795.6|ENSG00000109101.8|OTTHUMG00000132603.3|OTTHUMT00000445709.2|FOXN1-203|FOXN1|3521|protein_coding|	FOXN1	ENSG00000109101.8	protein_coding	1232	1549	105	TRUE	105	110	2054	236	117	274	10382	cds_internal	455	60	112	283	4.3333335	0.8260997258519481	796
ENST00000577936.2|ENSG00000109101.8|OTTHUMG00000132603.3|OTTHUMT00000445708.2|FOXN1-202|FOXN1|3617|protein_coding|	FOXN1	ENSG00000109101.8	protein_coding	1332	1649	105	TRUE	105	210	2154	274	236	117	10383	cds_internal	455	283	60	112	4.3333335	0.8260997258519481	797
ENST00000261707.7|ENSG00000108576.10|OTTHUMG00000132751.7|-|SLC6A4-201|SLC6A4|6604|protein_coding|	SLC6A4	ENSG00000108576.10	protein_coding	945	1262	105	TRUE	105	577	2467	507	160	120	10192	cds_internal	4054	1572	479	2003	38.609524	0.8811632589228525	798
ENST00000339381.6|ENSG00000169962.5|OTTHUMG00000003071.2|OTTHUMT00000008493.2|TAS1R3-201|TAS1R3|3475|protein_coding|	TAS1R3	ENSG00000169962.5	protein_coding	2275	2591	105	TRUE	105	66	2622	682	120	278	10195	cds_internal	385	199	96	90	3.6666667	0.9349947235836104	799
ENST00000339381.6|ENSG00000169962.5|OTTHUMG00000003071.2|OTTHUMT00000008493.2|TAS1R3-201|TAS1R3|3475|protein_coding|	TAS1R3	ENSG00000169962.5	protein_coding	2275	2591	105	TRUE	105	66	2622	738	120	278	10164	cds_internal	385	199	96	90	3.6666667	0.9349947235836104	800
ENST00000261707.7|ENSG00000108576.10|OTTHUMG00000132751.7|-|SLC6A4-201|SLC6A4|6604|protein_coding|	SLC6A4	ENSG00000108576.10	protein_coding	945	1262	105	TRUE	105	577	2467	507	149	120	10190	cds_internal	4054	1572	479	2003	38.609524	0.8811632589228525	801
ENST00000401766.6|ENSG00000108576.10|OTTHUMG00000132751.7|OTTHUMT00000256115.3|SLC6A4-203|SLC6A4|6543|protein_coding|	SLC6A4	ENSG00000108576.10	protein_coding	882	1199	105	TRUE	105	514	2404	507	160	120	10149	cds_internal	4054	1572	479	2003	38.609524	0.8811632589228525	802
ENST00000261707.7|ENSG00000108576.10|OTTHUMG00000132751.7|-|SLC6A4-201|SLC6A4|6604|protein_coding|	SLC6A4	ENSG00000108576.10	protein_coding	945	1262	105	TRUE	105	577	2467	507	166	120	10188	cds_internal	4054	1572	479	2003	38.609524	0.8811632589228525	803
ENST00000339381.6|ENSG00000169962.5|OTTHUMG00000003071.2|OTTHUMT00000008493.2|TAS1R3-201|TAS1R3|3475|protein_coding|	TAS1R3	ENSG00000169962.5	protein_coding	2275	2591	105	TRUE	105	66	2622	775	120	278	10129	cds_internal	385	199	96	90	3.6666667	0.9349947235836104	804
ENST00000339381.6|ENSG00000169962.5|OTTHUMG00000003071.2|OTTHUMT00000008493.2|TAS1R3-201|TAS1R3|3475|protein_coding|	TAS1R3	ENSG00000169962.5	protein_coding	2275	2591	105	TRUE	105	66	2622	777	120	209	10132	cds_internal	385	199	96	90	3.6666667	0.9349947235836104	805
ENST00000339381.6|ENSG00000169962.5|OTTHUMG00000003071.2|OTTHUMT00000008493.2|TAS1R3-201|TAS1R3|3475|protein_coding|	TAS1R3	ENSG00000169962.5	protein_coding	2275	2591	105	TRUE	105	66	2622	743	120	278	10134	cds_internal	385	199	96	90	3.6666667	0.9349947235836104	806
ENST00000339381.6|ENSG00000169962.5|OTTHUMG00000003071.2|OTTHUMT00000008493.2|TAS1R3-201|TAS1R3|3475|protein_coding|	TAS1R3	ENSG00000169962.5	protein_coding	2275	2591	105	TRUE	105	66	2622	777	120	278	10135	cds_internal	385	199	96	90	3.6666667	0.9349947235836104	807
ENST00000650711.1|ENSG00000108576.10|OTTHUMG00000132751.7|OTTHUMT00000504255.2|SLC6A4-206|SLC6A4|6335|protein_coding|	SLC6A4	ENSG00000108576.10	protein_coding	674	991	105	TRUE	105	306	2196	149	120	507	10136	cds_internal	4054	479	2003	1572	38.609524	0.8811632589228525	808
ENST00000339381.6|ENSG00000169962.5|OTTHUMG00000003071.2|OTTHUMT00000008493.2|TAS1R3-201|TAS1R3|3475|protein_coding|	TAS1R3	ENSG00000169962.5	protein_coding	2275	2591	105	TRUE	105	66	2622	822	120	209	10138	cds_internal	385	199	96	90	3.6666667	0.9349947235836104	809
ENST00000339381.6|ENSG00000169962.5|OTTHUMG00000003071.2|OTTHUMT00000008493.2|TAS1R3-201|TAS1R3|3475|protein_coding|	TAS1R3	ENSG00000169962.5	protein_coding	2275	2591	105	TRUE	105	66	2622	822	120	278	10139	cds_internal	385	199	96	90	3.6666667	0.9349947235836104	810
ENST00000339381.6|ENSG00000169962.5|OTTHUMG00000003071.2|OTTHUMT00000008493.2|TAS1R3-201|TAS1R3|3475|protein_coding|	TAS1R3	ENSG00000169962.5	protein_coding	2275	2591	105	TRUE	105	66	2622	852	120	278	10143	cds_internal	385	199	96	90	3.6666667	0.9349947235836104	811
ENST00000339381.6|ENSG00000169962.5|OTTHUMG00000003071.2|OTTHUMT00000008493.2|TAS1R3-201|TAS1R3|3475|protein_coding|	TAS1R3	ENSG00000169962.5	protein_coding	2275	2591	105	TRUE	105	66	2622	852	120	209	10142	cds_internal	385	199	96	90	3.6666667	0.9349947235836104	812
ENST00000339381.6|ENSG00000169962.5|OTTHUMG00000003071.2|OTTHUMT00000008493.2|TAS1R3-201|TAS1R3|3475|protein_coding|	TAS1R3	ENSG00000169962.5	protein_coding	2275	2591	105	TRUE	105	66	2622	691	120	209	10152	cds_internal	385	199	96	90	3.6666667	0.9349947235836104	813
ENST00000339381.6|ENSG00000169962.5|OTTHUMG00000003071.2|OTTHUMT00000008493.2|TAS1R3-201|TAS1R3|3475|protein_coding|	TAS1R3	ENSG00000169962.5	protein_coding	2275	2591	105	TRUE	105	66	2622	691	120	278	10153	cds_internal	385	199	96	90	3.6666667	0.9349947235836104	814
ENST00000650711.1|ENSG00000108576.10|OTTHUMG00000132751.7|OTTHUMT00000504255.2|SLC6A4-206|SLC6A4|6335|protein_coding|	SLC6A4	ENSG00000108576.10	protein_coding	674	991	105	TRUE	105	306	2196	166	120	507	10155	cds_internal	4054	479	2003	1572	38.609524	0.8811632589228525	815
ENST00000339381.6|ENSG00000169962.5|OTTHUMG00000003071.2|OTTHUMT00000008493.2|TAS1R3-201|TAS1R3|3475|protein_coding|	TAS1R3	ENSG00000169962.5	protein_coding	2275	2591	105	TRUE	105	66	2622	702	120	209	10157	cds_internal	385	199	96	90	3.6666667	0.9349947235836104	816
ENST00000339381.6|ENSG00000169962.5|OTTHUMG00000003071.2|OTTHUMT00000008493.2|TAS1R3-201|TAS1R3|3475|protein_coding|	TAS1R3	ENSG00000169962.5	protein_coding	2275	2591	105	TRUE	105	66	2622	702	120	278	10158	cds_internal	385	199	96	90	3.6666667	0.9349947235836104	817
ENST00000339381.6|ENSG00000169962.5|OTTHUMG00000003071.2|OTTHUMT00000008493.2|TAS1R3-201|TAS1R3|3475|protein_coding|	TAS1R3	ENSG00000169962.5	protein_coding	2275	2591	105	TRUE	105	66	2622	738	120	209	10163	cds_internal	385	199	96	90	3.6666667	0.9349947235836104	818
ENST00000339381.6|ENSG00000169962.5|OTTHUMG00000003071.2|OTTHUMT00000008493.2|TAS1R3-201|TAS1R3|3475|protein_coding|	TAS1R3	ENSG00000169962.5	protein_coding	2275	2591	105	TRUE	105	66	2622	775	120	209	10127	cds_internal	385	199	96	90	3.6666667	0.9349947235836104	819
ENST00000339381.6|ENSG00000169962.5|OTTHUMG00000003071.2|OTTHUMT00000008493.2|TAS1R3-201|TAS1R3|3475|protein_coding|	TAS1R3	ENSG00000169962.5	protein_coding	2275	2591	105	TRUE	105	66	2622	743	120	209	10169	cds_internal	385	199	96	90	3.6666667	0.9349947235836104	820
ENST00000401766.6|ENSG00000108576.10|OTTHUMG00000132751.7|OTTHUMT00000256115.3|SLC6A4-203|SLC6A4|6543|protein_coding|	SLC6A4	ENSG00000108576.10	protein_coding	882	1199	105	TRUE	105	514	2404	507	149	120	10173	cds_internal	4054	1572	479	2003	38.609524	0.8811632589228525	821
ENST00000340880.5|ENSG00000161031.13|OTTHUMG00000150690.5|OTTHUMT00000319626.1|PGLYRP2-202|PGLYRP2|1879|protein_coding|	PGLYRP2	ENSG00000161031.13	protein_coding	1263	1577	104	TRUE	104	131	1859	171	307	115	10452	cds_internal	15049	5752	7002	2295	144.70192	0.9196951227375046	822
ENST00000292609.8|ENSG00000161031.13|OTTHUMG00000150690.5|OTTHUMT00000461335.2|PGLYRP2-201|PGLYRP2|2758|protein_coding|	PGLYRP2	ENSG00000161031.13	protein_coding	1263	1577	104	TRUE	104	131	2033	196	580	115	10459	cds_internal	15049	5752	7002	2295	144.70192	0.9196951227375046	823
ENST00000292609.8|ENSG00000161031.13|OTTHUMG00000150690.5|OTTHUMT00000461335.2|PGLYRP2-201|PGLYRP2|2758|protein_coding|	PGLYRP2	ENSG00000161031.13	protein_coding	1263	1577	104	TRUE	104	131	2033	196	490	115	10457	cds_internal	15049	5752	7002	2295	144.70192	0.9196951227375046	824
ENST00000292609.8|ENSG00000161031.13|OTTHUMG00000150690.5|OTTHUMT00000461335.2|PGLYRP2-201|PGLYRP2|2758|protein_coding|	PGLYRP2	ENSG00000161031.13	protein_coding	1263	1577	104	TRUE	104	131	2033	196	279	115	10456	cds_internal	15049	5752	7002	2295	144.70192	0.9196951227375046	825
ENST00000340880.5|ENSG00000161031.13|OTTHUMG00000150690.5|OTTHUMT00000319626.1|PGLYRP2-202|PGLYRP2|1879|protein_coding|	PGLYRP2	ENSG00000161031.13	protein_coding	1263	1577	104	TRUE	104	131	1859	171	363	115	10454	cds_internal	15049	5752	7002	2295	144.70192	0.9196951227375046	826
ENST00000340880.5|ENSG00000161031.13|OTTHUMG00000150690.5|OTTHUMT00000319626.1|PGLYRP2-202|PGLYRP2|1879|protein_coding|	PGLYRP2	ENSG00000161031.13	protein_coding	1263	1577	104	TRUE	104	131	1859	171	576	115	10453	cds_internal	15049	5752	7002	2295	144.70192	0.9196951227375046	827
ENST00000292609.8|ENSG00000161031.13|OTTHUMG00000150690.5|OTTHUMT00000461335.2|PGLYRP2-201|PGLYRP2|2758|protein_coding|	PGLYRP2	ENSG00000161031.13	protein_coding	1263	1577	104	TRUE	104	131	2033	196	421	115	10455	cds_internal	15049	5752	7002	2295	144.70192	0.9196951227375046	828
ENST00000340880.5|ENSG00000161031.13|OTTHUMG00000150690.5|OTTHUMT00000319626.1|PGLYRP2-202|PGLYRP2|1879|protein_coding|	PGLYRP2	ENSG00000161031.13	protein_coding	1263	1577	104	TRUE	104	131	1859	171	550	115	10450	cds_internal	15049	5752	7002	2295	144.70192	0.9196951227375046	829
ENST00000340880.5|ENSG00000161031.13|OTTHUMG00000150690.5|OTTHUMT00000319626.1|PGLYRP2-202|PGLYRP2|1879|protein_coding|	PGLYRP2	ENSG00000161031.13	protein_coding	1263	1577	104	TRUE	104	131	1859	171	221	115	10448	cds_internal	15049	5752	7002	2295	144.70192	0.9196951227375046	830
ENST00000340880.5|ENSG00000161031.13|OTTHUMG00000150690.5|OTTHUMT00000319626.1|PGLYRP2-202|PGLYRP2|1879|protein_coding|	PGLYRP2	ENSG00000161031.13	protein_coding	1263	1577	104	TRUE	104	131	1859	171	522	115	10441	cds_internal	15049	5752	7002	2295	144.70192	0.9196951227375046	831
ENST00000292609.8|ENSG00000161031.13|OTTHUMG00000150690.5|OTTHUMT00000461335.2|PGLYRP2-201|PGLYRP2|2758|protein_coding|	PGLYRP2	ENSG00000161031.13	protein_coding	1263	1577	104	TRUE	104	131	2033	196	365	115	10438	cds_internal	15049	5752	7002	2295	144.70192	0.9196951227375046	832
ENST00000292609.8|ENSG00000161031.13|OTTHUMG00000150690.5|OTTHUMT00000461335.2|PGLYRP2-201|PGLYRP2|2758|protein_coding|	PGLYRP2	ENSG00000161031.13	protein_coding	1263	1577	104	TRUE	104	131	2033	196	608	115	10423	cds_internal	15049	5752	7002	2295	144.70192	0.9196951227375046	833
ENST00000292609.8|ENSG00000161031.13|OTTHUMG00000150690.5|OTTHUMT00000461335.2|PGLYRP2-201|PGLYRP2|2758|protein_coding|	PGLYRP2	ENSG00000161031.13	protein_coding	1263	1577	104	TRUE	104	131	2033	196	634	115	10421	cds_internal	15049	5752	7002	2295	144.70192	0.9196951227375046	834
ENST00000340880.5|ENSG00000161031.13|OTTHUMG00000150690.5|OTTHUMT00000319626.1|PGLYRP2-202|PGLYRP2|1879|protein_coding|	PGLYRP2	ENSG00000161031.13	protein_coding	1263	1577	104	TRUE	104	131	1859	171	432	115	10449	cds_internal	15049	5752	7002	2295	144.70192	0.9196951227375046	835
ENST00000354725.8|ENSG00000197157.11|OTTHUMG00000157560.3|OTTHUMT00000349148.2|SND1-201|SND1|3448|protein_coding|	SND1	ENSG00000197157.11	protein_coding	1856	2165	103	TRUE	103	180	2910	563	200	102	10676	cds_internal	697344	440829	128631	127884	6770.33	0.8308379917141543	836
ENST00000354725.8|ENSG00000197157.11|OTTHUMG00000157560.3|OTTHUMT00000349148.2|SND1-201|SND1|3448|protein_coding|	SND1	ENSG00000197157.11	protein_coding	1856	2165	103	TRUE	103	180	2910	772	201	102	10680	cds_internal	697344	440829	128631	127884	6770.33	0.8308379917141543	837
ENST00000354725.8|ENSG00000197157.11|OTTHUMG00000157560.3|OTTHUMT00000349148.2|SND1-201|SND1|3448|protein_coding|	SND1	ENSG00000197157.11	protein_coding	1856	2165	103	TRUE	103	180	2910	772	200	102	10679	cds_internal	697344	440829	128631	127884	6770.33	0.8308379917141543	838
ENST00000354725.8|ENSG00000197157.11|OTTHUMG00000157560.3|OTTHUMT00000349148.2|SND1-201|SND1|3448|protein_coding|	SND1	ENSG00000197157.11	protein_coding	1856	2165	103	TRUE	103	180	2910	563	192	102	10678	cds_internal	697344	440829	128631	127884	6770.33	0.8308379917141543	839
ENST00000354725.8|ENSG00000197157.11|OTTHUMG00000157560.3|OTTHUMT00000349148.2|SND1-201|SND1|3448|protein_coding|	SND1	ENSG00000197157.11	protein_coding	1856	2165	103	TRUE	103	180	2910	563	180	102	10677	cds_internal	697344	440829	128631	127884	6770.33	0.8308379917141543	840
ENST00000321660.2|ENSG00000177291.4|OTTHUMG00000017957.2|OTTHUMT00000047576.2|GJD4-201|GJD4|1649|protein_coding|	GJD4	ENSG00000177291.4	protein_coding	510	819	103	TRUE	103	227	1337	102	191	341	10673	cds_internal	130	35	36	59	1.2621359	0.9715816865129292	841
ENST00000321660.2|ENSG00000177291.4|OTTHUMG00000017957.2|OTTHUMT00000047576.2|GJD4-201|GJD4|1649|protein_coding|	GJD4	ENSG00000177291.4	protein_coding	510	819	103	TRUE	103	227	1337	102	191	351	10675	cds_internal	130	35	36	59	1.2621359	0.9715816865129292	842
ENST00000354725.8|ENSG00000197157.11|OTTHUMG00000157560.3|OTTHUMT00000349148.2|SND1-201|SND1|3448|protein_coding|	SND1	ENSG00000197157.11	protein_coding	1856	2165	103	TRUE	103	180	2910	563	201	102	10674	cds_internal	697344	440829	128631	127884	6770.33	0.8308379917141543	843
ENST00000354725.8|ENSG00000197157.11|OTTHUMG00000157560.3|OTTHUMT00000349148.2|SND1-201|SND1|3448|protein_coding|	SND1	ENSG00000197157.11	protein_coding	1856	2165	103	TRUE	103	180	2910	910	201	102	10689	cds_internal	697344	440829	128631	127884	6770.33	0.8308379917141543	844
ENST00000354725.8|ENSG00000197157.11|OTTHUMG00000157560.3|OTTHUMT00000349148.2|SND1-201|SND1|3448|protein_coding|	SND1	ENSG00000197157.11	protein_coding	1856	2165	103	TRUE	103	180	2910	689	192	102	10672	cds_internal	697344	440829	128631	127884	6770.33	0.8308379917141543	845
ENST00000354725.8|ENSG00000197157.11|OTTHUMG00000157560.3|OTTHUMT00000349148.2|SND1-201|SND1|3448|protein_coding|	SND1	ENSG00000197157.11	protein_coding	1856	2165	103	TRUE	103	180	2910	689	180	102	10671	cds_internal	697344	440829	128631	127884	6770.33	0.8308379917141543	846
ENST00000354725.8|ENSG00000197157.11|OTTHUMG00000157560.3|OTTHUMT00000349148.2|SND1-201|SND1|3448|protein_coding|	SND1	ENSG00000197157.11	protein_coding	1856	2165	103	TRUE	103	180	2910	689	200	102	10670	cds_internal	697344	440829	128631	127884	6770.33	0.8308379917141543	847
ENST00000354725.8|ENSG00000197157.11|OTTHUMG00000157560.3|OTTHUMT00000349148.2|SND1-201|SND1|3448|protein_coding|	SND1	ENSG00000197157.11	protein_coding	1856	2165	103	TRUE	103	180	2910	800	192	102	10681	cds_internal	697344	440829	128631	127884	6770.33	0.8308379917141543	848
ENST00000354725.8|ENSG00000197157.11|OTTHUMG00000157560.3|OTTHUMT00000349148.2|SND1-201|SND1|3448|protein_coding|	SND1	ENSG00000197157.11	protein_coding	1856	2165	103	TRUE	103	180	2910	885	201	102	10693	cds_internal	697344	440829	128631	127884	6770.33	0.8308379917141543	849
ENST00000354725.8|ENSG00000197157.11|OTTHUMG00000157560.3|OTTHUMT00000349148.2|SND1-201|SND1|3448|protein_coding|	SND1	ENSG00000197157.11	protein_coding	1856	2165	103	TRUE	103	180	2910	910	180	102	10690	cds_internal	697344	440829	128631	127884	6770.33	0.8308379917141543	850
ENST00000354725.8|ENSG00000197157.11|OTTHUMG00000157560.3|OTTHUMT00000349148.2|SND1-201|SND1|3448|protein_coding|	SND1	ENSG00000197157.11	protein_coding	1856	2165	103	TRUE	103	180	2910	800	180	102	10691	cds_internal	697344	440829	128631	127884	6770.33	0.8308379917141543	851
ENST00000354725.8|ENSG00000197157.11|OTTHUMG00000157560.3|OTTHUMT00000349148.2|SND1-201|SND1|3448|protein_coding|	SND1	ENSG00000197157.11	protein_coding	1856	2165	103	TRUE	103	180	2910	910	192	102	10692	cds_internal	697344	440829	128631	127884	6770.33	0.8308379917141543	852
ENST00000354725.8|ENSG00000197157.11|OTTHUMG00000157560.3|OTTHUMT00000349148.2|SND1-201|SND1|3448|protein_coding|	SND1	ENSG00000197157.11	protein_coding	1856	2165	103	TRUE	103	180	2910	885	200	102	10694	cds_internal	697344	440829	128631	127884	6770.33	0.8308379917141543	853
ENST00000354725.8|ENSG00000197157.11|OTTHUMG00000157560.3|OTTHUMT00000349148.2|SND1-201|SND1|3448|protein_coding|	SND1	ENSG00000197157.11	protein_coding	1856	2165	103	TRUE	103	180	2910	885	180	102	10695	cds_internal	697344	440829	128631	127884	6770.33	0.8308379917141543	854
ENST00000354725.8|ENSG00000197157.11|OTTHUMG00000157560.3|OTTHUMT00000349148.2|SND1-201|SND1|3448|protein_coding|	SND1	ENSG00000197157.11	protein_coding	1856	2165	103	TRUE	103	180	2910	885	192	102	10696	cds_internal	697344	440829	128631	127884	6770.33	0.8308379917141543	855
ENST00000354725.8|ENSG00000197157.11|OTTHUMG00000157560.3|OTTHUMT00000349148.2|SND1-201|SND1|3448|protein_coding|	SND1	ENSG00000197157.11	protein_coding	1856	2165	103	TRUE	103	180	2910	800	201	102	10697	cds_internal	697344	440829	128631	127884	6770.33	0.8308379917141543	856
ENST00000354725.8|ENSG00000197157.11|OTTHUMG00000157560.3|OTTHUMT00000349148.2|SND1-201|SND1|3448|protein_coding|	SND1	ENSG00000197157.11	protein_coding	1856	2165	103	TRUE	103	180	2910	800	200	102	10698	cds_internal	697344	440829	128631	127884	6770.33	0.8308379917141543	857
ENST00000354725.8|ENSG00000197157.11|OTTHUMG00000157560.3|OTTHUMT00000349148.2|SND1-201|SND1|3448|protein_coding|	SND1	ENSG00000197157.11	protein_coding	1856	2165	103	TRUE	103	180	2910	512	201	102	10699	cds_internal	697344	440829	128631	127884	6770.33	0.8308379917141543	858
ENST00000321660.2|ENSG00000177291.4|OTTHUMG00000017957.2|OTTHUMT00000047576.2|GJD4-201|GJD4|1649|protein_coding|	GJD4	ENSG00000177291.4	protein_coding	510	819	103	TRUE	103	227	1337	102	191	337	10700	cds_internal	130	35	36	59	1.2621359	0.9715816865129292	859
ENST00000354725.8|ENSG00000197157.11|OTTHUMG00000157560.3|OTTHUMT00000349148.2|SND1-201|SND1|3448|protein_coding|	SND1	ENSG00000197157.11	protein_coding	1856	2165	103	TRUE	103	180	2910	512	192	102	10708	cds_internal	697344	440829	128631	127884	6770.33	0.8308379917141543	860
ENST00000354725.8|ENSG00000197157.11|OTTHUMG00000157560.3|OTTHUMT00000349148.2|SND1-201|SND1|3448|protein_coding|	SND1	ENSG00000197157.11	protein_coding	1856	2165	103	TRUE	103	180	2910	512	180	102	10729	cds_internal	697344	440829	128631	127884	6770.33	0.8308379917141543	861
ENST00000321660.2|ENSG00000177291.4|OTTHUMG00000017957.2|OTTHUMT00000047576.2|GJD4-201|GJD4|1649|protein_coding|	GJD4	ENSG00000177291.4	protein_coding	510	819	103	TRUE	103	227	1337	102	191	370	10668	cds_internal	130	35	36	59	1.2621359	0.9715816865129292	862
ENST00000354725.8|ENSG00000197157.11|OTTHUMG00000157560.3|OTTHUMT00000349148.2|SND1-201|SND1|3448|protein_coding|	SND1	ENSG00000197157.11	protein_coding	1856	2165	103	TRUE	103	180	2910	689	201	102	10669	cds_internal	697344	440829	128631	127884	6770.33	0.8308379917141543	863
ENST00000354725.8|ENSG00000197157.11|OTTHUMG00000157560.3|OTTHUMT00000349148.2|SND1-201|SND1|3448|protein_coding|	SND1	ENSG00000197157.11	protein_coding	1856	2165	103	TRUE	103	180	2910	910	200	102	10682	cds_internal	697344	440829	128631	127884	6770.33	0.8308379917141543	864
ENST00000354725.8|ENSG00000197157.11|OTTHUMG00000157560.3|OTTHUMT00000349148.2|SND1-201|SND1|3448|protein_coding|	SND1	ENSG00000197157.11	protein_coding	1856	2165	103	TRUE	103	180	2910	748	192	102	10667	cds_internal	697344	440829	128631	127884	6770.33	0.8308379917141543	865
ENST00000373247.7|ENSG00000136877.15|OTTHUMG00000020716.6|OTTHUMT00000054251.3|FPGS-203|FPGS|2284|protein_coding|	FPGS	ENSG00000136877.15	protein_coding	1010	1319	103	TRUE	103	43	1804	159	509	102	10646	cds_internal	215638	43170	131161	41307	2093.5728	0.8565113189586098	866
ENST00000696161.1|ENSG00000051523.12|OTTHUMG00000173320.5|-|CYBA-215|CYBA|846|protein_coding|	CYBA	ENSG00000051523.12	protein_coding	457	766	103	TRUE	103	66	828	123	102	254	10557	cds_internal	2348753	1108964	738169	501620	22803.428	0.9537539184179452	867
ENST00000696161.1|ENSG00000051523.12|OTTHUMG00000173320.5|-|CYBA-215|CYBA|846|protein_coding|	CYBA	ENSG00000051523.12	protein_coding	457	766	103	TRUE	103	66	828	123	102	190	10558	cds_internal	2348753	1108964	738169	501620	22803.428	0.9537539184179452	868
ENST00000373225.7|ENSG00000136877.15|OTTHUMG00000020716.6|OTTHUMT00000054252.2|FPGS-201|FPGS|2278|protein_coding|	FPGS	ENSG00000136877.15	protein_coding	1026	1335	103	TRUE	103	209	1820	102	159	404	10593	cds_internal	215638	41307	43170	131161	2093.5728	0.8565113189586097	869
ENST00000513117.1|ENSG00000145545.13|OTTHUMG00000090456.4|OTTHUMT00000365833.1|SRD5A1-204|SRD5A1|1467|nonsense_mediated_decay|	SRD5A1	ENSG00000145545.13	nonsense_mediated_decay	150	461	103	TRUE	103	150	555	135	212	120	10625	cds_internal	121389	31416	38209	51764	1178.5339	0.98043375	870
ENST00000373225.7|ENSG00000136877.15|OTTHUMG00000020716.6|OTTHUMT00000054252.2|FPGS-201|FPGS|2278|protein_coding|	FPGS	ENSG00000136877.15	protein_coding	1026	1335	103	TRUE	103	209	1820	102	159	306	10635	cds_internal	215638	41307	43170	131161	2093.5728	0.8565113189586097	871
ENST00000373225.7|ENSG00000136877.15|OTTHUMG00000020716.6|OTTHUMT00000054252.2|FPGS-201|FPGS|2278|protein_coding|	FPGS	ENSG00000136877.15	protein_coding	1026	1335	103	TRUE	103	209	1820	102	159	509	10636	cds_internal	215638	41307	43170	131161	2093.5728	0.8565113189586097	872
ENST00000373225.7|ENSG00000136877.15|OTTHUMG00000020716.6|OTTHUMT00000054252.2|FPGS-201|FPGS|2278|protein_coding|	FPGS	ENSG00000136877.15	protein_coding	1026	1335	103	TRUE	103	209	1820	102	159	537	10637	cds_internal	215638	41307	43170	131161	2093.5728	0.8565113189586097	873
ENST00000373225.7|ENSG00000136877.15|OTTHUMG00000020716.6|OTTHUMT00000054252.2|FPGS-201|FPGS|2278|protein_coding|	FPGS	ENSG00000136877.15	protein_coding	1026	1335	103	TRUE	103	209	1820	102	159	414	10638	cds_internal	215638	41307	43170	131161	2093.5728	0.8565113189586097	874
ENST00000373247.7|ENSG00000136877.15|OTTHUMG00000020716.6|OTTHUMT00000054251.3|FPGS-203|FPGS|2284|protein_coding|	FPGS	ENSG00000136877.15	protein_coding	1010	1319	103	TRUE	103	43	1804	159	537	102	10642	cds_internal	215638	43170	131161	41307	2093.5728	0.8565113189586098	875
ENST00000373247.7|ENSG00000136877.15|OTTHUMG00000020716.6|OTTHUMT00000054251.3|FPGS-203|FPGS|2284|protein_coding|	FPGS	ENSG00000136877.15	protein_coding	1010	1319	103	TRUE	103	43	1804	159	587	102	10643	cds_internal	215638	43170	131161	41307	2093.5728	0.8565113189586098	876
ENST00000373247.7|ENSG00000136877.15|OTTHUMG00000020716.6|OTTHUMT00000054251.3|FPGS-203|FPGS|2284|protein_coding|	FPGS	ENSG00000136877.15	protein_coding	1010	1319	103	TRUE	103	43	1804	159	306	102	10644	cds_internal	215638	43170	131161	41307	2093.5728	0.8565113189586098	877
ENST00000373247.7|ENSG00000136877.15|OTTHUMG00000020716.6|OTTHUMT00000054251.3|FPGS-203|FPGS|2284|protein_coding|	FPGS	ENSG00000136877.15	protein_coding	1010	1319	103	TRUE	103	43	1804	159	545	102	10645	cds_internal	215638	43170	131161	41307	2093.5728	0.8565113189586098	878
ENST00000354725.8|ENSG00000197157.11|OTTHUMG00000157560.3|OTTHUMT00000349148.2|SND1-201|SND1|3448|protein_coding|	SND1	ENSG00000197157.11	protein_coding	1856	2165	103	TRUE	103	180	2910	748	180	102	10666	cds_internal	697344	440829	128631	127884	6770.33	0.8308379917141543	879
ENST00000373247.7|ENSG00000136877.15|OTTHUMG00000020716.6|OTTHUMT00000054251.3|FPGS-203|FPGS|2284|protein_coding|	FPGS	ENSG00000136877.15	protein_coding	1010	1319	103	TRUE	103	43	1804	159	414	102	10647	cds_internal	215638	43170	131161	41307	2093.5728	0.8565113189586098	880
ENST00000393706.6|ENSG00000136877.15|OTTHUMG00000020716.6|-|FPGS-204|FPGS|2230|protein_coding|	FPGS	ENSG00000136877.15	protein_coding	956	1265	103	TRUE	103	67	1750	159	561	102	10653	cds_internal	215638	43170	131161	41307	2093.5728	0.8565113189586098	881
ENST00000696161.1|ENSG00000051523.12|OTTHUMG00000173320.5|-|CYBA-215|CYBA|846|protein_coding|	CYBA	ENSG00000051523.12	protein_coding	457	766	103	TRUE	103	66	828	123	102	247	10556	cds_internal	2348753	1108964	738169	501620	22803.428	0.9537539184179452	882
ENST00000354725.8|ENSG00000197157.11|OTTHUMG00000157560.3|OTTHUMT00000349148.2|SND1-201|SND1|3448|protein_coding|	SND1	ENSG00000197157.11	protein_coding	1856	2165	103	TRUE	103	180	2910	748	201	102	10664	cds_internal	697344	440829	128631	127884	6770.33	0.8308379917141543	883
ENST00000354725.8|ENSG00000197157.11|OTTHUMG00000157560.3|OTTHUMT00000349148.2|SND1-201|SND1|3448|protein_coding|	SND1	ENSG00000197157.11	protein_coding	1856	2165	103	TRUE	103	180	2910	772	192	102	10663	cds_internal	697344	440829	128631	127884	6770.33	0.8308379917141543	884
ENST00000354725.8|ENSG00000197157.11|OTTHUMG00000157560.3|OTTHUMT00000349148.2|SND1-201|SND1|3448|protein_coding|	SND1	ENSG00000197157.11	protein_coding	1856	2165	103	TRUE	103	180	2910	772	180	102	10662	cds_internal	697344	440829	128631	127884	6770.33	0.8308379917141543	885
ENST00000354725.8|ENSG00000197157.11|OTTHUMG00000157560.3|OTTHUMT00000349148.2|SND1-201|SND1|3448|protein_coding|	SND1	ENSG00000197157.11	protein_coding	1856	2165	103	TRUE	103	180	2910	512	200	102	10661	cds_internal	697344	440829	128631	127884	6770.33	0.8308379917141543	886
ENST00000354725.8|ENSG00000197157.11|OTTHUMG00000157560.3|OTTHUMT00000349148.2|SND1-201|SND1|3448|protein_coding|	SND1	ENSG00000197157.11	protein_coding	1856	2165	103	TRUE	103	180	2910	748	200	102	10665	cds_internal	697344	440829	128631	127884	6770.33	0.8308379917141543	887
ENST00000393706.6|ENSG00000136877.15|OTTHUMG00000020716.6|-|FPGS-204|FPGS|2230|protein_coding|	FPGS	ENSG00000136877.15	protein_coding	956	1265	103	TRUE	103	67	1750	159	306	102	10652	cds_internal	215638	43170	131161	41307	2093.5728	0.8565113189586098	888
ENST00000393706.6|ENSG00000136877.15|OTTHUMG00000020716.6|-|FPGS-204|FPGS|2230|protein_coding|	FPGS	ENSG00000136877.15	protein_coding	956	1265	103	TRUE	103	67	1750	159	519	102	10651	cds_internal	215638	43170	131161	41307	2093.5728	0.8565113189586098	889
ENST00000393706.6|ENSG00000136877.15|OTTHUMG00000020716.6|-|FPGS-204|FPGS|2230|protein_coding|	FPGS	ENSG00000136877.15	protein_coding	956	1265	103	TRUE	103	67	1750	159	511	102	10650	cds_internal	215638	43170	131161	41307	2093.5728	0.8565113189586098	890
ENST00000393706.6|ENSG00000136877.15|OTTHUMG00000020716.6|-|FPGS-204|FPGS|2230|protein_coding|	FPGS	ENSG00000136877.15	protein_coding	956	1265	103	TRUE	103	67	1750	159	483	102	10649	cds_internal	215638	43170	131161	41307	2093.5728	0.8565113189586098	891
ENST00000373247.7|ENSG00000136877.15|OTTHUMG00000020716.6|OTTHUMT00000054251.3|FPGS-203|FPGS|2284|protein_coding|	FPGS	ENSG00000136877.15	protein_coding	1010	1319	103	TRUE	103	43	1804	159	404	102	10648	cds_internal	215638	43170	131161	41307	2093.5728	0.8565113189586098	892
ENST00000608655.6|ENSG00000166313.20|OTTHUMG00000165454.7|OTTHUMT00000471830.1|APBB1-217|APBB1|2010|protein_coding|	APBB1	ENSG00000166313.20	protein_coding	1198	1504	102	TRUE	102	129	1599	122	101	235	10916	cds_internal	100109	37208	44605	18296	981.46075	0.9454438872570828	893
ENST00000327365.10|ENSG00000099998.19|OTTHUMG00000150796.3|OTTHUMT00000320119.1|GGT5-202|GGT5|2428|protein_coding|	GGT5	ENSG00000099998.19	protein_coding	679	985	102	TRUE	102	358	2116	586	101	277	10954	cds_internal	18768	3341	5819	9608	184	0.9221446433237016	894
ENST00000398292.3|ENSG00000099998.19|OTTHUMG00000150796.3|OTTHUMT00000320121.1|GGT5-203|GGT5|2408|protein_coding|	GGT5	ENSG00000099998.19	protein_coding	656	962	102	TRUE	102	335	2096	277	587	101	10953	cds_internal	18768	9608	3341	5819	184	0.9221446433237016	895
ENST00000398292.3|ENSG00000099998.19|OTTHUMG00000150796.3|OTTHUMT00000320121.1|GGT5-203|GGT5|2408|protein_coding|	GGT5	ENSG00000099998.19	protein_coding	656	962	102	TRUE	102	335	2096	277	502	101	10952	cds_internal	18768	9608	3341	5819	184	0.9221446433237016	896
ENST00000530885.5|ENSG00000166313.20|OTTHUMG00000165454.7|OTTHUMT00000385749.1|APBB1-209|APBB1|1626|protein_coding|	APBB1	ENSG00000166313.20	protein_coding	1157	1463	102	TRUE	102	94	1558	235	122	101	10934	cds_internal	100109	18296	37208	44605	981.46075	0.9454438872570828	897
ENST00000530885.5|ENSG00000166313.20|OTTHUMG00000165454.7|OTTHUMT00000385749.1|APBB1-209|APBB1|1626|protein_coding|	APBB1	ENSG00000166313.20	protein_coding	1157	1463	102	TRUE	102	94	1558	208	122	101	10933	cds_internal	100109	18296	37208	44605	981.46075	0.9454438872570828	898
ENST00000530885.5|ENSG00000166313.20|OTTHUMG00000165454.7|OTTHUMT00000385749.1|APBB1-209|APBB1|1626|protein_coding|	APBB1	ENSG00000166313.20	protein_coding	1157	1463	102	TRUE	102	94	1558	329	122	101	10932	cds_internal	100109	18296	37208	44605	981.46075	0.9454438872570828	899
ENST00000311051.7|ENSG00000166313.20|OTTHUMG00000165454.7|OTTHUMT00000384208.1|APBB1-202|APBB1|2619|protein_coding|	APBB1	ENSG00000166313.20	protein_coding	1807	2113	102	TRUE	102	84	2208	122	101	604	10920	cds_internal	100109	37208	44605	18296	981.46075	0.9454438872570828	900
ENST00000311051.7|ENSG00000166313.20|OTTHUMG00000165454.7|OTTHUMT00000384208.1|APBB1-202|APBB1|2619|protein_coding|	APBB1	ENSG00000166313.20	protein_coding	1807	2113	102	TRUE	102	84	2208	122	101	708	10919	cds_internal	100109	37208	44605	18296	981.46075	0.9454438872570828	901
ENST00000311051.7|ENSG00000166313.20|OTTHUMG00000165454.7|OTTHUMT00000384208.1|APBB1-202|APBB1|2619|protein_coding|	APBB1	ENSG00000166313.20	protein_coding	1807	2113	102	TRUE	102	84	2208	122	101	382	10918	cds_internal	100109	37208	44605	18296	981.46075	0.9454438872570828	902
ENST00000608655.6|ENSG00000166313.20|OTTHUMG00000165454.7|OTTHUMT00000471830.1|APBB1-217|APBB1|2010|protein_coding|	APBB1	ENSG00000166313.20	protein_coding	1198	1504	102	TRUE	102	129	1599	122	101	451	10917	cds_internal	100109	37208	44605	18296	981.46075	0.9454438872570828	903
ENST00000608704.5|ENSG00000166313.20|OTTHUMG00000165454.7|OTTHUMT00000385743.2|APBB1-218|APBB1|2095|protein_coding|	APBB1	ENSG00000166313.20	protein_coding	1283	1589	102	TRUE	102	331	1684	384	122	101	10910	cds_internal	100109	18296	37208	44605	981.46075	0.9454438872570828	904
ENST00000608655.6|ENSG00000166313.20|OTTHUMG00000165454.7|OTTHUMT00000471830.1|APBB1-217|APBB1|2010|protein_coding|	APBB1	ENSG00000166313.20	protein_coding	1198	1504	102	TRUE	102	129	1599	122	101	487	10915	cds_internal	100109	37208	44605	18296	981.46075	0.9454438872570828	905
ENST00000608655.6|ENSG00000166313.20|OTTHUMG00000165454.7|OTTHUMT00000471830.1|APBB1-217|APBB1|2010|protein_coding|	APBB1	ENSG00000166313.20	protein_coding	1198	1504	102	TRUE	102	129	1599	122	101	490	10914	cds_internal	100109	37208	44605	18296	981.46075	0.9454438872570828	906
ENST00000608655.6|ENSG00000166313.20|OTTHUMG00000165454.7|OTTHUMT00000471830.1|APBB1-217|APBB1|2010|protein_coding|	APBB1	ENSG00000166313.20	protein_coding	1198	1504	102	TRUE	102	129	1599	122	101	384	10913	cds_internal	100109	37208	44605	18296	981.46075	0.9454438872570828	907
ENST00000608655.6|ENSG00000166313.20|OTTHUMG00000165454.7|OTTHUMT00000471830.1|APBB1-217|APBB1|2010|protein_coding|	APBB1	ENSG00000166313.20	protein_coding	1198	1504	102	TRUE	102	129	1599	122	101	208	10912	cds_internal	100109	37208	44605	18296	981.46075	0.9454438872570828	908
ENST00000608704.5|ENSG00000166313.20|OTTHUMG00000165454.7|OTTHUMT00000385743.2|APBB1-218|APBB1|2095|protein_coding|	APBB1	ENSG00000166313.20	protein_coding	1283	1589	102	TRUE	102	331	1684	451	122	101	10911	cds_internal	100109	18296	37208	44605	981.46075	0.9454438872570828	909
ENST00000311051.7|ENSG00000166313.20|OTTHUMG00000165454.7|OTTHUMT00000384208.1|APBB1-202|APBB1|2619|protein_coding|	APBB1	ENSG00000166313.20	protein_coding	1807	2113	102	TRUE	102	84	2208	122	101	497	10965	cds_internal	100109	37208	44605	18296	981.46075	0.9454438872570828	910
ENST00000608704.5|ENSG00000166313.20|OTTHUMG00000165454.7|OTTHUMT00000385743.2|APBB1-218|APBB1|2095|protein_coding|	APBB1	ENSG00000166313.20	protein_coding	1283	1589	102	TRUE	102	331	1684	331	122	101	10909	cds_internal	100109	18296	37208	44605	981.46075	0.9454438872570828	911
ENST00000608704.5|ENSG00000166313.20|OTTHUMG00000165454.7|OTTHUMT00000385743.2|APBB1-218|APBB1|2095|protein_coding|	APBB1	ENSG00000166313.20	protein_coding	1283	1589	102	TRUE	102	331	1684	299	122	101	10908	cds_internal	100109	18296	37208	44605	981.46075	0.9454438872570828	912
ENST00000608704.5|ENSG00000166313.20|OTTHUMG00000165454.7|OTTHUMT00000385743.2|APBB1-218|APBB1|2095|protein_coding|	APBB1	ENSG00000166313.20	protein_coding	1283	1589	102	TRUE	102	331	1684	235	122	101	10907	cds_internal	100109	18296	37208	44605	981.46075	0.9454438872570828	913
ENST00000608704.5|ENSG00000166313.20|OTTHUMG00000165454.7|OTTHUMT00000385743.2|APBB1-218|APBB1|2095|protein_coding|	APBB1	ENSG00000166313.20	protein_coding	1283	1589	102	TRUE	102	331	1684	208	122	101	10906	cds_internal	100109	18296	37208	44605	981.46075	0.9454438872570828	914
ENST00000299402.10|ENSG00000166313.20|OTTHUMG00000165454.7|OTTHUMT00000384207.2|APBB1-201|APBB1|2636|protein_coding|	APBB1	ENSG00000166313.20	protein_coding	1824	2130	102	TRUE	102	101	2225	101	382	122	10905	cds_internal	100109	44605	18296	37208	981.46075	0.9454438872570828	915
ENST00000299402.10|ENSG00000166313.20|OTTHUMG00000165454.7|OTTHUMT00000384207.2|APBB1-201|APBB1|2636|protein_coding|	APBB1	ENSG00000166313.20	protein_coding	1824	2130	102	TRUE	102	101	2225	101	235	122	10904	cds_internal	100109	44605	18296	37208	981.46075	0.9454438872570828	916
ENST00000327365.10|ENSG00000099998.19|OTTHUMG00000150796.3|OTTHUMT00000320119.1|GGT5-202|GGT5|2428|protein_coding|	GGT5	ENSG00000099998.19	protein_coding	679	985	102	TRUE	102	358	2116	501	101	277	10955	cds_internal	18768	3341	5819	9608	184	0.9221446433237016	917
ENST00000608645.5|ENSG00000166313.20|OTTHUMG00000165454.7|OTTHUMT00000471832.1|APBB1-216|APBB1|1925|protein_coding|	APBB1	ENSG00000166313.20	protein_coding	1292	1598	102	TRUE	102	340	1693	208	122	101	10972	cds_internal	100109	18296	37208	44605	981.46075	0.9454438872570828	918
ENST00000530885.5|ENSG00000166313.20|OTTHUMG00000165454.7|OTTHUMT00000385749.1|APBB1-209|APBB1|1626|protein_coding|	APBB1	ENSG00000166313.20	protein_coding	1157	1463	102	TRUE	102	94	1558	297	122	101	10966	cds_internal	100109	18296	37208	44605	981.46075	0.9454438872570828	919
ENST00000530885.5|ENSG00000166313.20|OTTHUMG00000165454.7|OTTHUMT00000385749.1|APBB1-209|APBB1|1626|protein_coding|	APBB1	ENSG00000166313.20	protein_coding	1157	1463	102	TRUE	102	94	1558	382	122	101	10967	cds_internal	100109	18296	37208	44605	981.46075	0.9454438872570828	920
ENST00000608394.5|ENSG00000166313.20|OTTHUMG00000165454.7|OTTHUMT00000385745.2|APBB1-214|APBB1|2128|protein_coding|	APBB1	ENSG00000166313.20	protein_coding	1334	1640	102	TRUE	102	382	1735	331	122	101	11009	cds_internal	100109	18296	37208	44605	981.46075	0.9454438872570828	921
ENST00000609331.5|ENSG00000166313.20|OTTHUMG00000165454.7|OTTHUMT00000386333.2|APBB1-219|APBB1|1574|protein_coding|	APBB1	ENSG00000166313.20	protein_coding	1067	1373	102	TRUE	102	43	1468	384	122	101	11007	cds_internal	100109	18296	37208	44605	981.46075	0.9454438872570828	922
ENST00000609331.5|ENSG00000166313.20|OTTHUMG00000165454.7|OTTHUMT00000386333.2|APBB1-219|APBB1|1574|protein_coding|	APBB1	ENSG00000166313.20	protein_coding	1067	1373	102	TRUE	102	43	1468	331	122	101	11004	cds_internal	100109	18296	37208	44605	981.46075	0.9454438872570828	923
ENST00000609331.5|ENSG00000166313.20|OTTHUMG00000165454.7|OTTHUMT00000386333.2|APBB1-219|APBB1|1574|protein_coding|	APBB1	ENSG00000166313.20	protein_coding	1067	1373	102	TRUE	102	43	1468	299	122	101	11003	cds_internal	100109	18296	37208	44605	981.46075	0.9454438872570828	924
ENST00000609331.5|ENSG00000166313.20|OTTHUMG00000165454.7|OTTHUMT00000386333.2|APBB1-219|APBB1|1574|protein_coding|	APBB1	ENSG00000166313.20	protein_coding	1067	1373	102	TRUE	102	43	1468	235	122	101	11002	cds_internal	100109	18296	37208	44605	981.46075	0.9454438872570828	925
ENST00000609331.5|ENSG00000166313.20|OTTHUMG00000165454.7|OTTHUMT00000386333.2|APBB1-219|APBB1|1574|protein_coding|	APBB1	ENSG00000166313.20	protein_coding	1067	1373	102	TRUE	102	43	1468	208	122	101	11001	cds_internal	100109	18296	37208	44605	981.46075	0.9454438872570828	926
ENST00000530885.5|ENSG00000166313.20|OTTHUMG00000165454.7|OTTHUMT00000385749.1|APBB1-209|APBB1|1626|protein_coding|	APBB1	ENSG00000166313.20	protein_coding	1157	1463	102	TRUE	102	94	1558	485	122	101	10992	cds_internal	100109	18296	37208	44605	981.46075	0.9454438872570828	927
ENST00000530885.5|ENSG00000166313.20|OTTHUMG00000165454.7|OTTHUMT00000385749.1|APBB1-209|APBB1|1626|protein_coding|	APBB1	ENSG00000166313.20	protein_coding	1157	1463	102	TRUE	102	94	1558	488	122	101	10991	cds_internal	100109	18296	37208	44605	981.46075	0.9454438872570828	928
ENST00000608394.5|ENSG00000166313.20|OTTHUMG00000165454.7|OTTHUMT00000385745.2|APBB1-214|APBB1|2128|protein_coding|	APBB1	ENSG00000166313.20	protein_coding	1334	1640	102	TRUE	102	382	1735	451	122	101	10987	cds_internal	100109	18296	37208	44605	981.46075	0.9454438872570828	929
ENST00000608394.5|ENSG00000166313.20|OTTHUMG00000165454.7|OTTHUMT00000385745.2|APBB1-214|APBB1|2128|protein_coding|	APBB1	ENSG00000166313.20	protein_coding	1334	1640	102	TRUE	102	382	1735	384	122	101	10986	cds_internal	100109	18296	37208	44605	981.46075	0.9454438872570828	930
ENST00000608394.5|ENSG00000166313.20|OTTHUMG00000165454.7|OTTHUMT00000385745.2|APBB1-214|APBB1|2128|protein_coding|	APBB1	ENSG00000166313.20	protein_coding	1334	1640	102	TRUE	102	382	1735	299	122	101	10985	cds_internal	100109	18296	37208	44605	981.46075	0.9454438872570828	931
ENST00000608394.5|ENSG00000166313.20|OTTHUMG00000165454.7|OTTHUMT00000385745.2|APBB1-214|APBB1|2128|protein_coding|	APBB1	ENSG00000166313.20	protein_coding	1334	1640	102	TRUE	102	382	1735	235	122	101	10984	cds_internal	100109	18296	37208	44605	981.46075	0.9454438872570828	932
ENST00000299402.10|ENSG00000166313.20|OTTHUMG00000165454.7|OTTHUMT00000384207.2|APBB1-201|APBB1|2636|protein_coding|	APBB1	ENSG00000166313.20	protein_coding	1824	2130	102	TRUE	102	101	2225	101	297	122	10902	cds_internal	100109	44605	18296	37208	981.46075	0.9454438872570828	933
ENST00000529519.5|ENSG00000166313.20|OTTHUMG00000165454.7|OTTHUMT00000385747.2|APBB1-206|APBB1|1442|protein_coding|	APBB1	ENSG00000166313.20	protein_coding	668	974	102	TRUE	102	364	1069	235	122	101	10978	cds_internal	100109	18296	37208	44605	981.46075	0.9454438872570828	934
ENST00000529519.5|ENSG00000166313.20|OTTHUMG00000165454.7|OTTHUMT00000385747.2|APBB1-206|APBB1|1442|protein_coding|	APBB1	ENSG00000166313.20	protein_coding	668	974	102	TRUE	102	364	1069	208	122	101	10977	cds_internal	100109	18296	37208	44605	981.46075	0.9454438872570828	935
ENST00000608645.5|ENSG00000166313.20|OTTHUMG00000165454.7|OTTHUMT00000471832.1|APBB1-216|APBB1|1925|protein_coding|	APBB1	ENSG00000166313.20	protein_coding	1292	1598	102	TRUE	102	340	1693	451	122	101	10976	cds_internal	100109	18296	37208	44605	981.46075	0.9454438872570828	936
ENST00000608645.5|ENSG00000166313.20|OTTHUMG00000165454.7|OTTHUMT00000471832.1|APBB1-216|APBB1|1925|protein_coding|	APBB1	ENSG00000166313.20	protein_coding	1292	1598	102	TRUE	102	340	1693	384	122	101	10975	cds_internal	100109	18296	37208	44605	981.46075	0.9454438872570828	937
ENST00000608645.5|ENSG00000166313.20|OTTHUMG00000165454.7|OTTHUMT00000471832.1|APBB1-216|APBB1|1925|protein_coding|	APBB1	ENSG00000166313.20	protein_coding	1292	1598	102	TRUE	102	340	1693	331	122	101	10974	cds_internal	100109	18296	37208	44605	981.46075	0.9454438872570828	938
ENST00000608645.5|ENSG00000166313.20|OTTHUMG00000165454.7|OTTHUMT00000471832.1|APBB1-216|APBB1|1925|protein_coding|	APBB1	ENSG00000166313.20	protein_coding	1292	1598	102	TRUE	102	340	1693	299	122	101	10973	cds_internal	100109	18296	37208	44605	981.46075	0.9454438872570828	939
ENST00000609331.5|ENSG00000166313.20|OTTHUMG00000165454.7|OTTHUMT00000386333.2|APBB1-219|APBB1|1574|protein_coding|	APBB1	ENSG00000166313.20	protein_coding	1067	1373	102	TRUE	102	43	1468	475	122	101	10971	cds_internal	100109	18296	37208	44605	981.46075	0.9454438872570828	940
ENST00000609331.5|ENSG00000166313.20|OTTHUMG00000165454.7|OTTHUMT00000386333.2|APBB1-219|APBB1|1574|protein_coding|	APBB1	ENSG00000166313.20	protein_coding	1067	1373	102	TRUE	102	43	1468	472	122	101	10970	cds_internal	100109	18296	37208	44605	981.46075	0.9454438872570828	941
ENST00000609331.5|ENSG00000166313.20|OTTHUMG00000165454.7|OTTHUMT00000386333.2|APBB1-219|APBB1|1574|protein_coding|	APBB1	ENSG00000166313.20	protein_coding	1067	1373	102	TRUE	102	43	1468	451	122	101	10969	cds_internal	100109	18296	37208	44605	981.46075	0.9454438872570828	942
ENST00000530885.5|ENSG00000166313.20|OTTHUMG00000165454.7|OTTHUMT00000385749.1|APBB1-209|APBB1|1626|protein_coding|	APBB1	ENSG00000166313.20	protein_coding	1157	1463	102	TRUE	102	94	1558	449	122	101	10968	cds_internal	100109	18296	37208	44605	981.46075	0.9454438872570828	943
ENST00000608394.5|ENSG00000166313.20|OTTHUMG00000165454.7|OTTHUMT00000385745.2|APBB1-214|APBB1|2128|protein_coding|	APBB1	ENSG00000166313.20	protein_coding	1334	1640	102	TRUE	102	382	1735	208	122	101	10983	cds_internal	100109	18296	37208	44605	981.46075	0.9454438872570828	944
ENST00000299402.10|ENSG00000166313.20|OTTHUMG00000165454.7|OTTHUMT00000384207.2|APBB1-201|APBB1|2636|protein_coding|	APBB1	ENSG00000166313.20	protein_coding	1824	2130	102	TRUE	102	101	2225	101	604	122	10903	cds_internal	100109	44605	18296	37208	981.46075	0.9454438872570828	945
ENST00000299402.10|ENSG00000166313.20|OTTHUMG00000165454.7|OTTHUMT00000384207.2|APBB1-201|APBB1|2636|protein_coding|	APBB1	ENSG00000166313.20	protein_coding	1824	2130	102	TRUE	102	101	2225	101	655	122	10901	cds_internal	100109	44605	18296	37208	981.46075	0.9454438872570828	946
ENST00000567107.6|ENSG00000174450.13|OTTHUMG00000176417.2|OTTHUMT00000431937.2|GOLGA6L2-202|GOLGA6L2|3499|protein_coding|	GOLGA6L2	ENSG00000174450.13	protein_coding	1692	1999	102	TRUE	102	63	2790	433	132	478	10839	cds_internal	552	161	155	236	5.4117646	0.9824271660831272	947
ENST00000567107.6|ENSG00000174450.13|OTTHUMG00000176417.2|OTTHUMT00000431937.2|GOLGA6L2-202|GOLGA6L2|3499|protein_coding|	GOLGA6L2	ENSG00000174450.13	protein_coding	1692	1999	102	TRUE	102	63	2790	433	132	898	10850	cds_internal	552	161	155	236	5.4117646	0.9824271660831272	948
ENST00000567107.6|ENSG00000174450.13|OTTHUMG00000176417.2|OTTHUMT00000431937.2|GOLGA6L2-202|GOLGA6L2|3499|protein_coding|	GOLGA6L2	ENSG00000174450.13	protein_coding	1692	1999	102	TRUE	102	63	2790	433	132	444	10849	cds_internal	552	161	155	236	5.4117646	0.9824271660831272	949
ENST00000609360.6|ENSG00000166313.20|OTTHUMG00000165454.7|OTTHUMT00000471831.2|APBB1-220|APBB1|2666|protein_coding|	APBB1	ENSG00000166313.20	protein_coding	1854	2160	102	TRUE	102	125	2255	101	499	122	10848	cds_internal	100109	44605	18296	37208	981.46075	0.9454438872570828	950
ENST00000609360.6|ENSG00000166313.20|OTTHUMG00000165454.7|OTTHUMT00000471831.2|APBB1-220|APBB1|2666|protein_coding|	APBB1	ENSG00000166313.20	protein_coding	1854	2160	102	TRUE	102	125	2255	101	451	122	10847	cds_internal	100109	44605	18296	37208	981.46075	0.9454438872570828	951
ENST00000609360.6|ENSG00000166313.20|OTTHUMG00000165454.7|OTTHUMT00000471831.2|APBB1-220|APBB1|2666|protein_coding|	APBB1	ENSG00000166313.20	protein_coding	1854	2160	102	TRUE	102	125	2255	101	710	122	10846	cds_internal	100109	44605	18296	37208	981.46075	0.9454438872570828	952
ENST00000609360.6|ENSG00000166313.20|OTTHUMG00000165454.7|OTTHUMT00000471831.2|APBB1-220|APBB1|2666|protein_coding|	APBB1	ENSG00000166313.20	protein_coding	1854	2160	102	TRUE	102	125	2255	101	235	122	10845	cds_internal	100109	44605	18296	37208	981.46075	0.9454438872570828	953
ENST00000609360.6|ENSG00000166313.20|OTTHUMG00000165454.7|OTTHUMT00000471831.2|APBB1-220|APBB1|2666|protein_coding|	APBB1	ENSG00000166313.20	protein_coding	1854	2160	102	TRUE	102	125	2255	101	384	122	10844	cds_internal	100109	44605	18296	37208	981.46075	0.9454438872570828	954
ENST00000609360.6|ENSG00000166313.20|OTTHUMG00000165454.7|OTTHUMT00000471831.2|APBB1-220|APBB1|2666|protein_coding|	APBB1	ENSG00000166313.20	protein_coding	1854	2160	102	TRUE	102	125	2255	101	208	122	10843	cds_internal	100109	44605	18296	37208	981.46075	0.9454438872570828	955
ENST00000609360.6|ENSG00000166313.20|OTTHUMG00000165454.7|OTTHUMT00000471831.2|APBB1-220|APBB1|2666|protein_coding|	APBB1	ENSG00000166313.20	protein_coding	1854	2160	102	TRUE	102	125	2255	101	657	122	10842	cds_internal	100109	44605	18296	37208	981.46075	0.9454438872570828	956
ENST00000609360.6|ENSG00000166313.20|OTTHUMG00000165454.7|OTTHUMT00000471831.2|APBB1-220|APBB1|2666|protein_coding|	APBB1	ENSG00000166313.20	protein_coding	1854	2160	102	TRUE	102	125	2255	101	606	122	10841	cds_internal	100109	44605	18296	37208	981.46075	0.9454438872570828	957
ENST00000567107.6|ENSG00000174450.13|OTTHUMG00000176417.2|OTTHUMT00000431937.2|GOLGA6L2-202|GOLGA6L2|3499|protein_coding|	GOLGA6L2	ENSG00000174450.13	protein_coding	1692	1999	102	TRUE	102	63	2790	433	132	484	10840	cds_internal	552	161	155	236	5.4117646	0.9824271660831272	958
ENST00000567107.6|ENSG00000174450.13|OTTHUMG00000176417.2|OTTHUMT00000431937.2|GOLGA6L2-202|GOLGA6L2|3499|protein_coding|	GOLGA6L2	ENSG00000174450.13	protein_coding	1692	1999	102	TRUE	102	63	2790	433	132	511	10838	cds_internal	552	161	155	236	5.4117646	0.9824271660831272	959
ENST00000567107.6|ENSG00000174450.13|OTTHUMG00000176417.2|OTTHUMT00000431937.2|GOLGA6L2-202|GOLGA6L2|3499|protein_coding|	GOLGA6L2	ENSG00000174450.13	protein_coding	1692	1999	102	TRUE	102	63	2790	433	132	909	10852	cds_internal	552	161	155	236	5.4117646	0.9824271660831272	960
ENST00000299402.10|ENSG00000166313.20|OTTHUMG00000165454.7|OTTHUMT00000384207.2|APBB1-201|APBB1|2636|protein_coding|	APBB1	ENSG00000166313.20	protein_coding	1824	2130	102	TRUE	102	101	2225	101	329	122	10900	cds_internal	100109	44605	18296	37208	981.46075	0.9454438872570828	961
ENST00000567107.6|ENSG00000174450.13|OTTHUMG00000176417.2|OTTHUMT00000431937.2|GOLGA6L2-202|GOLGA6L2|3499|protein_coding|	GOLGA6L2	ENSG00000174450.13	protein_coding	1692	1999	102	TRUE	102	63	2790	433	132	384	10836	cds_internal	552	161	155	236	5.4117646	0.9824271660831272	962
ENST00000567107.6|ENSG00000174450.13|OTTHUMG00000176417.2|OTTHUMT00000431937.2|GOLGA6L2-202|GOLGA6L2|3499|protein_coding|	GOLGA6L2	ENSG00000174450.13	protein_coding	1692	1999	102	TRUE	102	63	2790	433	132	464	10835	cds_internal	552	161	155	236	5.4117646	0.9824271660831272	963
ENST00000567107.6|ENSG00000174450.13|OTTHUMG00000176417.2|OTTHUMT00000431937.2|GOLGA6L2-202|GOLGA6L2|3499|protein_coding|	GOLGA6L2	ENSG00000174450.13	protein_coding	1692	1999	102	TRUE	102	63	2790	433	132	491	10834	cds_internal	552	161	155	236	5.4117646	0.9824271660831272	964
ENST00000567107.6|ENSG00000174450.13|OTTHUMG00000176417.2|OTTHUMT00000431937.2|GOLGA6L2-202|GOLGA6L2|3499|protein_coding|	GOLGA6L2	ENSG00000174450.13	protein_coding	1692	1999	102	TRUE	102	63	2790	433	132	615	10833	cds_internal	552	161	155	236	5.4117646	0.9824271660831272	965
ENST00000567107.6|ENSG00000174450.13|OTTHUMG00000176417.2|OTTHUMT00000431937.2|GOLGA6L2-202|GOLGA6L2|3499|protein_coding|	GOLGA6L2	ENSG00000174450.13	protein_coding	1692	1999	102	TRUE	102	63	2790	433	132	560	10832	cds_internal	552	161	155	236	5.4117646	0.9824271660831272	966
ENST00000567107.6|ENSG00000174450.13|OTTHUMG00000176417.2|OTTHUMT00000431937.2|GOLGA6L2-202|GOLGA6L2|3499|protein_coding|	GOLGA6L2	ENSG00000174450.13	protein_coding	1692	1999	102	TRUE	102	63	2790	433	132	601	10831	cds_internal	552	161	155	236	5.4117646	0.9824271660831272	967
ENST00000567107.6|ENSG00000174450.13|OTTHUMG00000176417.2|OTTHUMT00000431937.2|GOLGA6L2-202|GOLGA6L2|3499|protein_coding|	GOLGA6L2	ENSG00000174450.13	protein_coding	1692	1999	102	TRUE	102	63	2790	433	132	546	10830	cds_internal	552	161	155	236	5.4117646	0.9824271660831272	968
ENST00000567107.6|ENSG00000174450.13|OTTHUMG00000176417.2|OTTHUMT00000431937.2|GOLGA6L2-202|GOLGA6L2|3499|protein_coding|	GOLGA6L2	ENSG00000174450.13	protein_coding	1692	1999	102	TRUE	102	63	2790	433	132	430	10829	cds_internal	552	161	155	236	5.4117646	0.9824271660831272	969
ENST00000608645.5|ENSG00000166313.20|OTTHUMG00000165454.7|OTTHUMT00000471832.1|APBB1-216|APBB1|1925|protein_coding|	APBB1	ENSG00000166313.20	protein_coding	1292	1598	102	TRUE	102	340	1693	235	122	101	10827	cds_internal	100109	18296	37208	44605	981.46075	0.9454438872570828	970
ENST00000486442.6|ENSG00000119771.15|OTTHUMG00000151899.4|OTTHUMT00000324315.4|KLHL29-203|KLHL29|5325|protein_coding|	KLHL29	ENSG00000119771.15	protein_coding	834	1141	102	TRUE	102	755	3380	109	108	875	10800	cds_internal	12624	3002	3041	6581	123.76471	0.932114463	971
ENST00000299402.10|ENSG00000166313.20|OTTHUMG00000165454.7|OTTHUMT00000384207.2|APBB1-201|APBB1|2636|protein_coding|	APBB1	ENSG00000166313.20	protein_coding	1824	2130	102	TRUE	102	101	2225	101	708	122	10851	cds_internal	100109	44605	18296	37208	981.46075	0.9454438872570828	972
ENST00000567107.6|ENSG00000174450.13|OTTHUMG00000176417.2|OTTHUMT00000431937.2|GOLGA6L2-202|GOLGA6L2|3499|protein_coding|	GOLGA6L2	ENSG00000174450.13	protein_coding	1692	1999	102	TRUE	102	63	2790	433	132	497	10837	cds_internal	552	161	155	236	5.4117646	0.9824271660831272	973
ENST00000311051.7|ENSG00000166313.20|OTTHUMG00000165454.7|OTTHUMT00000384208.1|APBB1-202|APBB1|2619|protein_coding|	APBB1	ENSG00000166313.20	protein_coding	1807	2113	102	TRUE	102	84	2208	122	101	208	10854	cds_internal	100109	37208	44605	18296	981.46075	0.9454438872570828	974
ENST00000567107.6|ENSG00000174450.13|OTTHUMG00000176417.2|OTTHUMT00000431937.2|GOLGA6L2-202|GOLGA6L2|3499|protein_coding|	GOLGA6L2	ENSG00000174450.13	protein_coding	1692	1999	102	TRUE	102	63	2790	433	132	594	10867	cds_internal	552	161	155	236	5.4117646	0.9824271660831272	975
ENST00000311051.7|ENSG00000166313.20|OTTHUMG00000165454.7|OTTHUMT00000384208.1|APBB1-202|APBB1|2619|protein_coding|	APBB1	ENSG00000166313.20	protein_coding	1807	2113	102	TRUE	102	84	2208	122	101	449	10855	cds_internal	100109	37208	44605	18296	981.46075	0.9454438872570828	976
ENST00000299402.10|ENSG00000166313.20|OTTHUMG00000165454.7|OTTHUMT00000384207.2|APBB1-201|APBB1|2636|protein_coding|	APBB1	ENSG00000166313.20	protein_coding	1824	2130	102	TRUE	102	101	2225	101	497	122	10899	cds_internal	100109	44605	18296	37208	981.46075	0.9454438872570828	977
ENST00000608655.6|ENSG00000166313.20|OTTHUMG00000165454.7|OTTHUMT00000471830.1|APBB1-217|APBB1|2010|protein_coding|	APBB1	ENSG00000166313.20	protein_coding	1198	1504	102	TRUE	102	129	1599	122	101	331	10898	cds_internal	100109	37208	44605	18296	981.46075	0.9454438872570828	978
ENST00000299402.10|ENSG00000166313.20|OTTHUMG00000165454.7|OTTHUMT00000384207.2|APBB1-201|APBB1|2636|protein_coding|	APBB1	ENSG00000166313.20	protein_coding	1824	2130	102	TRUE	102	101	2225	101	208	122	10897	cds_internal	100109	44605	18296	37208	981.46075	0.9454438872570828	979
ENST00000608655.6|ENSG00000166313.20|OTTHUMG00000165454.7|OTTHUMT00000471830.1|APBB1-217|APBB1|2010|protein_coding|	APBB1	ENSG00000166313.20	protein_coding	1198	1504	102	TRUE	102	129	1599	122	101	299	10896	cds_internal	100109	37208	44605	18296	981.46075	0.9454438872570828	980
ENST00000311051.7|ENSG00000166313.20|OTTHUMG00000165454.7|OTTHUMT00000384208.1|APBB1-202|APBB1|2619|protein_coding|	APBB1	ENSG00000166313.20	protein_coding	1807	2113	102	TRUE	102	84	2208	122	101	235	10874	cds_internal	100109	37208	44605	18296	981.46075	0.9454438872570828	981
ENST00000299402.10|ENSG00000166313.20|OTTHUMG00000165454.7|OTTHUMT00000384207.2|APBB1-201|APBB1|2636|protein_coding|	APBB1	ENSG00000166313.20	protein_coding	1824	2130	102	TRUE	102	101	2225	101	449	122	10873	cds_internal	100109	44605	18296	37208	981.46075	0.9454438872570828	982
ENST00000609360.6|ENSG00000166313.20|OTTHUMG00000165454.7|OTTHUMT00000471831.2|APBB1-220|APBB1|2666|protein_coding|	APBB1	ENSG00000166313.20	protein_coding	1854	2160	102	TRUE	102	125	2255	101	331	122	10872	cds_internal	100109	44605	18296	37208	981.46075	0.9454438872570828	983
ENST00000567107.6|ENSG00000174450.13|OTTHUMG00000176417.2|OTTHUMT00000431937.2|GOLGA6L2-202|GOLGA6L2|3499|protein_coding|	GOLGA6L2	ENSG00000174450.13	protein_coding	1692	1999	102	TRUE	102	63	2790	433	132	518	10871	cds_internal	552	161	155	236	5.4117646	0.9824271660831272	984
ENST00000567107.6|ENSG00000174450.13|OTTHUMG00000176417.2|OTTHUMT00000431937.2|GOLGA6L2-202|GOLGA6L2|3499|protein_coding|	GOLGA6L2	ENSG00000174450.13	protein_coding	1692	1999	102	TRUE	102	63	2790	433	132	377	10870	cds_internal	552	161	155	236	5.4117646	0.9824271660831272	985
ENST00000567107.6|ENSG00000174450.13|OTTHUMG00000176417.2|OTTHUMT00000431937.2|GOLGA6L2-202|GOLGA6L2|3499|protein_coding|	GOLGA6L2	ENSG00000174450.13	protein_coding	1692	1999	102	TRUE	102	63	2790	433	132	553	10868	cds_internal	552	161	155	236	5.4117646	0.9824271660831272	986
ENST00000567107.6|ENSG00000174450.13|OTTHUMG00000176417.2|OTTHUMT00000431937.2|GOLGA6L2-202|GOLGA6L2|3499|protein_coding|	GOLGA6L2	ENSG00000174450.13	protein_coding	1692	1999	102	TRUE	102	63	2790	433	132	636	10869	cds_internal	552	161	155	236	5.4117646	0.9824271660831272	987
ENST00000567107.6|ENSG00000174450.13|OTTHUMG00000176417.2|OTTHUMT00000431937.2|GOLGA6L2-202|GOLGA6L2|3499|protein_coding|	GOLGA6L2	ENSG00000174450.13	protein_coding	1692	1999	102	TRUE	102	63	2790	433	132	451	10866	cds_internal	552	161	155	236	5.4117646	0.9824271660831272	988
ENST00000567107.6|ENSG00000174450.13|OTTHUMG00000176417.2|OTTHUMT00000431937.2|GOLGA6L2-202|GOLGA6L2|3499|protein_coding|	GOLGA6L2	ENSG00000174450.13	protein_coding	1692	1999	102	TRUE	102	63	2790	433	132	404	10865	cds_internal	552	161	155	236	5.4117646	0.9824271660831272	989
ENST00000567107.6|ENSG00000174450.13|OTTHUMG00000176417.2|OTTHUMT00000431937.2|GOLGA6L2-202|GOLGA6L2|3499|protein_coding|	GOLGA6L2	ENSG00000174450.13	protein_coding	1692	1999	102	TRUE	102	63	2790	433	132	539	10864	cds_internal	552	161	155	236	5.4117646	0.9824271660831272	990
ENST00000567107.6|ENSG00000174450.13|OTTHUMG00000176417.2|OTTHUMT00000431937.2|GOLGA6L2-202|GOLGA6L2|3499|protein_coding|	GOLGA6L2	ENSG00000174450.13	protein_coding	1692	1999	102	TRUE	102	63	2790	433	132	437	10863	cds_internal	552	161	155	236	5.4117646	0.9824271660831272	991
ENST00000567107.6|ENSG00000174450.13|OTTHUMG00000176417.2|OTTHUMT00000431937.2|GOLGA6L2-202|GOLGA6L2|3499|protein_coding|	GOLGA6L2	ENSG00000174450.13	protein_coding	1692	1999	102	TRUE	102	63	2790	433	132	371	10862	cds_internal	552	161	155	236	5.4117646	0.9824271660831272	992
ENST00000567107.6|ENSG00000174450.13|OTTHUMG00000176417.2|OTTHUMT00000431937.2|GOLGA6L2-202|GOLGA6L2|3499|protein_coding|	GOLGA6L2	ENSG00000174450.13	protein_coding	1692	1999	102	TRUE	102	63	2790	433	132	525	10861	cds_internal	552	161	155	236	5.4117646	0.9824271660831272	993
ENST00000567107.6|ENSG00000174450.13|OTTHUMG00000176417.2|OTTHUMT00000431937.2|GOLGA6L2-202|GOLGA6L2|3499|protein_coding|	GOLGA6L2	ENSG00000174450.13	protein_coding	1692	1999	102	TRUE	102	63	2790	433	132	897	10860	cds_internal	552	161	155	236	5.4117646	0.9824271660831272	994
ENST00000609360.6|ENSG00000166313.20|OTTHUMG00000165454.7|OTTHUMT00000471831.2|APBB1-220|APBB1|2666|protein_coding|	APBB1	ENSG00000166313.20	protein_coding	1854	2160	102	TRUE	102	125	2255	101	299	122	10859	cds_internal	100109	44605	18296	37208	981.46075	0.9454438872570828	995
ENST00000311051.7|ENSG00000166313.20|OTTHUMG00000165454.7|OTTHUMT00000384208.1|APBB1-202|APBB1|2619|protein_coding|	APBB1	ENSG00000166313.20	protein_coding	1807	2113	102	TRUE	102	84	2208	122	101	655	10858	cds_internal	100109	37208	44605	18296	981.46075	0.9454438872570828	996
ENST00000311051.7|ENSG00000166313.20|OTTHUMG00000165454.7|OTTHUMT00000384208.1|APBB1-202|APBB1|2619|protein_coding|	APBB1	ENSG00000166313.20	protein_coding	1807	2113	102	TRUE	102	84	2208	122	101	297	10857	cds_internal	100109	37208	44605	18296	981.46075	0.9454438872570828	997
ENST00000311051.7|ENSG00000166313.20|OTTHUMG00000165454.7|OTTHUMT00000384208.1|APBB1-202|APBB1|2619|protein_coding|	APBB1	ENSG00000166313.20	protein_coding	1807	2113	102	TRUE	102	84	2208	122	101	329	10856	cds_internal	100109	37208	44605	18296	981.46075	0.9454438872570828	998
ENST00000325995.7|ENSG00000175946.9|OTTHUMG00000164983.1|OTTHUMT00000381288.1|KLHL38-201|KLHL38|1982|protein_coding|	KLHL38	ENSG00000175946.9	protein_coding	798	1099	100	TRUE	100	25	1768	323	171	134	11606	cds_internal	6992	5023	912	1057	69.92	0.7180844375217055	999
ENST00000684634.1|ENSG00000175946.9|OTTHUMG00000164983.1|-|KLHL38-202|KLHL38|3260|protein_coding|	KLHL38	ENSG00000175946.9	protein_coding	991	1292	100	TRUE	100	218	1961	134	323	172	11641	cds_internal	6992	1057	5023	912	69.92	0.7180844375217056	1000
ENST00000574988.1|ENSG00000162073.14|OTTHUMG00000128977.3|OTTHUMT00000436740.1|PAQR4-204|PAQR4|869|protein_coding|	PAQR4	ENSG00000162073.14	protein_coding	370	671	100	TRUE	100	214	832	184	154	141	11638	cds_internal	91560	19317	54418	17825	915.6	0.8702724155795395	1001
ENST00000684634.1|ENSG00000175946.9|OTTHUMG00000164983.1|-|KLHL38-202|KLHL38|3260|protein_coding|	KLHL38	ENSG00000175946.9	protein_coding	991	1292	100	TRUE	100	218	1961	134	323	152	11612	cds_internal	6992	1057	5023	912	69.92	0.7180844375217056	1002
ENST00000325995.7|ENSG00000175946.9|OTTHUMG00000164983.1|OTTHUMT00000381288.1|KLHL38-201|KLHL38|1982|protein_coding|	KLHL38	ENSG00000175946.9	protein_coding	798	1099	100	TRUE	100	25	1768	323	152	134	11607	cds_internal	6992	5023	912	1057	69.92	0.7180844375217055	1003
ENST00000684634.1|ENSG00000175946.9|OTTHUMG00000164983.1|-|KLHL38-202|KLHL38|3260|protein_coding|	KLHL38	ENSG00000175946.9	protein_coding	991	1292	100	TRUE	100	218	1961	134	323	119	11598	cds_internal	6992	1057	5023	912	69.92	0.7180844375217056	1004
ENST00000325995.7|ENSG00000175946.9|OTTHUMG00000164983.1|OTTHUMT00000381288.1|KLHL38-201|KLHL38|1982|protein_coding|	KLHL38	ENSG00000175946.9	protein_coding	798	1099	100	TRUE	100	25	1768	323	119	134	11605	cds_internal	6992	5023	912	1057	69.92	0.7180844375217055	1005
ENST00000684634.1|ENSG00000175946.9|OTTHUMG00000164983.1|-|KLHL38-202|KLHL38|3260|protein_coding|	KLHL38	ENSG00000175946.9	protein_coding	991	1292	100	TRUE	100	218	1961	134	323	171	11591	cds_internal	6992	1057	5023	912	69.92	0.7180844375217056	1006
ENST00000274192.7|ENSG00000145545.13|OTTHUMG00000090456.4|OTTHUMT00000206903.3|SRD5A1-201|SRD5A1|7035|protein_coding|	SRD5A1	ENSG00000145545.13	protein_coding	137	438	100	TRUE	100	137	914	108	143	259	11528	cds_internal	123054	38657	52761	31636	1230.54	0.9794722622823336	1007
ENST00000504286.2|ENSG00000145545.13|OTTHUMG00000090456.4|OTTHUMT00000365834.1|SRD5A1-202|SRD5A1|9362|nonsense_mediated_decay|	SRD5A1	ENSG00000145545.13	nonsense_mediated_decay	121	422	100	TRUE	100	121	883	143	254	108	11527	cds_internal	123054	52761	31636	38657	1230.54	0.9794722622823336	1008
ENST00000325995.7|ENSG00000175946.9|OTTHUMG00000164983.1|OTTHUMT00000381288.1|KLHL38-201|KLHL38|1982|protein_coding|	KLHL38	ENSG00000175946.9	protein_coding	798	1099	100	TRUE	100	25	1768	323	172	134	11599	cds_internal	6992	5023	912	1057	69.92	0.7180844375217055	1009
ENST00000617266.2|ENSG00000196152.10|OTTHUMG00000020703.1|-|ZNF79-204|ZNF79|1969|protein_coding|	ZNF79	ENSG00000196152.10	protein_coding	1215	1514	99	TRUE	99	700	1792	111	364	209	11745	cds_internal	29909	6618	17634	5657	302.1111	0.8740340915344228	1010
ENST00000342483.5|ENSG00000196152.10|OTTHUMG00000020703.1|OTTHUMT00000054188.1|ZNF79-201|ZNF79|2078|protein_coding|	ZNF79	ENSG00000196152.10	protein_coding	1323	1622	99	TRUE	99	406	1900	111	401	212	11747	cds_internal	29909	6618	17634	5657	302.1111	0.8740340915344228	1011
ENST00000342483.5|ENSG00000196152.10|OTTHUMG00000020703.1|OTTHUMT00000054188.1|ZNF79-201|ZNF79|2078|protein_coding|	ZNF79	ENSG00000196152.10	protein_coding	1323	1622	99	TRUE	99	406	1900	111	401	209	11749	cds_internal	29909	6618	17634	5657	302.1111	0.8740340915344228	1012
ENST00000342483.5|ENSG00000196152.10|OTTHUMG00000020703.1|OTTHUMT00000054188.1|ZNF79-201|ZNF79|2078|protein_coding|	ZNF79	ENSG00000196152.10	protein_coding	1323	1622	99	TRUE	99	406	1900	111	364	209	11751	cds_internal	29909	6618	17634	5657	302.1111	0.8740340915344228	1013
ENST00000342483.5|ENSG00000196152.10|OTTHUMG00000020703.1|OTTHUMT00000054188.1|ZNF79-201|ZNF79|2078|protein_coding|	ZNF79	ENSG00000196152.10	protein_coding	1323	1622	99	TRUE	99	406	1900	111	401	184	11756	cds_internal	29909	6618	17634	5657	302.1111	0.8740340915344228	1014
ENST00000342483.5|ENSG00000196152.10|OTTHUMG00000020703.1|OTTHUMT00000054188.1|ZNF79-201|ZNF79|2078|protein_coding|	ZNF79	ENSG00000196152.10	protein_coding	1323	1622	99	TRUE	99	406	1900	111	474	212	11757	cds_internal	29909	6618	17634	5657	302.1111	0.8740340915344228	1015
ENST00000543471.5|ENSG00000196152.10|OTTHUMG00000020703.1|-|ZNF79-202|ZNF79|2194|protein_coding|	ZNF79	ENSG00000196152.10	protein_coding	1440	1739	99	TRUE	99	595	2017	111	413	184	11758	cds_internal	29909	6618	17634	5657	302.1111	0.8740340915344228	1016
ENST00000342483.5|ENSG00000196152.10|OTTHUMG00000020703.1|OTTHUMT00000054188.1|ZNF79-201|ZNF79|2078|protein_coding|	ZNF79	ENSG00000196152.10	protein_coding	1323	1622	99	TRUE	99	406	1900	111	498	184	11759	cds_internal	29909	6618	17634	5657	302.1111	0.8740340915344228	1017
ENST00000342483.5|ENSG00000196152.10|OTTHUMG00000020703.1|OTTHUMT00000054188.1|ZNF79-201|ZNF79|2078|protein_coding|	ZNF79	ENSG00000196152.10	protein_coding	1323	1622	99	TRUE	99	406	1900	111	498	209	11760	cds_internal	29909	6618	17634	5657	302.1111	0.8740340915344228	1018
ENST00000342483.5|ENSG00000196152.10|OTTHUMG00000020703.1|OTTHUMT00000054188.1|ZNF79-201|ZNF79|2078|protein_coding|	ZNF79	ENSG00000196152.10	protein_coding	1323	1622	99	TRUE	99	406	1900	111	364	184	11764	cds_internal	29909	6618	17634	5657	302.1111	0.8740340915344228	1019
ENST00000612342.4|ENSG00000196152.10|OTTHUMG00000020703.1|-|ZNF79-203|ZNF79|2192|protein_coding|	ZNF79	ENSG00000196152.10	protein_coding	1438	1737	99	TRUE	99	593	2015	212	111	364	11762	cds_internal	29909	5657	6618	17634	302.1111	0.8740340915344227	1020
ENST00000342483.5|ENSG00000196152.10|OTTHUMG00000020703.1|OTTHUMT00000054188.1|ZNF79-201|ZNF79|2078|protein_coding|	ZNF79	ENSG00000196152.10	protein_coding	1323	1622	99	TRUE	99	406	1900	111	498	212	11763	cds_internal	29909	6618	17634	5657	302.1111	0.8740340915344228	1021
ENST00000543471.5|ENSG00000196152.10|OTTHUMG00000020703.1|-|ZNF79-202|ZNF79|2194|protein_coding|	ZNF79	ENSG00000196152.10	protein_coding	1440	1739	99	TRUE	99	595	2017	111	401	184	11790	cds_internal	29909	6618	17634	5657	302.1111	0.8740340915344228	1022
ENST00000543471.5|ENSG00000196152.10|OTTHUMG00000020703.1|-|ZNF79-202|ZNF79|2194|protein_coding|	ZNF79	ENSG00000196152.10	protein_coding	1440	1739	99	TRUE	99	595	2017	111	401	209	11791	cds_internal	29909	6618	17634	5657	302.1111	0.8740340915344228	1023
ENST00000543471.5|ENSG00000196152.10|OTTHUMG00000020703.1|-|ZNF79-202|ZNF79|2194|protein_coding|	ZNF79	ENSG00000196152.10	protein_coding	1440	1739	99	TRUE	99	595	2017	111	401	212	11793	cds_internal	29909	6618	17634	5657	302.1111	0.8740340915344228	1024
ENST00000543471.5|ENSG00000196152.10|OTTHUMG00000020703.1|-|ZNF79-202|ZNF79|2194|protein_coding|	ZNF79	ENSG00000196152.10	protein_coding	1440	1739	99	TRUE	99	595	2017	111	364	184	11795	cds_internal	29909	6618	17634	5657	302.1111	0.8740340915344228	1025
ENST00000543471.5|ENSG00000196152.10|OTTHUMG00000020703.1|-|ZNF79-202|ZNF79|2194|protein_coding|	ZNF79	ENSG00000196152.10	protein_coding	1440	1739	99	TRUE	99	595	2017	111	364	209	11796	cds_internal	29909	6618	17634	5657	302.1111	0.8740340915344228	1026
ENST00000543471.5|ENSG00000196152.10|OTTHUMG00000020703.1|-|ZNF79-202|ZNF79|2194|protein_coding|	ZNF79	ENSG00000196152.10	protein_coding	1440	1739	99	TRUE	99	595	2017	111	364	212	11797	cds_internal	29909	6618	17634	5657	302.1111	0.8740340915344228	1027
ENST00000612342.4|ENSG00000196152.10|OTTHUMG00000020703.1|-|ZNF79-203|ZNF79|2192|protein_coding|	ZNF79	ENSG00000196152.10	protein_coding	1438	1737	99	TRUE	99	593	2015	209	111	364	11799	cds_internal	29909	5657	6618	17634	302.1111	0.8740340915344227	1028
ENST00000617266.2|ENSG00000196152.10|OTTHUMG00000020703.1|-|ZNF79-204|ZNF79|1969|protein_coding|	ZNF79	ENSG00000196152.10	protein_coding	1215	1514	99	TRUE	99	700	1792	111	364	184	11746	cds_internal	29909	6618	17634	5657	302.1111	0.8740340915344228	1029
ENST00000612342.4|ENSG00000196152.10|OTTHUMG00000020703.1|-|ZNF79-203|ZNF79|2192|protein_coding|	ZNF79	ENSG00000196152.10	protein_coding	1438	1737	99	TRUE	99	593	2015	209	111	474	11761	cds_internal	29909	5657	6618	17634	302.1111	0.8740340915344227	1030
ENST00000617266.2|ENSG00000196152.10|OTTHUMG00000020703.1|-|ZNF79-204|ZNF79|1969|protein_coding|	ZNF79	ENSG00000196152.10	protein_coding	1215	1514	99	TRUE	99	700	1792	111	364	212	11744	cds_internal	29909	6618	17634	5657	302.1111	0.8740340915344228	1031
ENST00000612342.4|ENSG00000196152.10|OTTHUMG00000020703.1|-|ZNF79-203|ZNF79|2192|protein_coding|	ZNF79	ENSG00000196152.10	protein_coding	1438	1737	99	TRUE	99	593	2015	212	111	474	11707	cds_internal	29909	5657	6618	17634	302.1111	0.8740340915344227	1032
ENST00000543471.5|ENSG00000196152.10|OTTHUMG00000020703.1|-|ZNF79-202|ZNF79|2194|protein_coding|	ZNF79	ENSG00000196152.10	protein_coding	1440	1739	99	TRUE	99	595	2017	111	474	212	11651	cds_internal	29909	6618	17634	5657	302.1111	0.8740340915344228	1033
ENST00000543471.5|ENSG00000196152.10|OTTHUMG00000020703.1|-|ZNF79-202|ZNF79|2194|protein_coding|	ZNF79	ENSG00000196152.10	protein_coding	1440	1739	99	TRUE	99	595	2017	111	474	209	11652	cds_internal	29909	6618	17634	5657	302.1111	0.8740340915344228	1034
ENST00000543471.5|ENSG00000196152.10|OTTHUMG00000020703.1|-|ZNF79-202|ZNF79|2194|protein_coding|	ZNF79	ENSG00000196152.10	protein_coding	1440	1739	99	TRUE	99	595	2017	111	474	184	11654	cds_internal	29909	6618	17634	5657	302.1111	0.8740340915344228	1035
ENST00000342483.5|ENSG00000196152.10|OTTHUMG00000020703.1|OTTHUMT00000054188.1|ZNF79-201|ZNF79|2078|protein_coding|	ZNF79	ENSG00000196152.10	protein_coding	1323	1622	99	TRUE	99	406	1900	111	474	184	11673	cds_internal	29909	6618	17634	5657	302.1111	0.8740340915344228	1036
ENST00000543471.5|ENSG00000196152.10|OTTHUMG00000020703.1|-|ZNF79-202|ZNF79|2194|protein_coding|	ZNF79	ENSG00000196152.10	protein_coding	1440	1739	99	TRUE	99	595	2017	111	413	212	11701	cds_internal	29909	6618	17634	5657	302.1111	0.8740340915344228	1037
ENST00000342483.5|ENSG00000196152.10|OTTHUMG00000020703.1|OTTHUMT00000054188.1|ZNF79-201|ZNF79|2078|protein_coding|	ZNF79	ENSG00000196152.10	protein_coding	1323	1622	99	TRUE	99	406	1900	111	474	209	11702	cds_internal	29909	6618	17634	5657	302.1111	0.8740340915344228	1038
ENST00000543471.5|ENSG00000196152.10|OTTHUMG00000020703.1|-|ZNF79-202|ZNF79|2194|protein_coding|	ZNF79	ENSG00000196152.10	protein_coding	1440	1739	99	TRUE	99	595	2017	111	413	209	11703	cds_internal	29909	6618	17634	5657	302.1111	0.8740340915344228	1039
ENST00000342483.5|ENSG00000196152.10|OTTHUMG00000020703.1|OTTHUMT00000054188.1|ZNF79-201|ZNF79|2078|protein_coding|	ZNF79	ENSG00000196152.10	protein_coding	1323	1622	99	TRUE	99	406	1900	111	413	184	11705	cds_internal	29909	6618	17634	5657	302.1111	0.8740340915344228	1040
ENST00000612342.4|ENSG00000196152.10|OTTHUMG00000020703.1|-|ZNF79-203|ZNF79|2192|protein_coding|	ZNF79	ENSG00000196152.10	protein_coding	1438	1737	99	TRUE	99	593	2015	212	111	413	11706	cds_internal	29909	5657	6618	17634	302.1111	0.8740340915344227	1041
ENST00000612342.4|ENSG00000196152.10|OTTHUMG00000020703.1|-|ZNF79-203|ZNF79|2192|protein_coding|	ZNF79	ENSG00000196152.10	protein_coding	1438	1737	99	TRUE	99	593	2015	184	111	364	11743	cds_internal	29909	5657	6618	17634	302.1111	0.8740340915344227	1042
ENST00000342483.5|ENSG00000196152.10|OTTHUMG00000020703.1|OTTHUMT00000054188.1|ZNF79-201|ZNF79|2078|protein_coding|	ZNF79	ENSG00000196152.10	protein_coding	1323	1622	99	TRUE	99	406	1900	111	413	209	11710	cds_internal	29909	6618	17634	5657	302.1111	0.8740340915344228	1043
ENST00000612342.4|ENSG00000196152.10|OTTHUMG00000020703.1|-|ZNF79-203|ZNF79|2192|protein_coding|	ZNF79	ENSG00000196152.10	protein_coding	1438	1737	99	TRUE	99	593	2015	209	111	401	11732	cds_internal	29909	5657	6618	17634	302.1111	0.8740340915344227	1044
ENST00000342483.5|ENSG00000196152.10|OTTHUMG00000020703.1|OTTHUMT00000054188.1|ZNF79-201|ZNF79|2078|protein_coding|	ZNF79	ENSG00000196152.10	protein_coding	1323	1622	99	TRUE	99	406	1900	111	364	212	11733	cds_internal	29909	6618	17634	5657	302.1111	0.8740340915344228	1045
ENST00000612342.4|ENSG00000196152.10|OTTHUMG00000020703.1|-|ZNF79-203|ZNF79|2192|protein_coding|	ZNF79	ENSG00000196152.10	protein_coding	1438	1737	99	TRUE	99	593	2015	212	111	401	11734	cds_internal	29909	5657	6618	17634	302.1111	0.8740340915344227	1046
ENST00000612342.4|ENSG00000196152.10|OTTHUMG00000020703.1|-|ZNF79-203|ZNF79|2192|protein_coding|	ZNF79	ENSG00000196152.10	protein_coding	1438	1737	99	TRUE	99	593	2015	209	111	413	11736	cds_internal	29909	5657	6618	17634	302.1111	0.8740340915344227	1047
ENST00000612342.4|ENSG00000196152.10|OTTHUMG00000020703.1|-|ZNF79-203|ZNF79|2192|protein_coding|	ZNF79	ENSG00000196152.10	protein_coding	1438	1737	99	TRUE	99	593	2015	184	111	474	11738	cds_internal	29909	5657	6618	17634	302.1111	0.8740340915344227	1048
ENST00000612342.4|ENSG00000196152.10|OTTHUMG00000020703.1|-|ZNF79-203|ZNF79|2192|protein_coding|	ZNF79	ENSG00000196152.10	protein_coding	1438	1737	99	TRUE	99	593	2015	184	111	413	11739	cds_internal	29909	5657	6618	17634	302.1111	0.8740340915344227	1049
ENST00000612342.4|ENSG00000196152.10|OTTHUMG00000020703.1|-|ZNF79-203|ZNF79|2192|protein_coding|	ZNF79	ENSG00000196152.10	protein_coding	1438	1737	99	TRUE	99	593	2015	184	111	401	11741	cds_internal	29909	5657	6618	17634	302.1111	0.8740340915344227	1050
ENST00000342483.5|ENSG00000196152.10|OTTHUMG00000020703.1|OTTHUMT00000054188.1|ZNF79-201|ZNF79|2078|protein_coding|	ZNF79	ENSG00000196152.10	protein_coding	1323	1622	99	TRUE	99	406	1900	111	413	212	11713	cds_internal	29909	6618	17634	5657	302.1111	0.8740340915344228	1051
ENST00000577944.5|ENSG00000169660.17|OTTHUMG00000178836.4|OTTHUMT00000443511.1|HEXD-203|HEXD|1820|protein_coding|	HEXD	ENSG00000169660.17	protein_coding	1267	1563	98	TRUE	98	95	1727	158	167	452	11831	cds_internal	25135	12418	7604	5113	256.47958	0.9411904779813404	1052
ENST00000577944.5|ENSG00000169660.17|OTTHUMG00000178836.4|OTTHUMT00000443511.1|HEXD-203|HEXD|1820|protein_coding|	HEXD	ENSG00000169660.17	protein_coding	1267	1563	98	TRUE	98	95	1727	156	167	536	11863	cds_internal	25135	12418	7604	5113	256.47958	0.9411904779813404	1053
ENST00000577944.5|ENSG00000169660.17|OTTHUMG00000178836.4|OTTHUMT00000443511.1|HEXD-203|HEXD|1820|protein_coding|	HEXD	ENSG00000169660.17	protein_coding	1267	1563	98	TRUE	98	95	1727	156	167	416	11841	cds_internal	25135	12418	7604	5113	256.47958	0.9411904779813404	1054
ENST00000577944.5|ENSG00000169660.17|OTTHUMG00000178836.4|OTTHUMT00000443511.1|HEXD-203|HEXD|1820|protein_coding|	HEXD	ENSG00000169660.17	protein_coding	1267	1563	98	TRUE	98	95	1727	158	167	416	11839	cds_internal	25135	12418	7604	5113	256.47958	0.9411904779813404	1055
ENST00000577944.5|ENSG00000169660.17|OTTHUMG00000178836.4|OTTHUMT00000443511.1|HEXD-203|HEXD|1820|protein_coding|	HEXD	ENSG00000169660.17	protein_coding	1267	1563	98	TRUE	98	95	1727	158	167	345	11836	cds_internal	25135	12418	7604	5113	256.47958	0.9411904779813404	1056
ENST00000577944.5|ENSG00000169660.17|OTTHUMG00000178836.4|OTTHUMT00000443511.1|HEXD-203|HEXD|1820|protein_coding|	HEXD	ENSG00000169660.17	protein_coding	1267	1563	98	TRUE	98	95	1727	156	167	307	11835	cds_internal	25135	12418	7604	5113	256.47958	0.9411904779813404	1057
ENST00000577944.5|ENSG00000169660.17|OTTHUMG00000178836.4|OTTHUMT00000443511.1|HEXD-203|HEXD|1820|protein_coding|	HEXD	ENSG00000169660.17	protein_coding	1267	1563	98	TRUE	98	95	1727	158	167	544	11832	cds_internal	25135	12418	7604	5113	256.47958	0.9411904779813404	1058
ENST00000577944.5|ENSG00000169660.17|OTTHUMG00000178836.4|OTTHUMT00000443511.1|HEXD-203|HEXD|1820|protein_coding|	HEXD	ENSG00000169660.17	protein_coding	1267	1563	98	TRUE	98	95	1727	158	167	367	11837	cds_internal	25135	12418	7604	5113	256.47958	0.9411904779813404	1059
ENST00000577944.5|ENSG00000169660.17|OTTHUMG00000178836.4|OTTHUMT00000443511.1|HEXD-203|HEXD|1820|protein_coding|	HEXD	ENSG00000169660.17	protein_coding	1267	1563	98	TRUE	98	95	1727	158	167	307	11830	cds_internal	25135	12418	7604	5113	256.47958	0.9411904779813404	1060
ENST00000577944.5|ENSG00000169660.17|OTTHUMG00000178836.4|OTTHUMT00000443511.1|HEXD-203|HEXD|1820|protein_coding|	HEXD	ENSG00000169660.17	protein_coding	1267	1563	98	TRUE	98	95	1727	156	167	452	11828	cds_internal	25135	12418	7604	5113	256.47958	0.9411904779813404	1061
ENST00000577944.5|ENSG00000169660.17|OTTHUMG00000178836.4|OTTHUMT00000443511.1|HEXD-203|HEXD|1820|protein_coding|	HEXD	ENSG00000169660.17	protein_coding	1267	1563	98	TRUE	98	95	1727	156	167	544	11827	cds_internal	25135	12418	7604	5113	256.47958	0.9411904779813404	1062
ENST00000577944.5|ENSG00000169660.17|OTTHUMG00000178836.4|OTTHUMT00000443511.1|HEXD-203|HEXD|1820|protein_coding|	HEXD	ENSG00000169660.17	protein_coding	1267	1563	98	TRUE	98	95	1727	156	167	367	11826	cds_internal	25135	12418	7604	5113	256.47958	0.9411904779813404	1063
ENST00000577944.5|ENSG00000169660.17|OTTHUMG00000178836.4|OTTHUMT00000443511.1|HEXD-203|HEXD|1820|protein_coding|	HEXD	ENSG00000169660.17	protein_coding	1267	1563	98	TRUE	98	95	1727	158	167	497	11825	cds_internal	25135	12418	7604	5113	256.47958	0.9411904779813404	1064
ENST00000577944.5|ENSG00000169660.17|OTTHUMG00000178836.4|OTTHUMT00000443511.1|HEXD-203|HEXD|1820|protein_coding|	HEXD	ENSG00000169660.17	protein_coding	1267	1563	98	TRUE	98	95	1727	158	167	536	11824	cds_internal	25135	12418	7604	5113	256.47958	0.9411904779813404	1065
ENST00000577944.5|ENSG00000169660.17|OTTHUMG00000178836.4|OTTHUMT00000443511.1|HEXD-203|HEXD|1820|protein_coding|	HEXD	ENSG00000169660.17	protein_coding	1267	1563	98	TRUE	98	95	1727	156	167	345	11829	cds_internal	25135	12418	7604	5113	256.47958	0.9411904779813404	1066
ENST00000577944.5|ENSG00000169660.17|OTTHUMG00000178836.4|OTTHUMT00000443511.1|HEXD-203|HEXD|1820|protein_coding|	HEXD	ENSG00000169660.17	protein_coding	1267	1563	98	TRUE	98	95	1727	156	167	497	11823	cds_internal	25135	12418	7604	5113	256.47958	0.9411904779813404	1067
ENST00000530885.5|ENSG00000166313.20|OTTHUMG00000165454.7|OTTHUMT00000385749.1|APBB1-209|APBB1|1626|protein_coding|	APBB1	ENSG00000166313.20	protein_coding	1171	1463	97	TRUE	97	94	1558	449	103	101	11975	cds_internal	92165	25476	24934	41755	950.15466	0.971970963	1068
ENST00000530885.5|ENSG00000166313.20|OTTHUMG00000165454.7|OTTHUMT00000385749.1|APBB1-209|APBB1|1626|protein_coding|	APBB1	ENSG00000166313.20	protein_coding	1171	1463	97	TRUE	97	94	1558	382	103	101	11994	cds_internal	92165	25476	24934	41755	950.15466	0.971970963	1069
ENST00000608655.6|ENSG00000166313.20|OTTHUMG00000165454.7|OTTHUMT00000471830.1|APBB1-217|APBB1|2010|protein_coding|	APBB1	ENSG00000166313.20	protein_coding	1212	1504	97	TRUE	97	129	1599	103	101	299	11993	cds_internal	92165	24934	41755	25476	950.15466	0.971970963	1070
ENST00000530885.5|ENSG00000166313.20|OTTHUMG00000165454.7|OTTHUMT00000385749.1|APBB1-209|APBB1|1626|protein_coding|	APBB1	ENSG00000166313.20	protein_coding	1171	1463	97	TRUE	97	94	1558	208	103	101	11992	cds_internal	92165	25476	24934	41755	950.15466	0.971970963	1071
ENST00000530885.5|ENSG00000166313.20|OTTHUMG00000165454.7|OTTHUMT00000385749.1|APBB1-209|APBB1|1626|protein_coding|	APBB1	ENSG00000166313.20	protein_coding	1171	1463	97	TRUE	97	94	1558	235	103	101	11991	cds_internal	92165	25476	24934	41755	950.15466	0.971970963	1072
ENST00000530885.5|ENSG00000166313.20|OTTHUMG00000165454.7|OTTHUMT00000385749.1|APBB1-209|APBB1|1626|protein_coding|	APBB1	ENSG00000166313.20	protein_coding	1171	1463	97	TRUE	97	94	1558	297	103	101	11978	cds_internal	92165	25476	24934	41755	950.15466	0.971970963	1073
ENST00000530885.5|ENSG00000166313.20|OTTHUMG00000165454.7|OTTHUMT00000385749.1|APBB1-209|APBB1|1626|protein_coding|	APBB1	ENSG00000166313.20	protein_coding	1171	1463	97	TRUE	97	94	1558	329	103	101	11977	cds_internal	92165	25476	24934	41755	950.15466	0.971970963	1074
ENST00000299402.10|ENSG00000166313.20|OTTHUMG00000165454.7|OTTHUMT00000384207.2|APBB1-201|APBB1|2636|protein_coding|	APBB1	ENSG00000166313.20	protein_coding	1838	2130	97	TRUE	97	101	2225	101	382	103	11976	cds_internal	92165	41755	25476	24934	950.15466	0.971970963	1075
ENST00000311051.7|ENSG00000166313.20|OTTHUMG00000165454.7|OTTHUMT00000384208.1|APBB1-202|APBB1|2619|protein_coding|	APBB1	ENSG00000166313.20	protein_coding	1821	2113	97	TRUE	97	84	2208	103	101	655	11971	cds_internal	92165	24934	41755	25476	950.15466	0.971970963	1076
ENST00000608655.6|ENSG00000166313.20|OTTHUMG00000165454.7|OTTHUMT00000471830.1|APBB1-217|APBB1|2010|protein_coding|	APBB1	ENSG00000166313.20	protein_coding	1212	1504	97	TRUE	97	129	1599	103	101	331	11973	cds_internal	92165	24934	41755	25476	950.15466	0.971970963	1077
ENST00000609331.5|ENSG00000166313.20|OTTHUMG00000165454.7|OTTHUMT00000386333.2|APBB1-219|APBB1|1574|protein_coding|	APBB1	ENSG00000166313.20	protein_coding	1081	1373	97	TRUE	97	43	1468	475	103	101	11972	cds_internal	92165	25476	24934	41755	950.15466	0.971970963	1078
ENST00000608645.5|ENSG00000166313.20|OTTHUMG00000165454.7|OTTHUMT00000471832.1|APBB1-216|APBB1|1925|protein_coding|	APBB1	ENSG00000166313.20	protein_coding	1306	1598	97	TRUE	97	340	1693	235	103	101	11970	cds_internal	92165	25476	24934	41755	950.15466	0.971970963	1079
ENST00000608394.5|ENSG00000166313.20|OTTHUMG00000165454.7|OTTHUMT00000385745.2|APBB1-214|APBB1|2128|protein_coding|	APBB1	ENSG00000166313.20	protein_coding	1348	1640	97	TRUE	97	382	1735	451	103	101	11969	cds_internal	92165	25476	24934	41755	950.15466	0.971970963	1080
ENST00000311051.7|ENSG00000166313.20|OTTHUMG00000165454.7|OTTHUMT00000384208.1|APBB1-202|APBB1|2619|protein_coding|	APBB1	ENSG00000166313.20	protein_coding	1821	2113	97	TRUE	97	84	2208	103	101	497	11968	cds_internal	92165	24934	41755	25476	950.15466	0.971970963	1081
ENST00000311051.7|ENSG00000166313.20|OTTHUMG00000165454.7|OTTHUMT00000384208.1|APBB1-202|APBB1|2619|protein_coding|	APBB1	ENSG00000166313.20	protein_coding	1821	2113	97	TRUE	97	84	2208	103	101	604	11967	cds_internal	92165	24934	41755	25476	950.15466	0.971970963	1082
ENST00000311051.7|ENSG00000166313.20|OTTHUMG00000165454.7|OTTHUMT00000384208.1|APBB1-202|APBB1|2619|protein_coding|	APBB1	ENSG00000166313.20	protein_coding	1821	2113	97	TRUE	97	84	2208	103	101	235	11966	cds_internal	92165	24934	41755	25476	950.15466	0.971970963	1083
ENST00000608704.5|ENSG00000166313.20|OTTHUMG00000165454.7|OTTHUMT00000385743.2|APBB1-218|APBB1|2095|protein_coding|	APBB1	ENSG00000166313.20	protein_coding	1297	1589	97	TRUE	97	331	1684	208	103	101	11997	cds_internal	92165	25476	24934	41755	950.15466	0.971970963	1084
ENST00000609331.5|ENSG00000166313.20|OTTHUMG00000165454.7|OTTHUMT00000386333.2|APBB1-219|APBB1|1574|protein_coding|	APBB1	ENSG00000166313.20	protein_coding	1081	1373	97	TRUE	97	43	1468	235	103	101	11996	cds_internal	92165	25476	24934	41755	950.15466	0.971970963	1085
ENST00000530885.5|ENSG00000166313.20|OTTHUMG00000165454.7|OTTHUMT00000385749.1|APBB1-209|APBB1|1626|protein_coding|	APBB1	ENSG00000166313.20	protein_coding	1171	1463	97	TRUE	97	94	1558	485	103	101	12010	cds_internal	92165	25476	24934	41755	950.15466	0.971970963	1086
ENST00000608704.5|ENSG00000166313.20|OTTHUMG00000165454.7|OTTHUMT00000385743.2|APBB1-218|APBB1|2095|protein_coding|	APBB1	ENSG00000166313.20	protein_coding	1297	1589	97	TRUE	97	331	1684	235	103	101	11998	cds_internal	92165	25476	24934	41755	950.15466	0.971970963	1087
ENST00000609331.5|ENSG00000166313.20|OTTHUMG00000165454.7|OTTHUMT00000386333.2|APBB1-219|APBB1|1574|protein_coding|	APBB1	ENSG00000166313.20	protein_coding	1081	1373	97	TRUE	97	43	1468	299	103	101	12008	cds_internal	92165	25476	24934	41755	950.15466	0.971970963	1088
ENST00000609360.6|ENSG00000166313.20|OTTHUMG00000165454.7|OTTHUMT00000471831.2|APBB1-220|APBB1|2666|protein_coding|	APBB1	ENSG00000166313.20	protein_coding	1868	2160	97	TRUE	97	125	2255	101	499	103	11964	cds_internal	92165	41755	25476	24934	950.15466	0.971970963	1089
ENST00000530885.5|ENSG00000166313.20|OTTHUMG00000165454.7|OTTHUMT00000385749.1|APBB1-209|APBB1|1626|protein_coding|	APBB1	ENSG00000166313.20	protein_coding	1171	1463	97	TRUE	97	94	1558	488	103	101	12015	cds_internal	92165	25476	24934	41755	950.15466	0.971970963	1090
ENST00000608655.6|ENSG00000166313.20|OTTHUMG00000165454.7|OTTHUMT00000471830.1|APBB1-217|APBB1|2010|protein_coding|	APBB1	ENSG00000166313.20	protein_coding	1212	1504	97	TRUE	97	129	1599	103	101	208	12014	cds_internal	92165	24934	41755	25476	950.15466	0.971970963	1091
ENST00000608655.6|ENSG00000166313.20|OTTHUMG00000165454.7|OTTHUMT00000471830.1|APBB1-217|APBB1|2010|protein_coding|	APBB1	ENSG00000166313.20	protein_coding	1212	1504	97	TRUE	97	129	1599	103	101	384	12013	cds_internal	92165	24934	41755	25476	950.15466	0.971970963	1092
ENST00000608655.6|ENSG00000166313.20|OTTHUMG00000165454.7|OTTHUMT00000471830.1|APBB1-217|APBB1|2010|protein_coding|	APBB1	ENSG00000166313.20	protein_coding	1212	1504	97	TRUE	97	129	1599	103	101	490	12012	cds_internal	92165	24934	41755	25476	950.15466	0.971970963	1093
ENST00000608655.6|ENSG00000166313.20|OTTHUMG00000165454.7|OTTHUMT00000471830.1|APBB1-217|APBB1|2010|protein_coding|	APBB1	ENSG00000166313.20	protein_coding	1212	1504	97	TRUE	97	129	1599	103	101	487	12011	cds_internal	92165	24934	41755	25476	950.15466	0.971970963	1094
ENST00000609331.5|ENSG00000166313.20|OTTHUMG00000165454.7|OTTHUMT00000386333.2|APBB1-219|APBB1|1574|protein_coding|	APBB1	ENSG00000166313.20	protein_coding	1081	1373	97	TRUE	97	43	1468	208	103	101	12009	cds_internal	92165	25476	24934	41755	950.15466	0.971970963	1095
ENST00000608655.6|ENSG00000166313.20|OTTHUMG00000165454.7|OTTHUMT00000471830.1|APBB1-217|APBB1|2010|protein_coding|	APBB1	ENSG00000166313.20	protein_coding	1212	1504	97	TRUE	97	129	1599	103	101	235	12007	cds_internal	92165	24934	41755	25476	950.15466	0.971970963	1096
ENST00000608704.5|ENSG00000166313.20|OTTHUMG00000165454.7|OTTHUMT00000385743.2|APBB1-218|APBB1|2095|protein_coding|	APBB1	ENSG00000166313.20	protein_coding	1297	1589	97	TRUE	97	331	1684	299	103	101	11999	cds_internal	92165	25476	24934	41755	950.15466	0.971970963	1097
ENST00000609331.5|ENSG00000166313.20|OTTHUMG00000165454.7|OTTHUMT00000386333.2|APBB1-219|APBB1|1574|protein_coding|	APBB1	ENSG00000166313.20	protein_coding	1081	1373	97	TRUE	97	43	1468	331	103	101	12006	cds_internal	92165	25476	24934	41755	950.15466	0.971970963	1098
ENST00000609331.5|ENSG00000166313.20|OTTHUMG00000165454.7|OTTHUMT00000386333.2|APBB1-219|APBB1|1574|protein_coding|	APBB1	ENSG00000166313.20	protein_coding	1081	1373	97	TRUE	97	43	1468	384	103	101	12005	cds_internal	92165	25476	24934	41755	950.15466	0.971970963	1099
ENST00000609331.5|ENSG00000166313.20|OTTHUMG00000165454.7|OTTHUMT00000386333.2|APBB1-219|APBB1|1574|protein_coding|	APBB1	ENSG00000166313.20	protein_coding	1081	1373	97	TRUE	97	43	1468	451	103	101	12004	cds_internal	92165	25476	24934	41755	950.15466	0.971970963	1100
ENST00000609331.5|ENSG00000166313.20|OTTHUMG00000165454.7|OTTHUMT00000386333.2|APBB1-219|APBB1|1574|protein_coding|	APBB1	ENSG00000166313.20	protein_coding	1081	1373	97	TRUE	97	43	1468	472	103	101	12003	cds_internal	92165	25476	24934	41755	950.15466	0.971970963	1101
ENST00000608704.5|ENSG00000166313.20|OTTHUMG00000165454.7|OTTHUMT00000385743.2|APBB1-218|APBB1|2095|protein_coding|	APBB1	ENSG00000166313.20	protein_coding	1297	1589	97	TRUE	97	331	1684	451	103	101	12002	cds_internal	92165	25476	24934	41755	950.15466	0.971970963	1102
ENST00000608704.5|ENSG00000166313.20|OTTHUMG00000165454.7|OTTHUMT00000385743.2|APBB1-218|APBB1|2095|protein_coding|	APBB1	ENSG00000166313.20	protein_coding	1297	1589	97	TRUE	97	331	1684	384	103	101	12001	cds_internal	92165	25476	24934	41755	950.15466	0.971970963	1103
ENST00000608704.5|ENSG00000166313.20|OTTHUMG00000165454.7|OTTHUMT00000385743.2|APBB1-218|APBB1|2095|protein_coding|	APBB1	ENSG00000166313.20	protein_coding	1297	1589	97	TRUE	97	331	1684	331	103	101	12000	cds_internal	92165	25476	24934	41755	950.15466	0.971970963	1104
ENST00000609360.6|ENSG00000166313.20|OTTHUMG00000165454.7|OTTHUMT00000471831.2|APBB1-220|APBB1|2666|protein_coding|	APBB1	ENSG00000166313.20	protein_coding	1868	2160	97	TRUE	97	125	2255	101	331	103	11965	cds_internal	92165	41755	25476	24934	950.15466	0.971970963	1105
ENST00000608655.6|ENSG00000166313.20|OTTHUMG00000165454.7|OTTHUMT00000471830.1|APBB1-217|APBB1|2010|protein_coding|	APBB1	ENSG00000166313.20	protein_coding	1212	1504	97	TRUE	97	129	1599	103	101	451	11995	cds_internal	92165	24934	41755	25476	950.15466	0.971970963	1106
ENST00000609360.6|ENSG00000166313.20|OTTHUMG00000165454.7|OTTHUMT00000471831.2|APBB1-220|APBB1|2666|protein_coding|	APBB1	ENSG00000166313.20	protein_coding	1868	2160	97	TRUE	97	125	2255	101	451	103	11963	cds_internal	92165	41755	25476	24934	950.15466	0.971970963	1107
ENST00000311051.7|ENSG00000166313.20|OTTHUMG00000165454.7|OTTHUMT00000384208.1|APBB1-202|APBB1|2619|protein_coding|	APBB1	ENSG00000166313.20	protein_coding	1821	2113	97	TRUE	97	84	2208	103	101	297	11944	cds_internal	92165	24934	41755	25476	950.15466	0.971970963	1108
ENST00000529519.5|ENSG00000166313.20|OTTHUMG00000165454.7|OTTHUMT00000385747.2|APBB1-206|APBB1|1442|protein_coding|	APBB1	ENSG00000166313.20	protein_coding	682	974	97	TRUE	97	364	1069	208	103	101	11942	cds_internal	92165	25476	24934	41755	950.15466	0.971970963	1109
ENST00000529519.5|ENSG00000166313.20|OTTHUMG00000165454.7|OTTHUMT00000385747.2|APBB1-206|APBB1|1442|protein_coding|	APBB1	ENSG00000166313.20	protein_coding	682	974	97	TRUE	97	364	1069	235	103	101	11941	cds_internal	92165	25476	24934	41755	950.15466	0.971970963	1110
ENST00000299402.10|ENSG00000166313.20|OTTHUMG00000165454.7|OTTHUMT00000384207.2|APBB1-201|APBB1|2636|protein_coding|	APBB1	ENSG00000166313.20	protein_coding	1838	2130	97	TRUE	97	101	2225	101	235	103	11940	cds_internal	92165	41755	25476	24934	950.15466	0.971970963	1111
ENST00000299402.10|ENSG00000166313.20|OTTHUMG00000165454.7|OTTHUMT00000384207.2|APBB1-201|APBB1|2636|protein_coding|	APBB1	ENSG00000166313.20	protein_coding	1838	2130	97	TRUE	97	101	2225	101	604	103	11939	cds_internal	92165	41755	25476	24934	950.15466	0.971970963	1112
ENST00000299402.10|ENSG00000166313.20|OTTHUMG00000165454.7|OTTHUMT00000384207.2|APBB1-201|APBB1|2636|protein_coding|	APBB1	ENSG00000166313.20	protein_coding	1838	2130	97	TRUE	97	101	2225	101	297	103	11938	cds_internal	92165	41755	25476	24934	950.15466	0.971970963	1113
ENST00000299402.10|ENSG00000166313.20|OTTHUMG00000165454.7|OTTHUMT00000384207.2|APBB1-201|APBB1|2636|protein_coding|	APBB1	ENSG00000166313.20	protein_coding	1838	2130	97	TRUE	97	101	2225	101	655	103	11937	cds_internal	92165	41755	25476	24934	950.15466	0.971970963	1114
ENST00000608394.5|ENSG00000166313.20|OTTHUMG00000165454.7|OTTHUMT00000385745.2|APBB1-214|APBB1|2128|protein_coding|	APBB1	ENSG00000166313.20	protein_coding	1348	1640	97	TRUE	97	382	1735	208	103	101	11932	cds_internal	92165	25476	24934	41755	950.15466	0.971970963	1115
ENST00000608394.5|ENSG00000166313.20|OTTHUMG00000165454.7|OTTHUMT00000385745.2|APBB1-214|APBB1|2128|protein_coding|	APBB1	ENSG00000166313.20	protein_coding	1348	1640	97	TRUE	97	382	1735	235	103	101	11931	cds_internal	92165	25476	24934	41755	950.15466	0.971970963	1116
ENST00000608394.5|ENSG00000166313.20|OTTHUMG00000165454.7|OTTHUMT00000385745.2|APBB1-214|APBB1|2128|protein_coding|	APBB1	ENSG00000166313.20	protein_coding	1348	1640	97	TRUE	97	382	1735	299	103	101	11930	cds_internal	92165	25476	24934	41755	950.15466	0.971970963	1117
ENST00000608394.5|ENSG00000166313.20|OTTHUMG00000165454.7|OTTHUMT00000385745.2|APBB1-214|APBB1|2128|protein_coding|	APBB1	ENSG00000166313.20	protein_coding	1348	1640	97	TRUE	97	382	1735	331	103	101	11929	cds_internal	92165	25476	24934	41755	950.15466	0.971970963	1118
ENST00000608394.5|ENSG00000166313.20|OTTHUMG00000165454.7|OTTHUMT00000385745.2|APBB1-214|APBB1|2128|protein_coding|	APBB1	ENSG00000166313.20	protein_coding	1348	1640	97	TRUE	97	382	1735	384	103	101	11928	cds_internal	92165	25476	24934	41755	950.15466	0.971970963	1119
ENST00000299402.10|ENSG00000166313.20|OTTHUMG00000165454.7|OTTHUMT00000384207.2|APBB1-201|APBB1|2636|protein_coding|	APBB1	ENSG00000166313.20	protein_coding	1838	2130	97	TRUE	97	101	2225	101	208	103	11927	cds_internal	92165	41755	25476	24934	950.15466	0.971970963	1120
ENST00000608645.5|ENSG00000166313.20|OTTHUMG00000165454.7|OTTHUMT00000471832.1|APBB1-216|APBB1|1925|protein_coding|	APBB1	ENSG00000166313.20	protein_coding	1306	1598	97	TRUE	97	340	1693	384	103	101	11926	cds_internal	92165	25476	24934	41755	950.15466	0.971970963	1121
ENST00000299402.10|ENSG00000166313.20|OTTHUMG00000165454.7|OTTHUMT00000384207.2|APBB1-201|APBB1|2636|protein_coding|	APBB1	ENSG00000166313.20	protein_coding	1838	2130	97	TRUE	97	101	2225	101	497	103	11925	cds_internal	92165	41755	25476	24934	950.15466	0.971970963	1122
ENST00000381774.9|ENSG00000103381.12|OTTHUMG00000167711.4|OTTHUMT00000395795.4|CPPED1-202|CPPED1|6143|protein_coding|	CPPED1	ENSG00000103381.12	protein_coding	706	997	97	TRUE	97	112	1054	220	96	123	11880	cds_internal	300410	50495	195829	54086	3097.0103	0.8077264298872289	1123
ENST00000609360.6|ENSG00000166313.20|OTTHUMG00000165454.7|OTTHUMT00000471831.2|APBB1-220|APBB1|2666|protein_coding|	APBB1	ENSG00000166313.20	protein_coding	1868	2160	97	TRUE	97	125	2255	101	710	103	11962	cds_internal	92165	41755	25476	24934	950.15466	0.971970963	1124
ENST00000231656.13|ENSG00000113722.18|OTTHUMG00000169772.11|OTTHUMT00000252328.9|CDX1-201|CDX1|1775|protein_coding|	CDX1	ENSG00000113722.18	protein_coding	103	395	97	TRUE	97	99	894	265	196	106	11878	cds_internal	362	89	130	143	3.7319589	0.9827071107021732	1125
ENST00000608645.5|ENSG00000166313.20|OTTHUMG00000165454.7|OTTHUMT00000471832.1|APBB1-216|APBB1|1925|protein_coding|	APBB1	ENSG00000166313.20	protein_coding	1306	1598	97	TRUE	97	340	1693	451	103	101	11943	cds_internal	92165	25476	24934	41755	950.15466	0.971970963	1126
ENST00000381774.9|ENSG00000103381.12|OTTHUMG00000167711.4|OTTHUMT00000395795.4|CPPED1-202|CPPED1|6143|protein_coding|	CPPED1	ENSG00000103381.12	protein_coding	706	997	97	TRUE	97	112	1054	314	96	123	11881	cds_internal	300410	50495	195829	54086	3097.0103	0.8077264298872289	1127
ENST00000608645.5|ENSG00000166313.20|OTTHUMG00000165454.7|OTTHUMT00000471832.1|APBB1-216|APBB1|1925|protein_coding|	APBB1	ENSG00000166313.20	protein_coding	1306	1598	97	TRUE	97	340	1693	331	103	101	11945	cds_internal	92165	25476	24934	41755	950.15466	0.971970963	1128
ENST00000311051.7|ENSG00000166313.20|OTTHUMG00000165454.7|OTTHUMT00000384208.1|APBB1-202|APBB1|2619|protein_coding|	APBB1	ENSG00000166313.20	protein_coding	1821	2113	97	TRUE	97	84	2208	103	101	208	11953	cds_internal	92165	24934	41755	25476	950.15466	0.971970963	1129
ENST00000608645.5|ENSG00000166313.20|OTTHUMG00000165454.7|OTTHUMT00000471832.1|APBB1-216|APBB1|1925|protein_coding|	APBB1	ENSG00000166313.20	protein_coding	1306	1598	97	TRUE	97	340	1693	299	103	101	11946	cds_internal	92165	25476	24934	41755	950.15466	0.971970963	1130
ENST00000609360.6|ENSG00000166313.20|OTTHUMG00000165454.7|OTTHUMT00000471831.2|APBB1-220|APBB1|2666|protein_coding|	APBB1	ENSG00000166313.20	protein_coding	1868	2160	97	TRUE	97	125	2255	101	235	103	11961	cds_internal	92165	41755	25476	24934	950.15466	0.971970963	1131
ENST00000609360.6|ENSG00000166313.20|OTTHUMG00000165454.7|OTTHUMT00000471831.2|APBB1-220|APBB1|2666|protein_coding|	APBB1	ENSG00000166313.20	protein_coding	1868	2160	97	TRUE	97	125	2255	101	657	103	11958	cds_internal	92165	41755	25476	24934	950.15466	0.971970963	1132
ENST00000609360.6|ENSG00000166313.20|OTTHUMG00000165454.7|OTTHUMT00000471831.2|APBB1-220|APBB1|2666|protein_coding|	APBB1	ENSG00000166313.20	protein_coding	1868	2160	97	TRUE	97	125	2255	101	606	103	11957	cds_internal	92165	41755	25476	24934	950.15466	0.971970963	1133
ENST00000609360.6|ENSG00000166313.20|OTTHUMG00000165454.7|OTTHUMT00000471831.2|APBB1-220|APBB1|2666|protein_coding|	APBB1	ENSG00000166313.20	protein_coding	1868	2160	97	TRUE	97	125	2255	101	299	103	11956	cds_internal	92165	41755	25476	24934	950.15466	0.971970963	1134
ENST00000311051.7|ENSG00000166313.20|OTTHUMG00000165454.7|OTTHUMT00000384208.1|APBB1-202|APBB1|2619|protein_coding|	APBB1	ENSG00000166313.20	protein_coding	1821	2113	97	TRUE	97	84	2208	103	101	382	11955	cds_internal	92165	24934	41755	25476	950.15466	0.971970963	1135
ENST00000311051.7|ENSG00000166313.20|OTTHUMG00000165454.7|OTTHUMT00000384208.1|APBB1-202|APBB1|2619|protein_coding|	APBB1	ENSG00000166313.20	protein_coding	1821	2113	97	TRUE	97	84	2208	103	101	708	11954	cds_internal	92165	24934	41755	25476	950.15466	0.971970963	1136
ENST00000609360.6|ENSG00000166313.20|OTTHUMG00000165454.7|OTTHUMT00000471831.2|APBB1-220|APBB1|2666|protein_coding|	APBB1	ENSG00000166313.20	protein_coding	1868	2160	97	TRUE	97	125	2255	101	208	103	11959	cds_internal	92165	41755	25476	24934	950.15466	0.971970963	1137
ENST00000311051.7|ENSG00000166313.20|OTTHUMG00000165454.7|OTTHUMT00000384208.1|APBB1-202|APBB1|2619|protein_coding|	APBB1	ENSG00000166313.20	protein_coding	1821	2113	97	TRUE	97	84	2208	103	101	449	11952	cds_internal	92165	24934	41755	25476	950.15466	0.971970963	1138
ENST00000299402.10|ENSG00000166313.20|OTTHUMG00000165454.7|OTTHUMT00000384207.2|APBB1-201|APBB1|2636|protein_coding|	APBB1	ENSG00000166313.20	protein_coding	1838	2130	97	TRUE	97	101	2225	101	449	103	11948	cds_internal	92165	41755	25476	24934	950.15466	0.971970963	1139
ENST00000299402.10|ENSG00000166313.20|OTTHUMG00000165454.7|OTTHUMT00000384207.2|APBB1-201|APBB1|2636|protein_coding|	APBB1	ENSG00000166313.20	protein_coding	1838	2130	97	TRUE	97	101	2225	101	329	103	11947	cds_internal	92165	41755	25476	24934	950.15466	0.971970963	1140
ENST00000311051.7|ENSG00000166313.20|OTTHUMG00000165454.7|OTTHUMT00000384208.1|APBB1-202|APBB1|2619|protein_coding|	APBB1	ENSG00000166313.20	protein_coding	1821	2113	97	TRUE	97	84	2208	103	101	329	11951	cds_internal	92165	24934	41755	25476	950.15466	0.971970963	1141
ENST00000609360.6|ENSG00000166313.20|OTTHUMG00000165454.7|OTTHUMT00000471831.2|APBB1-220|APBB1|2666|protein_coding|	APBB1	ENSG00000166313.20	protein_coding	1868	2160	97	TRUE	97	125	2255	101	384	103	11960	cds_internal	92165	41755	25476	24934	950.15466	0.971970963	1142
ENST00000299402.10|ENSG00000166313.20|OTTHUMG00000165454.7|OTTHUMT00000384207.2|APBB1-201|APBB1|2636|protein_coding|	APBB1	ENSG00000166313.20	protein_coding	1838	2130	97	TRUE	97	101	2225	101	708	103	11950	cds_internal	92165	41755	25476	24934	950.15466	0.971970963	1143
ENST00000608645.5|ENSG00000166313.20|OTTHUMG00000165454.7|OTTHUMT00000471832.1|APBB1-216|APBB1|1925|protein_coding|	APBB1	ENSG00000166313.20	protein_coding	1306	1598	97	TRUE	97	340	1693	208	103	101	11949	cds_internal	92165	25476	24934	41755	950.15466	0.971970963	1144
ENST00000534749.5|ENSG00000110697.13|OTTHUMG00000167675.5|OTTHUMT00000395520.1|PITPNM1-216|PITPNM1|4189|protein_coding|	PITPNM1	ENSG00000110697.13	protein_coding	3556	3845	96	TRUE	96	190	3922	1043	115	140	12178	cds_internal	37920	13488	15558	8874	395	0.9767575773721924	1145
ENST00000534749.5|ENSG00000110697.13|OTTHUMG00000167675.5|OTTHUMT00000395520.1|PITPNM1-216|PITPNM1|4189|protein_coding|	PITPNM1	ENSG00000110697.13	protein_coding	3556	3845	96	TRUE	96	190	3922	910	115	140	12165	cds_internal	37920	13488	15558	8874	395	0.9767575773721924	1146
ENST00000534749.5|ENSG00000110697.13|OTTHUMG00000167675.5|OTTHUMT00000395520.1|PITPNM1-216|PITPNM1|4189|protein_coding|	PITPNM1	ENSG00000110697.13	protein_coding	3556	3845	96	TRUE	96	190	3922	877	115	140	12166	cds_internal	37920	13488	15558	8874	395	0.9767575773721924	1147
ENST00000436757.6|ENSG00000110697.13|OTTHUMG00000167675.5|OTTHUMT00000395521.1|PITPNM1-202|PITPNM1|4216|protein_coding|	PITPNM1	ENSG00000110697.13	protein_coding	3583	3872	96	TRUE	96	220	3949	174	115	208	12167	cds_internal	37920	13488	15558	8874	395	0.9767575773721924	1148
ENST00000534749.5|ENSG00000110697.13|OTTHUMG00000167675.5|OTTHUMT00000395520.1|PITPNM1-216|PITPNM1|4189|protein_coding|	PITPNM1	ENSG00000110697.13	protein_coding	3556	3845	96	TRUE	96	190	3922	651	115	208	12168	cds_internal	37920	13488	15558	8874	395	0.9767575773721924	1149
ENST00000534749.5|ENSG00000110697.13|OTTHUMG00000167675.5|OTTHUMT00000395520.1|PITPNM1-216|PITPNM1|4189|protein_coding|	PITPNM1	ENSG00000110697.13	protein_coding	3556	3845	96	TRUE	96	190	3922	651	115	140	12169	cds_internal	37920	13488	15558	8874	395	0.9767575773721924	1150
ENST00000542590.2|ENSG00000175463.12|OTTHUMG00000167139.4|OTTHUMT00000395492.3|TBC1D10C-209|TBC1D10C|1796|protein_coding|	TBC1D10C	ENSG00000175463.12	protein_coding	445	734	96	TRUE	96	120	1458	360	180	104	12179	cds_internal	19564	10396	4966	4202	203.79167	0.923316327	1151
ENST00000534749.5|ENSG00000110697.13|OTTHUMG00000167675.5|OTTHUMT00000395520.1|PITPNM1-216|PITPNM1|4189|protein_coding|	PITPNM1	ENSG00000110697.13	protein_coding	3556	3845	96	TRUE	96	190	3922	609	115	208	12170	cds_internal	37920	13488	15558	8874	395	0.9767575773721924	1152
ENST00000534749.5|ENSG00000110697.13|OTTHUMG00000167675.5|OTTHUMT00000395520.1|PITPNM1-216|PITPNM1|4189|protein_coding|	PITPNM1	ENSG00000110697.13	protein_coding	3556	3845	96	TRUE	96	190	3922	910	115	208	12164	cds_internal	37920	13488	15558	8874	395	0.9767575773721924	1153
ENST00000534749.5|ENSG00000110697.13|OTTHUMG00000167675.5|OTTHUMT00000395520.1|PITPNM1-216|PITPNM1|4189|protein_coding|	PITPNM1	ENSG00000110697.13	protein_coding	3556	3845	96	TRUE	96	190	3922	609	115	140	12171	cds_internal	37920	13488	15558	8874	395	0.9767575773721924	1154
ENST00000534749.5|ENSG00000110697.13|OTTHUMG00000167675.5|OTTHUMT00000395520.1|PITPNM1-216|PITPNM1|4189|protein_coding|	PITPNM1	ENSG00000110697.13	protein_coding	3556	3845	96	TRUE	96	190	3922	534	115	208	12172	cds_internal	37920	13488	15558	8874	395	0.9767575773721924	1155
ENST00000534749.5|ENSG00000110697.13|OTTHUMG00000167675.5|OTTHUMT00000395520.1|PITPNM1-216|PITPNM1|4189|protein_coding|	PITPNM1	ENSG00000110697.13	protein_coding	3556	3845	96	TRUE	96	190	3922	526	115	208	12174	cds_internal	37920	13488	15558	8874	395	0.9767575773721924	1156
ENST00000534749.5|ENSG00000110697.13|OTTHUMG00000167675.5|OTTHUMT00000395520.1|PITPNM1-216|PITPNM1|4189|protein_coding|	PITPNM1	ENSG00000110697.13	protein_coding	3556	3845	96	TRUE	96	190	3922	1007	115	208	12175	cds_internal	37920	13488	15558	8874	395	0.9767575773721924	1157
ENST00000534749.5|ENSG00000110697.13|OTTHUMG00000167675.5|OTTHUMT00000395520.1|PITPNM1-216|PITPNM1|4189|protein_coding|	PITPNM1	ENSG00000110697.13	protein_coding	3556	3845	96	TRUE	96	190	3922	1026	115	140	12176	cds_internal	37920	13488	15558	8874	395	0.9767575773721924	1158
ENST00000534749.5|ENSG00000110697.13|OTTHUMG00000167675.5|OTTHUMT00000395520.1|PITPNM1-216|PITPNM1|4189|protein_coding|	PITPNM1	ENSG00000110697.13	protein_coding	3556	3845	96	TRUE	96	190	3922	1026	115	208	12177	cds_internal	37920	13488	15558	8874	395	0.9767575773721924	1159
ENST00000534749.5|ENSG00000110697.13|OTTHUMG00000167675.5|OTTHUMT00000395520.1|PITPNM1-216|PITPNM1|4189|protein_coding|	PITPNM1	ENSG00000110697.13	protein_coding	3556	3845	96	TRUE	96	190	3922	534	115	140	12173	cds_internal	37920	13488	15558	8874	395	0.9767575773721924	1160
ENST00000542590.2|ENSG00000175463.12|OTTHUMG00000167139.4|OTTHUMT00000395492.3|TBC1D10C-209|TBC1D10C|1796|protein_coding|	TBC1D10C	ENSG00000175463.12	protein_coding	445	734	96	TRUE	96	120	1458	369	180	104	12157	cds_internal	19564	10396	4966	4202	203.79167	0.923316327	1161
ENST00000534749.5|ENSG00000110697.13|OTTHUMG00000167675.5|OTTHUMT00000395520.1|PITPNM1-216|PITPNM1|4189|protein_coding|	PITPNM1	ENSG00000110697.13	protein_coding	3556	3845	96	TRUE	96	190	3922	989	115	140	12163	cds_internal	37920	13488	15558	8874	395	0.9767575773721924	1162
ENST00000534749.5|ENSG00000110697.13|OTTHUMG00000167675.5|OTTHUMT00000395520.1|PITPNM1-216|PITPNM1|4189|protein_coding|	PITPNM1	ENSG00000110697.13	protein_coding	3556	3845	96	TRUE	96	190	3922	989	115	208	12162	cds_internal	37920	13488	15558	8874	395	0.9767575773721924	1163
ENST00000436757.6|ENSG00000110697.13|OTTHUMG00000167675.5|OTTHUMT00000395521.1|PITPNM1-202|PITPNM1|4216|protein_coding|	PITPNM1	ENSG00000110697.13	protein_coding	3583	3872	96	TRUE	96	220	3949	1243	115	208	12147	cds_internal	37920	13488	15558	8874	395	0.9767575773721924	1164
ENST00000529635.5|ENSG00000175463.12|OTTHUMG00000167139.4|OTTHUMT00000393377.1|TBC1D10C-206|TBC1D10C|1796|nonsense_mediated_decay|	TBC1D10C	ENSG00000175463.12	nonsense_mediated_decay	399	688	96	TRUE	96	74	731	108	104	219	12181	cds_internal	19564	4966	4202	10396	203.79167	0.923316327	1165
ENST00000356404.8|ENSG00000110697.13|OTTHUMG00000167675.5|OTTHUMT00000504193.2|PITPNM1-201|PITPNM1|4217|protein_coding|	PITPNM1	ENSG00000110697.13	protein_coding	3584	3873	96	TRUE	96	218	3950	140	994	115	12148	cds_internal	37920	8874	13488	15558	395	0.9767575773721924	1166
ENST00000356404.8|ENSG00000110697.13|OTTHUMG00000167675.5|OTTHUMT00000504193.2|PITPNM1-201|PITPNM1|4217|protein_coding|	PITPNM1	ENSG00000110697.13	protein_coding	3584	3873	96	TRUE	96	218	3950	140	286	115	12149	cds_internal	37920	8874	13488	15558	395	0.9767575773721924	1167
ENST00000356404.8|ENSG00000110697.13|OTTHUMG00000167675.5|OTTHUMT00000504193.2|PITPNM1-201|PITPNM1|4217|protein_coding|	PITPNM1	ENSG00000110697.13	protein_coding	3584	3873	96	TRUE	96	218	3950	140	1233	115	12150	cds_internal	37920	8874	13488	15558	395	0.9767575773721924	1168
ENST00000356404.8|ENSG00000110697.13|OTTHUMG00000167675.5|OTTHUMT00000504193.2|PITPNM1-201|PITPNM1|4217|protein_coding|	PITPNM1	ENSG00000110697.13	protein_coding	3584	3873	96	TRUE	96	218	3950	140	1244	115	12151	cds_internal	37920	8874	13488	15558	395	0.9767575773721924	1169
ENST00000356404.8|ENSG00000110697.13|OTTHUMG00000167675.5|OTTHUMT00000504193.2|PITPNM1-201|PITPNM1|4217|protein_coding|	PITPNM1	ENSG00000110697.13	protein_coding	3584	3873	96	TRUE	96	218	3950	140	305	115	12152	cds_internal	37920	8874	13488	15558	395	0.9767575773721924	1170
ENST00000356404.8|ENSG00000110697.13|OTTHUMG00000167675.5|OTTHUMT00000504193.2|PITPNM1-201|PITPNM1|4217|protein_coding|	PITPNM1	ENSG00000110697.13	protein_coding	3584	3873	96	TRUE	96	218	3950	140	456	115	12153	cds_internal	37920	8874	13488	15558	395	0.9767575773721924	1171
ENST00000356404.8|ENSG00000110697.13|OTTHUMG00000167675.5|OTTHUMT00000504193.2|PITPNM1-201|PITPNM1|4217|protein_coding|	PITPNM1	ENSG00000110697.13	protein_coding	3584	3873	96	TRUE	96	218	3950	140	1043	115	12154	cds_internal	37920	8874	13488	15558	395	0.9767575773721924	1172
ENST00000436757.6|ENSG00000110697.13|OTTHUMG00000167675.5|OTTHUMT00000395521.1|PITPNM1-202|PITPNM1|4216|protein_coding|	PITPNM1	ENSG00000110697.13	protein_coding	3583	3872	96	TRUE	96	220	3949	245	115	140	12155	cds_internal	37920	13488	15558	8874	395	0.9767575773721924	1173
ENST00000436757.6|ENSG00000110697.13|OTTHUMG00000167675.5|OTTHUMT00000395521.1|PITPNM1-202|PITPNM1|4216|protein_coding|	PITPNM1	ENSG00000110697.13	protein_coding	3583	3872	96	TRUE	96	220	3949	207	115	140	12156	cds_internal	37920	13488	15558	8874	395	0.9767575773721924	1174
ENST00000534749.5|ENSG00000110697.13|OTTHUMG00000167675.5|OTTHUMT00000395520.1|PITPNM1-216|PITPNM1|4189|protein_coding|	PITPNM1	ENSG00000110697.13	protein_coding	3556	3845	96	TRUE	96	190	3922	877	115	208	12158	cds_internal	37920	13488	15558	8874	395	0.9767575773721924	1175
ENST00000534749.5|ENSG00000110697.13|OTTHUMG00000167675.5|OTTHUMT00000395520.1|PITPNM1-216|PITPNM1|4189|protein_coding|	PITPNM1	ENSG00000110697.13	protein_coding	3556	3845	96	TRUE	96	190	3922	1007	115	140	12159	cds_internal	37920	13488	15558	8874	395	0.9767575773721924	1176
ENST00000534749.5|ENSG00000110697.13|OTTHUMG00000167675.5|OTTHUMT00000395520.1|PITPNM1-216|PITPNM1|4189|protein_coding|	PITPNM1	ENSG00000110697.13	protein_coding	3556	3845	96	TRUE	96	190	3922	994	115	208	12160	cds_internal	37920	13488	15558	8874	395	0.9767575773721924	1177
ENST00000534749.5|ENSG00000110697.13|OTTHUMG00000167675.5|OTTHUMT00000395520.1|PITPNM1-216|PITPNM1|4189|protein_coding|	PITPNM1	ENSG00000110697.13	protein_coding	3556	3845	96	TRUE	96	190	3922	994	115	140	12161	cds_internal	37920	13488	15558	8874	395	0.9767575773721924	1178
ENST00000529635.5|ENSG00000175463.12|OTTHUMG00000167139.4|OTTHUMT00000393377.1|TBC1D10C-206|TBC1D10C|1796|nonsense_mediated_decay|	TBC1D10C	ENSG00000175463.12	nonsense_mediated_decay	399	688	96	TRUE	96	74	731	108	104	155	12180	cds_internal	19564	4966	4202	10396	203.79167	0.923316327	1179
ENST00000534749.5|ENSG00000110697.13|OTTHUMG00000167675.5|OTTHUMT00000395520.1|PITPNM1-216|PITPNM1|4189|protein_coding|	PITPNM1	ENSG00000110697.13	protein_coding	3556	3845	96	TRUE	96	190	3922	305	115	208	12215	cds_internal	37920	13488	15558	8874	395	0.9767575773721924	1180
ENST00000529635.5|ENSG00000175463.12|OTTHUMG00000167139.4|OTTHUMT00000393377.1|TBC1D10C-206|TBC1D10C|1796|nonsense_mediated_decay|	TBC1D10C	ENSG00000175463.12	nonsense_mediated_decay	399	688	96	TRUE	96	74	731	108	104	133	12182	cds_internal	19564	4966	4202	10396	203.79167	0.923316327	1181
ENST00000534749.5|ENSG00000110697.13|OTTHUMG00000167675.5|OTTHUMT00000395520.1|PITPNM1-216|PITPNM1|4189|protein_coding|	PITPNM1	ENSG00000110697.13	protein_coding	3556	3845	96	TRUE	96	190	3922	305	115	140	12217	cds_internal	37920	13488	15558	8874	395	0.9767575773721924	1182
ENST00000534749.5|ENSG00000110697.13|OTTHUMG00000167675.5|OTTHUMT00000395520.1|PITPNM1-216|PITPNM1|4189|protein_coding|	PITPNM1	ENSG00000110697.13	protein_coding	3556	3845	96	TRUE	96	190	3922	286	115	140	12219	cds_internal	37920	13488	15558	8874	395	0.9767575773721924	1183
ENST00000534749.5|ENSG00000110697.13|OTTHUMG00000167675.5|OTTHUMT00000395520.1|PITPNM1-216|PITPNM1|4189|protein_coding|	PITPNM1	ENSG00000110697.13	protein_coding	3556	3845	96	TRUE	96	190	3922	245	115	208	12220	cds_internal	37920	13488	15558	8874	395	0.9767575773721924	1184
ENST00000534749.5|ENSG00000110697.13|OTTHUMG00000167675.5|OTTHUMT00000395520.1|PITPNM1-216|PITPNM1|4189|protein_coding|	PITPNM1	ENSG00000110697.13	protein_coding	3556	3845	96	TRUE	96	190	3922	245	115	140	12221	cds_internal	37920	13488	15558	8874	395	0.9767575773721924	1185
ENST00000534749.5|ENSG00000110697.13|OTTHUMG00000167675.5|OTTHUMT00000395520.1|PITPNM1-216|PITPNM1|4189|protein_coding|	PITPNM1	ENSG00000110697.13	protein_coding	3556	3845	96	TRUE	96	190	3922	207	115	208	12222	cds_internal	37920	13488	15558	8874	395	0.9767575773721924	1186
ENST00000534749.5|ENSG00000110697.13|OTTHUMG00000167675.5|OTTHUMT00000395520.1|PITPNM1-216|PITPNM1|4189|protein_coding|	PITPNM1	ENSG00000110697.13	protein_coding	3556	3845	96	TRUE	96	190	3922	207	115	140	12223	cds_internal	37920	13488	15558	8874	395	0.9767575773721924	1187
ENST00000534749.5|ENSG00000110697.13|OTTHUMG00000167675.5|OTTHUMT00000395520.1|PITPNM1-216|PITPNM1|4189|protein_coding|	PITPNM1	ENSG00000110697.13	protein_coding	3556	3845	96	TRUE	96	190	3922	174	115	208	12224	cds_internal	37920	13488	15558	8874	395	0.9767575773721924	1188
ENST00000534749.5|ENSG00000110697.13|OTTHUMG00000167675.5|OTTHUMT00000395520.1|PITPNM1-216|PITPNM1|4189|protein_coding|	PITPNM1	ENSG00000110697.13	protein_coding	3556	3845	96	TRUE	96	190	3922	174	115	140	12225	cds_internal	37920	13488	15558	8874	395	0.9767575773721924	1189
ENST00000534749.5|ENSG00000110697.13|OTTHUMG00000167675.5|OTTHUMT00000395520.1|PITPNM1-216|PITPNM1|4189|protein_coding|	PITPNM1	ENSG00000110697.13	protein_coding	3556	3845	96	TRUE	96	190	3922	139	115	208	12226	cds_internal	37920	13488	15558	8874	395	0.9767575773721924	1190
ENST00000534749.5|ENSG00000110697.13|OTTHUMG00000167675.5|OTTHUMT00000395520.1|PITPNM1-216|PITPNM1|4189|protein_coding|	PITPNM1	ENSG00000110697.13	protein_coding	3556	3845	96	TRUE	96	190	3922	139	115	140	12227	cds_internal	37920	13488	15558	8874	395	0.9767575773721924	1191
ENST00000356404.8|ENSG00000110697.13|OTTHUMG00000167675.5|OTTHUMT00000504193.2|PITPNM1-201|PITPNM1|4217|protein_coding|	PITPNM1	ENSG00000110697.13	protein_coding	3584	3873	96	TRUE	96	218	3950	208	245	115	12228	cds_internal	37920	8874	13488	15558	395	0.9767575773721924	1192
ENST00000356404.8|ENSG00000110697.13|OTTHUMG00000167675.5|OTTHUMT00000504193.2|PITPNM1-201|PITPNM1|4217|protein_coding|	PITPNM1	ENSG00000110697.13	protein_coding	3584	3873	96	TRUE	96	218	3950	208	526	115	12229	cds_internal	37920	8874	13488	15558	395	0.9767575773721924	1193
ENST00000356404.8|ENSG00000110697.13|OTTHUMG00000167675.5|OTTHUMT00000504193.2|PITPNM1-201|PITPNM1|4217|protein_coding|	PITPNM1	ENSG00000110697.13	protein_coding	3584	3873	96	TRUE	96	218	3950	208	1058	115	12230	cds_internal	37920	8874	13488	15558	395	0.9767575773721924	1194
ENST00000356404.8|ENSG00000110697.13|OTTHUMG00000167675.5|OTTHUMT00000504193.2|PITPNM1-201|PITPNM1|4217|protein_coding|	PITPNM1	ENSG00000110697.13	protein_coding	3584	3873	96	TRUE	96	218	3950	208	609	115	12231	cds_internal	37920	8874	13488	15558	395	0.9767575773721924	1195
ENST00000356404.8|ENSG00000110697.13|OTTHUMG00000167675.5|OTTHUMT00000504193.2|PITPNM1-201|PITPNM1|4217|protein_coding|	PITPNM1	ENSG00000110697.13	protein_coding	3584	3873	96	TRUE	96	218	3950	208	534	115	12232	cds_internal	37920	8874	13488	15558	395	0.9767575773721924	1196
ENST00000356404.8|ENSG00000110697.13|OTTHUMG00000167675.5|OTTHUMT00000504193.2|PITPNM1-201|PITPNM1|4217|protein_coding|	PITPNM1	ENSG00000110697.13	protein_coding	3584	3873	96	TRUE	96	218	3950	208	1007	115	12145	cds_internal	37920	8874	13488	15558	395	0.9767575773721924	1197
ENST00000534749.5|ENSG00000110697.13|OTTHUMG00000167675.5|OTTHUMT00000395520.1|PITPNM1-216|PITPNM1|4189|protein_coding|	PITPNM1	ENSG00000110697.13	protein_coding	3556	3845	96	TRUE	96	190	3922	286	115	208	12218	cds_internal	37920	13488	15558	8874	395	0.9767575773721924	1198
ENST00000356404.8|ENSG00000110697.13|OTTHUMG00000167675.5|OTTHUMT00000504193.2|PITPNM1-201|PITPNM1|4217|protein_coding|	PITPNM1	ENSG00000110697.13	protein_coding	3584	3873	96	TRUE	96	218	3950	208	989	115	12216	cds_internal	37920	8874	13488	15558	395	0.9767575773721924	1199
ENST00000529635.5|ENSG00000175463.12|OTTHUMG00000167139.4|OTTHUMT00000393377.1|TBC1D10C-206|TBC1D10C|1796|nonsense_mediated_decay|	TBC1D10C	ENSG00000175463.12	nonsense_mediated_decay	399	688	96	TRUE	96	74	731	108	104	142	12183	cds_internal	19564	4966	4202	10396	203.79167	0.923316327	1200
ENST00000436757.6|ENSG00000110697.13|OTTHUMG00000167675.5|OTTHUMT00000395521.1|PITPNM1-202|PITPNM1|4216|protein_coding|	PITPNM1	ENSG00000110697.13	protein_coding	3583	3872	96	TRUE	96	220	3949	174	115	140	12212	cds_internal	37920	13488	15558	8874	395	0.9767575773721924	1201
ENST00000529635.5|ENSG00000175463.12|OTTHUMG00000167139.4|OTTHUMT00000393377.1|TBC1D10C-206|TBC1D10C|1796|nonsense_mediated_decay|	TBC1D10C	ENSG00000175463.12	nonsense_mediated_decay	399	688	96	TRUE	96	74	731	108	104	150	12184	cds_internal	19564	4966	4202	10396	203.79167	0.923316327	1202
ENST00000534749.5|ENSG00000110697.13|OTTHUMG00000167675.5|OTTHUMT00000395520.1|PITPNM1-216|PITPNM1|4189|protein_coding|	PITPNM1	ENSG00000110697.13	protein_coding	3556	3845	96	TRUE	96	190	3922	1244	115	208	12185	cds_internal	37920	13488	15558	8874	395	0.9767575773721924	1203
ENST00000534749.5|ENSG00000110697.13|OTTHUMG00000167675.5|OTTHUMT00000395520.1|PITPNM1-216|PITPNM1|4189|protein_coding|	PITPNM1	ENSG00000110697.13	protein_coding	3556	3845	96	TRUE	96	190	3922	1244	115	140	12186	cds_internal	37920	13488	15558	8874	395	0.9767575773721924	1204
ENST00000534749.5|ENSG00000110697.13|OTTHUMG00000167675.5|OTTHUMT00000395520.1|PITPNM1-216|PITPNM1|4189|protein_coding|	PITPNM1	ENSG00000110697.13	protein_coding	3556	3845	96	TRUE	96	190	3922	1233	115	208	12187	cds_internal	37920	13488	15558	8874	395	0.9767575773721924	1205
ENST00000534749.5|ENSG00000110697.13|OTTHUMG00000167675.5|OTTHUMT00000395520.1|PITPNM1-216|PITPNM1|4189|protein_coding|	PITPNM1	ENSG00000110697.13	protein_coding	3556	3845	96	TRUE	96	190	3922	1233	115	140	12188	cds_internal	37920	13488	15558	8874	395	0.9767575773721924	1206
ENST00000534749.5|ENSG00000110697.13|OTTHUMG00000167675.5|OTTHUMT00000395520.1|PITPNM1-216|PITPNM1|4189|protein_coding|	PITPNM1	ENSG00000110697.13	protein_coding	3556	3845	96	TRUE	96	190	3922	1221	115	208	12189	cds_internal	37920	13488	15558	8874	395	0.9767575773721924	1207
ENST00000534749.5|ENSG00000110697.13|OTTHUMG00000167675.5|OTTHUMT00000395520.1|PITPNM1-216|PITPNM1|4189|protein_coding|	PITPNM1	ENSG00000110697.13	protein_coding	3556	3845	96	TRUE	96	190	3922	1221	115	140	12190	cds_internal	37920	13488	15558	8874	395	0.9767575773721924	1208
ENST00000534749.5|ENSG00000110697.13|OTTHUMG00000167675.5|OTTHUMT00000395520.1|PITPNM1-216|PITPNM1|4189|protein_coding|	PITPNM1	ENSG00000110697.13	protein_coding	3556	3845	96	TRUE	96	190	3922	1058	115	208	12191	cds_internal	37920	13488	15558	8874	395	0.9767575773721924	1209
ENST00000534749.5|ENSG00000110697.13|OTTHUMG00000167675.5|OTTHUMT00000395520.1|PITPNM1-216|PITPNM1|4189|protein_coding|	PITPNM1	ENSG00000110697.13	protein_coding	3556	3845	96	TRUE	96	190	3922	1058	115	140	12192	cds_internal	37920	13488	15558	8874	395	0.9767575773721924	1210
ENST00000534749.5|ENSG00000110697.13|OTTHUMG00000167675.5|OTTHUMT00000395520.1|PITPNM1-216|PITPNM1|4189|protein_coding|	PITPNM1	ENSG00000110697.13	protein_coding	3556	3845	96	TRUE	96	190	3922	1043	115	208	12193	cds_internal	37920	13488	15558	8874	395	0.9767575773721924	1211
ENST00000534749.5|ENSG00000110697.13|OTTHUMG00000167675.5|OTTHUMT00000395520.1|PITPNM1-216|PITPNM1|4189|protein_coding|	PITPNM1	ENSG00000110697.13	protein_coding	3556	3845	96	TRUE	96	190	3922	526	115	140	12194	cds_internal	37920	13488	15558	8874	395	0.9767575773721924	1212
ENST00000534749.5|ENSG00000110697.13|OTTHUMG00000167675.5|OTTHUMT00000395520.1|PITPNM1-216|PITPNM1|4189|protein_coding|	PITPNM1	ENSG00000110697.13	protein_coding	3556	3845	96	TRUE	96	190	3922	456	115	208	12195	cds_internal	37920	13488	15558	8874	395	0.9767575773721924	1213
ENST00000534749.5|ENSG00000110697.13|OTTHUMG00000167675.5|OTTHUMT00000395520.1|PITPNM1-216|PITPNM1|4189|protein_coding|	PITPNM1	ENSG00000110697.13	protein_coding	3556	3845	96	TRUE	96	190	3922	456	115	140	12196	cds_internal	37920	13488	15558	8874	395	0.9767575773721924	1214
ENST00000436757.6|ENSG00000110697.13|OTTHUMG00000167675.5|OTTHUMT00000395521.1|PITPNM1-202|PITPNM1|4216|protein_coding|	PITPNM1	ENSG00000110697.13	protein_coding	3583	3872	96	TRUE	96	220	3949	139	115	140	12210	cds_internal	37920	13488	15558	8874	395	0.9767575773721924	1215
ENST00000436757.6|ENSG00000110697.13|OTTHUMG00000167675.5|OTTHUMT00000395521.1|PITPNM1-202|PITPNM1|4216|protein_coding|	PITPNM1	ENSG00000110697.13	protein_coding	3583	3872	96	TRUE	96	220	3949	139	115	208	12211	cds_internal	37920	13488	15558	8874	395	0.9767575773721924	1216
ENST00000356404.8|ENSG00000110697.13|OTTHUMG00000167675.5|OTTHUMT00000504193.2|PITPNM1-201|PITPNM1|4217|protein_coding|	PITPNM1	ENSG00000110697.13	protein_coding	3584	3873	96	TRUE	96	218	3950	208	1043	115	12146	cds_internal	37920	8874	13488	15558	395	0.9767575773721924	1217
ENST00000356404.8|ENSG00000110697.13|OTTHUMG00000167675.5|OTTHUMT00000504193.2|PITPNM1-201|PITPNM1|4217|protein_coding|	PITPNM1	ENSG00000110697.13	protein_coding	3584	3873	96	TRUE	96	218	3950	140	651	115	12120	cds_internal	37920	8874	13488	15558	395	0.9767575773721924	1218
ENST00000356404.8|ENSG00000110697.13|OTTHUMG00000167675.5|OTTHUMT00000504193.2|PITPNM1-201|PITPNM1|4217|protein_coding|	PITPNM1	ENSG00000110697.13	protein_coding	3584	3873	96	TRUE	96	218	3950	208	1026	115	12144	cds_internal	37920	8874	13488	15558	395	0.9767575773721924	1219
ENST00000436757.6|ENSG00000110697.13|OTTHUMG00000167675.5|OTTHUMT00000395521.1|PITPNM1-202|PITPNM1|4216|protein_coding|	PITPNM1	ENSG00000110697.13	protein_coding	3583	3872	96	TRUE	96	220	3949	305	115	208	12106	cds_internal	37920	13488	15558	8874	395	0.9767575773721924	1220
ENST00000436757.6|ENSG00000110697.13|OTTHUMG00000167675.5|OTTHUMT00000395521.1|PITPNM1-202|PITPNM1|4216|protein_coding|	PITPNM1	ENSG00000110697.13	protein_coding	3583	3872	96	TRUE	96	220	3949	207	115	208	12090	cds_internal	37920	13488	15558	8874	395	0.9767575773721924	1221
ENST00000436757.6|ENSG00000110697.13|OTTHUMG00000167675.5|OTTHUMT00000395521.1|PITPNM1-202|PITPNM1|4216|protein_coding|	PITPNM1	ENSG00000110697.13	protein_coding	3583	3872	96	TRUE	96	220	3949	1042	115	208	12091	cds_internal	37920	13488	15558	8874	395	0.9767575773721924	1222
ENST00000436757.6|ENSG00000110697.13|OTTHUMG00000167675.5|OTTHUMT00000395521.1|PITPNM1-202|PITPNM1|4216|protein_coding|	PITPNM1	ENSG00000110697.13	protein_coding	3583	3872	96	TRUE	96	220	3949	1057	115	140	12092	cds_internal	37920	13488	15558	8874	395	0.9767575773721924	1223
ENST00000436757.6|ENSG00000110697.13|OTTHUMG00000167675.5|OTTHUMT00000395521.1|PITPNM1-202|PITPNM1|4216|protein_coding|	PITPNM1	ENSG00000110697.13	protein_coding	3583	3872	96	TRUE	96	220	3949	1057	115	208	12093	cds_internal	37920	13488	15558	8874	395	0.9767575773721924	1224
ENST00000436757.6|ENSG00000110697.13|OTTHUMG00000167675.5|OTTHUMT00000395521.1|PITPNM1-202|PITPNM1|4216|protein_coding|	PITPNM1	ENSG00000110697.13	protein_coding	3583	3872	96	TRUE	96	220	3949	1220	115	140	12094	cds_internal	37920	13488	15558	8874	395	0.9767575773721924	1225
ENST00000436757.6|ENSG00000110697.13|OTTHUMG00000167675.5|OTTHUMT00000395521.1|PITPNM1-202|PITPNM1|4216|protein_coding|	PITPNM1	ENSG00000110697.13	protein_coding	3583	3872	96	TRUE	96	220	3949	1220	115	208	12095	cds_internal	37920	13488	15558	8874	395	0.9767575773721924	1226
ENST00000436757.6|ENSG00000110697.13|OTTHUMG00000167675.5|OTTHUMT00000395521.1|PITPNM1-202|PITPNM1|4216|protein_coding|	PITPNM1	ENSG00000110697.13	protein_coding	3583	3872	96	TRUE	96	220	3949	1232	115	140	12096	cds_internal	37920	13488	15558	8874	395	0.9767575773721924	1227
ENST00000436757.6|ENSG00000110697.13|OTTHUMG00000167675.5|OTTHUMT00000395521.1|PITPNM1-202|PITPNM1|4216|protein_coding|	PITPNM1	ENSG00000110697.13	protein_coding	3583	3872	96	TRUE	96	220	3949	1232	115	208	12097	cds_internal	37920	13488	15558	8874	395	0.9767575773721924	1228
ENST00000436757.6|ENSG00000110697.13|OTTHUMG00000167675.5|OTTHUMT00000395521.1|PITPNM1-202|PITPNM1|4216|protein_coding|	PITPNM1	ENSG00000110697.13	protein_coding	3583	3872	96	TRUE	96	220	3949	909	115	208	12098	cds_internal	37920	13488	15558	8874	395	0.9767575773721924	1229
ENST00000436757.6|ENSG00000110697.13|OTTHUMG00000167675.5|OTTHUMT00000395521.1|PITPNM1-202|PITPNM1|4216|protein_coding|	PITPNM1	ENSG00000110697.13	protein_coding	3583	3872	96	TRUE	96	220	3949	909	115	140	12099	cds_internal	37920	13488	15558	8874	395	0.9767575773721924	1230
ENST00000436757.6|ENSG00000110697.13|OTTHUMG00000167675.5|OTTHUMT00000395521.1|PITPNM1-202|PITPNM1|4216|protein_coding|	PITPNM1	ENSG00000110697.13	protein_coding	3583	3872	96	TRUE	96	220	3949	876	115	208	12100	cds_internal	37920	13488	15558	8874	395	0.9767575773721924	1231
ENST00000436757.6|ENSG00000110697.13|OTTHUMG00000167675.5|OTTHUMT00000395521.1|PITPNM1-202|PITPNM1|4216|protein_coding|	PITPNM1	ENSG00000110697.13	protein_coding	3583	3872	96	TRUE	96	220	3949	876	115	140	12101	cds_internal	37920	13488	15558	8874	395	0.9767575773721924	1232
ENST00000436757.6|ENSG00000110697.13|OTTHUMG00000167675.5|OTTHUMT00000395521.1|PITPNM1-202|PITPNM1|4216|protein_coding|	PITPNM1	ENSG00000110697.13	protein_coding	3583	3872	96	TRUE	96	220	3949	245	115	208	12102	cds_internal	37920	13488	15558	8874	395	0.9767575773721924	1233
ENST00000436757.6|ENSG00000110697.13|OTTHUMG00000167675.5|OTTHUMT00000395521.1|PITPNM1-202|PITPNM1|4216|protein_coding|	PITPNM1	ENSG00000110697.13	protein_coding	3583	3872	96	TRUE	96	220	3949	286	115	140	12103	cds_internal	37920	13488	15558	8874	395	0.9767575773721924	1234
ENST00000436757.6|ENSG00000110697.13|OTTHUMG00000167675.5|OTTHUMT00000395521.1|PITPNM1-202|PITPNM1|4216|protein_coding|	PITPNM1	ENSG00000110697.13	protein_coding	3583	3872	96	TRUE	96	220	3949	286	115	208	12104	cds_internal	37920	13488	15558	8874	395	0.9767575773721924	1235
ENST00000436757.6|ENSG00000110697.13|OTTHUMG00000167675.5|OTTHUMT00000395521.1|PITPNM1-202|PITPNM1|4216|protein_coding|	PITPNM1	ENSG00000110697.13	protein_coding	3583	3872	96	TRUE	96	220	3949	1042	115	140	12089	cds_internal	37920	13488	15558	8874	395	0.9767575773721924	1236
ENST00000436757.6|ENSG00000110697.13|OTTHUMG00000167675.5|OTTHUMT00000395521.1|PITPNM1-202|PITPNM1|4216|protein_coding|	PITPNM1	ENSG00000110697.13	protein_coding	3583	3872	96	TRUE	96	220	3949	1025	115	140	12088	cds_internal	37920	13488	15558	8874	395	0.9767575773721924	1237
ENST00000436757.6|ENSG00000110697.13|OTTHUMG00000167675.5|OTTHUMT00000395521.1|PITPNM1-202|PITPNM1|4216|protein_coding|	PITPNM1	ENSG00000110697.13	protein_coding	3583	3872	96	TRUE	96	220	3949	1006	115	208	12087	cds_internal	37920	13488	15558	8874	395	0.9767575773721924	1238
ENST00000542590.2|ENSG00000175463.12|OTTHUMG00000167139.4|OTTHUMT00000395492.3|TBC1D10C-209|TBC1D10C|1796|protein_coding|	TBC1D10C	ENSG00000175463.12	protein_coding	445	734	96	TRUE	96	120	1458	446	180	104	12078	cds_internal	19564	10396	4966	4202	203.79167	0.923316327	1239
ENST00000356404.8|ENSG00000110697.13|OTTHUMG00000167675.5|OTTHUMT00000504193.2|PITPNM1-201|PITPNM1|4217|protein_coding|	PITPNM1	ENSG00000110697.13	protein_coding	3584	3873	96	TRUE	96	218	3950	140	534	115	12025	cds_internal	37920	8874	13488	15558	395	0.9767575773721924	1240
ENST00000329117.10|ENSG00000132692.19|OTTHUMG00000033322.4|OTTHUMT00000081844.3|BCAN-201|BCAN|3297|protein_coding|	BCAN	ENSG00000132692.19	protein_coding	2179	2467	96	TRUE	96	167	2900	198	95	911	12046	cds_internal	36358	5165	6298	24895	378.72916	0.7648332673034066	1241
ENST00000329117.10|ENSG00000132692.19|OTTHUMG00000033322.4|OTTHUMT00000081844.3|BCAN-201|BCAN|3297|protein_coding|	BCAN	ENSG00000132692.19	protein_coding	2179	2467	96	TRUE	96	167	2900	198	95	501	12047	cds_internal	36358	5165	6298	24895	378.72916	0.7648332673034066	1242
ENST00000356404.8|ENSG00000110697.13|OTTHUMG00000167675.5|OTTHUMT00000504193.2|PITPNM1-201|PITPNM1|4217|protein_coding|	PITPNM1	ENSG00000110697.13	protein_coding	3584	3873	96	TRUE	96	218	3950	208	651	115	12143	cds_internal	37920	8874	13488	15558	395	0.9767575773721924	1243
ENST00000329117.10|ENSG00000132692.19|OTTHUMG00000033322.4|OTTHUMT00000081844.3|BCAN-201|BCAN|3297|protein_coding|	BCAN	ENSG00000132692.19	protein_coding	2179	2467	96	TRUE	96	167	2900	198	95	684	12049	cds_internal	36358	5165	6298	24895	378.72916	0.7648332673034066	1244
ENST00000542590.2|ENSG00000175463.12|OTTHUMG00000167139.4|OTTHUMT00000395492.3|TBC1D10C-209|TBC1D10C|1796|protein_coding|	TBC1D10C	ENSG00000175463.12	protein_coding	445	734	96	TRUE	96	120	1458	382	180	104	12055	cds_internal	19564	10396	4966	4202	203.79167	0.923316327	1245
ENST00000542590.2|ENSG00000175463.12|OTTHUMG00000167139.4|OTTHUMT00000395492.3|TBC1D10C-209|TBC1D10C|1796|protein_coding|	TBC1D10C	ENSG00000175463.12	protein_coding	445	734	96	TRUE	96	120	1458	377	180	104	12079	cds_internal	19564	10396	4966	4202	203.79167	0.923316327	1246
ENST00000436757.6|ENSG00000110697.13|OTTHUMG00000167675.5|OTTHUMT00000395521.1|PITPNM1-202|PITPNM1|4216|protein_coding|	PITPNM1	ENSG00000110697.13	protein_coding	3583	3872	96	TRUE	96	220	3949	1006	115	140	12086	cds_internal	37920	13488	15558	8874	395	0.9767575773721924	1247
ENST00000356404.8|ENSG00000110697.13|OTTHUMG00000167675.5|OTTHUMT00000504193.2|PITPNM1-201|PITPNM1|4217|protein_coding|	PITPNM1	ENSG00000110697.13	protein_coding	3584	3873	96	TRUE	96	218	3950	140	245	115	12080	cds_internal	37920	8874	13488	15558	395	0.9767575773721924	1248
ENST00000436757.6|ENSG00000110697.13|OTTHUMG00000167675.5|OTTHUMT00000395521.1|PITPNM1-202|PITPNM1|4216|protein_coding|	PITPNM1	ENSG00000110697.13	protein_coding	3583	3872	96	TRUE	96	220	3949	1025	115	208	12081	cds_internal	37920	13488	15558	8874	395	0.9767575773721924	1249
ENST00000436757.6|ENSG00000110697.13|OTTHUMG00000167675.5|OTTHUMT00000395521.1|PITPNM1-202|PITPNM1|4216|protein_coding|	PITPNM1	ENSG00000110697.13	protein_coding	3583	3872	96	TRUE	96	220	3949	988	115	140	12082	cds_internal	37920	13488	15558	8874	395	0.9767575773721924	1250
ENST00000436757.6|ENSG00000110697.13|OTTHUMG00000167675.5|OTTHUMT00000395521.1|PITPNM1-202|PITPNM1|4216|protein_coding|	PITPNM1	ENSG00000110697.13	protein_coding	3583	3872	96	TRUE	96	220	3949	988	115	208	12083	cds_internal	37920	13488	15558	8874	395	0.9767575773721924	1251
ENST00000436757.6|ENSG00000110697.13|OTTHUMG00000167675.5|OTTHUMT00000395521.1|PITPNM1-202|PITPNM1|4216|protein_coding|	PITPNM1	ENSG00000110697.13	protein_coding	3583	3872	96	TRUE	96	220	3949	993	115	140	12084	cds_internal	37920	13488	15558	8874	395	0.9767575773721924	1252
ENST00000436757.6|ENSG00000110697.13|OTTHUMG00000167675.5|OTTHUMT00000395521.1|PITPNM1-202|PITPNM1|4216|protein_coding|	PITPNM1	ENSG00000110697.13	protein_coding	3583	3872	96	TRUE	96	220	3949	993	115	208	12085	cds_internal	37920	13488	15558	8874	395	0.9767575773721924	1253
ENST00000436757.6|ENSG00000110697.13|OTTHUMG00000167675.5|OTTHUMT00000395521.1|PITPNM1-202|PITPNM1|4216|protein_coding|	PITPNM1	ENSG00000110697.13	protein_coding	3583	3872	96	TRUE	96	220	3949	305	115	140	12105	cds_internal	37920	13488	15558	8874	395	0.9767575773721924	1254
ENST00000329117.10|ENSG00000132692.19|OTTHUMG00000033322.4|OTTHUMT00000081844.3|BCAN-201|BCAN|3297|protein_coding|	BCAN	ENSG00000132692.19	protein_coding	2179	2467	96	TRUE	96	167	2900	198	95	473	12048	cds_internal	36358	5165	6298	24895	378.72916	0.7648332673034066	1255
ENST00000436757.6|ENSG00000110697.13|OTTHUMG00000167675.5|OTTHUMT00000395521.1|PITPNM1-202|PITPNM1|4216|protein_coding|	PITPNM1	ENSG00000110697.13	protein_coding	3583	3872	96	TRUE	96	220	3949	456	115	140	12107	cds_internal	37920	13488	15558	8874	395	0.9767575773721924	1256
ENST00000356404.8|ENSG00000110697.13|OTTHUMG00000167675.5|OTTHUMT00000504193.2|PITPNM1-201|PITPNM1|4217|protein_coding|	PITPNM1	ENSG00000110697.13	protein_coding	3584	3873	96	TRUE	96	218	3950	140	989	115	12126	cds_internal	37920	8874	13488	15558	395	0.9767575773721924	1257
ENST00000356404.8|ENSG00000110697.13|OTTHUMG00000167675.5|OTTHUMT00000504193.2|PITPNM1-201|PITPNM1|4217|protein_coding|	PITPNM1	ENSG00000110697.13	protein_coding	3584	3873	96	TRUE	96	218	3950	208	1244	115	12128	cds_internal	37920	8874	13488	15558	395	0.9767575773721924	1258
ENST00000356404.8|ENSG00000110697.13|OTTHUMG00000167675.5|OTTHUMT00000504193.2|PITPNM1-201|PITPNM1|4217|protein_coding|	PITPNM1	ENSG00000110697.13	protein_coding	3584	3873	96	TRUE	96	218	3950	208	1233	115	12129	cds_internal	37920	8874	13488	15558	395	0.9767575773721924	1259
ENST00000356404.8|ENSG00000110697.13|OTTHUMG00000167675.5|OTTHUMT00000504193.2|PITPNM1-201|PITPNM1|4217|protein_coding|	PITPNM1	ENSG00000110697.13	protein_coding	3584	3873	96	TRUE	96	218	3950	208	994	115	12131	cds_internal	37920	8874	13488	15558	395	0.9767575773721924	1260
ENST00000356404.8|ENSG00000110697.13|OTTHUMG00000167675.5|OTTHUMT00000504193.2|PITPNM1-201|PITPNM1|4217|protein_coding|	PITPNM1	ENSG00000110697.13	protein_coding	3584	3873	96	TRUE	96	218	3950	140	207	115	12132	cds_internal	37920	8874	13488	15558	395	0.9767575773721924	1261
ENST00000356404.8|ENSG00000110697.13|OTTHUMG00000167675.5|OTTHUMT00000504193.2|PITPNM1-201|PITPNM1|4217|protein_coding|	PITPNM1	ENSG00000110697.13	protein_coding	3584	3873	96	TRUE	96	218	3950	140	609	115	12133	cds_internal	37920	8874	13488	15558	395	0.9767575773721924	1262
ENST00000356404.8|ENSG00000110697.13|OTTHUMG00000167675.5|OTTHUMT00000504193.2|PITPNM1-201|PITPNM1|4217|protein_coding|	PITPNM1	ENSG00000110697.13	protein_coding	3584	3873	96	TRUE	96	218	3950	140	1058	115	12134	cds_internal	37920	8874	13488	15558	395	0.9767575773721924	1263
ENST00000356404.8|ENSG00000110697.13|OTTHUMG00000167675.5|OTTHUMT00000504193.2|PITPNM1-201|PITPNM1|4217|protein_coding|	PITPNM1	ENSG00000110697.13	protein_coding	3584	3873	96	TRUE	96	218	3950	140	526	115	12135	cds_internal	37920	8874	13488	15558	395	0.9767575773721924	1264
ENST00000356404.8|ENSG00000110697.13|OTTHUMG00000167675.5|OTTHUMT00000504193.2|PITPNM1-201|PITPNM1|4217|protein_coding|	PITPNM1	ENSG00000110697.13	protein_coding	3584	3873	96	TRUE	96	218	3950	140	910	115	12136	cds_internal	37920	8874	13488	15558	395	0.9767575773721924	1265
ENST00000356404.8|ENSG00000110697.13|OTTHUMG00000167675.5|OTTHUMT00000504193.2|PITPNM1-201|PITPNM1|4217|protein_coding|	PITPNM1	ENSG00000110697.13	protein_coding	3584	3873	96	TRUE	96	218	3950	140	1026	115	12137	cds_internal	37920	8874	13488	15558	395	0.9767575773721924	1266
ENST00000356404.8|ENSG00000110697.13|OTTHUMG00000167675.5|OTTHUMT00000504193.2|PITPNM1-201|PITPNM1|4217|protein_coding|	PITPNM1	ENSG00000110697.13	protein_coding	3584	3873	96	TRUE	96	218	3950	208	1221	115	12138	cds_internal	37920	8874	13488	15558	395	0.9767575773721924	1267
ENST00000356404.8|ENSG00000110697.13|OTTHUMG00000167675.5|OTTHUMT00000504193.2|PITPNM1-201|PITPNM1|4217|protein_coding|	PITPNM1	ENSG00000110697.13	protein_coding	3584	3873	96	TRUE	96	218	3950	140	1007	115	12139	cds_internal	37920	8874	13488	15558	395	0.9767575773721924	1268
ENST00000356404.8|ENSG00000110697.13|OTTHUMG00000167675.5|OTTHUMT00000504193.2|PITPNM1-201|PITPNM1|4217|protein_coding|	PITPNM1	ENSG00000110697.13	protein_coding	3584	3873	96	TRUE	96	218	3950	208	877	115	12140	cds_internal	37920	8874	13488	15558	395	0.9767575773721924	1269
ENST00000356404.8|ENSG00000110697.13|OTTHUMG00000167675.5|OTTHUMT00000504193.2|PITPNM1-201|PITPNM1|4217|protein_coding|	PITPNM1	ENSG00000110697.13	protein_coding	3584	3873	96	TRUE	96	218	3950	208	139	115	12141	cds_internal	37920	8874	13488	15558	395	0.9767575773721924	1270
ENST00000356404.8|ENSG00000110697.13|OTTHUMG00000167675.5|OTTHUMT00000504193.2|PITPNM1-201|PITPNM1|4217|protein_coding|	PITPNM1	ENSG00000110697.13	protein_coding	3584	3873	96	TRUE	96	218	3950	208	910	115	12142	cds_internal	37920	8874	13488	15558	395	0.9767575773721924	1271
ENST00000436757.6|ENSG00000110697.13|OTTHUMG00000167675.5|OTTHUMT00000395521.1|PITPNM1-202|PITPNM1|4216|protein_coding|	PITPNM1	ENSG00000110697.13	protein_coding	3583	3872	96	TRUE	96	220	3949	456	115	208	12108	cds_internal	37920	13488	15558	8874	395	0.9767575773721924	1272
ENST00000356404.8|ENSG00000110697.13|OTTHUMG00000167675.5|OTTHUMT00000504193.2|PITPNM1-201|PITPNM1|4217|protein_coding|	PITPNM1	ENSG00000110697.13	protein_coding	3584	3873	96	TRUE	96	218	3950	208	305	115	12127	cds_internal	37920	8874	13488	15558	395	0.9767575773721924	1273
ENST00000356404.8|ENSG00000110697.13|OTTHUMG00000167675.5|OTTHUMT00000504193.2|PITPNM1-201|PITPNM1|4217|protein_coding|	PITPNM1	ENSG00000110697.13	protein_coding	3584	3873	96	TRUE	96	218	3950	208	286	115	12130	cds_internal	37920	8874	13488	15558	395	0.9767575773721924	1274
ENST00000356404.8|ENSG00000110697.13|OTTHUMG00000167675.5|OTTHUMT00000504193.2|PITPNM1-201|PITPNM1|4217|protein_coding|	PITPNM1	ENSG00000110697.13	protein_coding	3584	3873	96	TRUE	96	218	3950	140	174	115	12125	cds_internal	37920	8874	13488	15558	395	0.9767575773721924	1275
ENST00000436757.6|ENSG00000110697.13|OTTHUMG00000167675.5|OTTHUMT00000395521.1|PITPNM1-202|PITPNM1|4216|protein_coding|	PITPNM1	ENSG00000110697.13	protein_coding	3583	3872	96	TRUE	96	220	3949	650	115	208	12116	cds_internal	37920	13488	15558	8874	395	0.9767575773721924	1276
ENST00000436757.6|ENSG00000110697.13|OTTHUMG00000167675.5|OTTHUMT00000395521.1|PITPNM1-202|PITPNM1|4216|protein_coding|	PITPNM1	ENSG00000110697.13	protein_coding	3583	3872	96	TRUE	96	220	3949	526	115	140	12109	cds_internal	37920	13488	15558	8874	395	0.9767575773721924	1277
ENST00000436757.6|ENSG00000110697.13|OTTHUMG00000167675.5|OTTHUMT00000395521.1|PITPNM1-202|PITPNM1|4216|protein_coding|	PITPNM1	ENSG00000110697.13	protein_coding	3583	3872	96	TRUE	96	220	3949	526	115	208	12110	cds_internal	37920	13488	15558	8874	395	0.9767575773721924	1278
ENST00000436757.6|ENSG00000110697.13|OTTHUMG00000167675.5|OTTHUMT00000395521.1|PITPNM1-202|PITPNM1|4216|protein_coding|	PITPNM1	ENSG00000110697.13	protein_coding	3583	3872	96	TRUE	96	220	3949	533	115	140	12111	cds_internal	37920	13488	15558	8874	395	0.9767575773721924	1279
ENST00000356404.8|ENSG00000110697.13|OTTHUMG00000167675.5|OTTHUMT00000504193.2|PITPNM1-201|PITPNM1|4217|protein_coding|	PITPNM1	ENSG00000110697.13	protein_coding	3584	3873	96	TRUE	96	218	3950	140	1221	115	12124	cds_internal	37920	8874	13488	15558	395	0.9767575773721924	1280
ENST00000436757.6|ENSG00000110697.13|OTTHUMG00000167675.5|OTTHUMT00000395521.1|PITPNM1-202|PITPNM1|4216|protein_coding|	PITPNM1	ENSG00000110697.13	protein_coding	3583	3872	96	TRUE	96	220	3949	608	115	140	12113	cds_internal	37920	13488	15558	8874	395	0.9767575773721924	1281
ENST00000436757.6|ENSG00000110697.13|OTTHUMG00000167675.5|OTTHUMT00000395521.1|PITPNM1-202|PITPNM1|4216|protein_coding|	PITPNM1	ENSG00000110697.13	protein_coding	3583	3872	96	TRUE	96	220	3949	608	115	208	12114	cds_internal	37920	13488	15558	8874	395	0.9767575773721924	1282
ENST00000436757.6|ENSG00000110697.13|OTTHUMG00000167675.5|OTTHUMT00000395521.1|PITPNM1-202|PITPNM1|4216|protein_coding|	PITPNM1	ENSG00000110697.13	protein_coding	3583	3872	96	TRUE	96	220	3949	650	115	140	12115	cds_internal	37920	13488	15558	8874	395	0.9767575773721924	1283
ENST00000436757.6|ENSG00000110697.13|OTTHUMG00000167675.5|OTTHUMT00000395521.1|PITPNM1-202|PITPNM1|4216|protein_coding|	PITPNM1	ENSG00000110697.13	protein_coding	3583	3872	96	TRUE	96	220	3949	533	115	208	12112	cds_internal	37920	13488	15558	8874	395	0.9767575773721924	1284
ENST00000436757.6|ENSG00000110697.13|OTTHUMG00000167675.5|OTTHUMT00000395521.1|PITPNM1-202|PITPNM1|4216|protein_coding|	PITPNM1	ENSG00000110697.13	protein_coding	3583	3872	96	TRUE	96	220	3949	1243	115	140	12117	cds_internal	37920	13488	15558	8874	395	0.9767575773721924	1285
ENST00000356404.8|ENSG00000110697.13|OTTHUMG00000167675.5|OTTHUMT00000504193.2|PITPNM1-201|PITPNM1|4217|protein_coding|	PITPNM1	ENSG00000110697.13	protein_coding	3584	3873	96	TRUE	96	218	3950	208	207	115	12118	cds_internal	37920	8874	13488	15558	395	0.9767575773721924	1286
ENST00000356404.8|ENSG00000110697.13|OTTHUMG00000167675.5|OTTHUMT00000504193.2|PITPNM1-201|PITPNM1|4217|protein_coding|	PITPNM1	ENSG00000110697.13	protein_coding	3584	3873	96	TRUE	96	218	3950	208	174	115	12119	cds_internal	37920	8874	13488	15558	395	0.9767575773721924	1287
ENST00000356404.8|ENSG00000110697.13|OTTHUMG00000167675.5|OTTHUMT00000504193.2|PITPNM1-201|PITPNM1|4217|protein_coding|	PITPNM1	ENSG00000110697.13	protein_coding	3584	3873	96	TRUE	96	218	3950	140	139	115	12121	cds_internal	37920	8874	13488	15558	395	0.9767575773721924	1288
ENST00000356404.8|ENSG00000110697.13|OTTHUMG00000167675.5|OTTHUMT00000504193.2|PITPNM1-201|PITPNM1|4217|protein_coding|	PITPNM1	ENSG00000110697.13	protein_coding	3584	3873	96	TRUE	96	218	3950	140	877	115	12122	cds_internal	37920	8874	13488	15558	395	0.9767575773721924	1289
ENST00000356404.8|ENSG00000110697.13|OTTHUMG00000167675.5|OTTHUMT00000504193.2|PITPNM1-201|PITPNM1|4217|protein_coding|	PITPNM1	ENSG00000110697.13	protein_coding	3584	3873	96	TRUE	96	218	3950	208	456	115	12123	cds_internal	37920	8874	13488	15558	395	0.9767575773721924	1290
ENST00000249601.9|ENSG00000128805.15|OTTHUMG00000018176.5|OTTHUMT00000358767.1|ARHGAP22-201|ARHGAP22|2729|protein_coding|	ARHGAP22	ENSG00000128805.15	protein_coding	1804	2091	95	TRUE	95	278	2372	239	189	127	12285	cds_internal	9764	2195	1751	5818	102.778946	0.8667451389082738	1291
ENST00000526387.5|ENSG00000175463.12|OTTHUMG00000167139.4|OTTHUMT00000393376.1|TBC1D10C-203|TBC1D10C|1520|protein_coding|	TBC1D10C	ENSG00000175463.12	protein_coding	363	648	95	TRUE	95	38	968	94	124	246	12308	cds_internal	19453	4505	6750	8198	204.76842	0.9741358345775232	1292
ENST00000526387.5|ENSG00000175463.12|OTTHUMG00000167139.4|OTTHUMT00000393376.1|TBC1D10C-203|TBC1D10C|1520|protein_coding|	TBC1D10C	ENSG00000175463.12	protein_coding	363	648	95	TRUE	95	38	968	94	124	224	12307	cds_internal	19453	4505	6750	8198	204.76842	0.9741358345775232	1293
ENST00000247706.4|ENSG00000127220.6|OTTHUMG00000182663.3|OTTHUMT00000462937.2|ABHD8-201|ABHD8|2042|protein_coding|	ABHD8	ENSG00000127220.6	protein_coding	388	674	95	TRUE	95	193	1510	439	135	164	12300	cds_internal	38798	14421	8116	16261	408.4	0.9644929492422248	1294
ENST00000265626.8|ENSG00000124225.16|OTTHUMG00000032831.4|-|PMEPA1-201|PMEPA1|4627|protein_coding|	PMEPA1	ENSG00000124225.16	protein_coding	354	639	95	TRUE	95	255	966	94	164	237	12294	cds_internal	325930	79535	91768	154627	3430.842	0.9601223832707328	1295
ENST00000265626.8|ENSG00000124225.16|OTTHUMG00000032831.4|-|PMEPA1-201|PMEPA1|4627|protein_coding|	PMEPA1	ENSG00000124225.16	protein_coding	354	639	95	TRUE	95	255	966	94	164	236	12293	cds_internal	325930	79535	91768	154627	3430.842	0.9601223832707328	1296
ENST00000417912.6|ENSG00000128805.15|OTTHUMG00000018176.5|OTTHUMT00000358760.1|ARHGAP22-205|ARHGAP22|2352|protein_coding|	ARHGAP22	ENSG00000128805.15	protein_coding	1731	2018	95	TRUE	95	157	2299	189	127	239	12291	cds_internal	9764	1751	5818	2195	102.778946	0.8667451389082738	1297
ENST00000435790.6|ENSG00000128805.15|OTTHUMG00000018176.5|OTTHUMT00000358761.2|ARHGAP22-206|ARHGAP22|2595|protein_coding|	ARHGAP22	ENSG00000128805.15	protein_coding	1876	2163	95	TRUE	95	332	2444	239	189	127	12289	cds_internal	9764	2195	1751	5818	102.778946	0.8667451389082738	1298
ENST00000417247.6|ENSG00000128805.15|OTTHUMG00000018176.5|OTTHUMT00000358762.1|ARHGAP22-204|ARHGAP22|2340|protein_coding|	ARHGAP22	ENSG00000128805.15	protein_coding	1416	1703	95	TRUE	95	160	1984	189	127	239	12288	cds_internal	9764	1751	5818	2195	102.778946	0.8667451389082738	1299
ENST00000526387.5|ENSG00000175463.12|OTTHUMG00000167139.4|OTTHUMT00000393376.1|TBC1D10C-203|TBC1D10C|1520|protein_coding|	TBC1D10C	ENSG00000175463.12	protein_coding	363	648	95	TRUE	95	38	968	94	124	310	12286	cds_internal	19453	4505	6750	8198	204.76842	0.9741358345775232	1300
ENST00000265626.8|ENSG00000124225.16|OTTHUMG00000032831.4|-|PMEPA1-201|PMEPA1|4627|protein_coding|	PMEPA1	ENSG00000124225.16	protein_coding	354	639	95	TRUE	95	255	966	94	164	234	12292	cds_internal	325930	79535	91768	154627	3430.842	0.9601223832707328	1301
ENST00000374172.5|ENSG00000128805.15|OTTHUMG00000018176.5|OTTHUMT00000047944.2|ARHGAP22-203|ARHGAP22|2380|protein_coding|	ARHGAP22	ENSG00000128805.15	protein_coding	1455	1742	95	TRUE	95	256	2023	189	127	239	12284	cds_internal	9764	1751	5818	2195	102.778946	0.8667451389082738	1302
ENST00000312390.9|ENSG00000175463.12|OTTHUMG00000167139.4|-|TBC1D10C-201|TBC1D10C|1497|protein_coding|	TBC1D10C	ENSG00000175463.12	protein_coding	341	626	95	TRUE	95	16	946	124	233	94	12255	cds_internal	19453	6750	8198	4505	204.76842	0.9741358345775232	1303
ENST00000374170.5|ENSG00000128805.15|OTTHUMG00000018176.5|OTTHUMT00000047945.2|ARHGAP22-202|ARHGAP22|2107|protein_coding|	ARHGAP22	ENSG00000128805.15	protein_coding	1182	1469	95	TRUE	95	133	1750	189	127	239	12283	cds_internal	9764	1751	5818	2195	102.778946	0.8667451389082738	1304
ENST00000312390.9|ENSG00000175463.12|OTTHUMG00000167139.4|-|TBC1D10C-201|TBC1D10C|1497|protein_coding|	TBC1D10C	ENSG00000175463.12	protein_coding	341	626	95	TRUE	95	16	946	124	224	94	12236	cds_internal	19453	6750	8198	4505	204.76842	0.9741358345775232	1305
ENST00000312390.9|ENSG00000175463.12|OTTHUMG00000167139.4|-|TBC1D10C-201|TBC1D10C|1497|protein_coding|	TBC1D10C	ENSG00000175463.12	protein_coding	341	626	95	TRUE	95	16	946	124	246	94	12238	cds_internal	19453	6750	8198	4505	204.76842	0.9741358345775232	1306
ENST00000312390.9|ENSG00000175463.12|OTTHUMG00000167139.4|-|TBC1D10C-201|TBC1D10C|1497|protein_coding|	TBC1D10C	ENSG00000175463.12	protein_coding	341	626	95	TRUE	95	16	946	124	241	94	12235	cds_internal	19453	6750	8198	4505	204.76842	0.9741358345775232	1307
ENST00000526387.5|ENSG00000175463.12|OTTHUMG00000167139.4|OTTHUMT00000393376.1|TBC1D10C-203|TBC1D10C|1520|protein_coding|	TBC1D10C	ENSG00000175463.12	protein_coding	363	648	95	TRUE	95	38	968	94	124	241	12257	cds_internal	19453	4505	6750	8198	204.76842	0.9741358345775232	1308
ENST00000312390.9|ENSG00000175463.12|OTTHUMG00000167139.4|-|TBC1D10C-201|TBC1D10C|1497|protein_coding|	TBC1D10C	ENSG00000175463.12	protein_coding	341	626	95	TRUE	95	16	946	124	310	94	12258	cds_internal	19453	6750	8198	4505	204.76842	0.9741358345775232	1309
ENST00000526387.5|ENSG00000175463.12|OTTHUMG00000167139.4|OTTHUMT00000393376.1|TBC1D10C-203|TBC1D10C|1520|protein_coding|	TBC1D10C	ENSG00000175463.12	protein_coding	363	648	95	TRUE	95	38	968	94	124	233	12280	cds_internal	19453	4505	6750	8198	204.76842	0.9741358345775232	1310
ENST00000477708.6|ENSG00000128805.15|OTTHUMG00000018176.5|OTTHUMT00000047948.2|ARHGAP22-210|ARHGAP22|1951|protein_coding|	ARHGAP22	ENSG00000128805.15	protein_coding	1026	1313	95	TRUE	95	1	1594	189	127	239	12282	cds_internal	9764	1751	5818	2195	102.778946	0.8667451389082738	1311
ENST00000650711.1|ENSG00000108576.10|OTTHUMG00000132751.7|OTTHUMT00000504255.2|SLC6A4-206|SLC6A4|6335|protein_coding|	SLC6A4	ENSG00000108576.10	protein_coding	707	991	94	TRUE	94	306	2196	166	120	496	12564	cds_internal	3754	452	1958	1344	39.93617	0.8757632180691195	1312
ENST00000271643.9|ENSG00000143382.16|OTTHUMG00000034863.6|-|ADAMTSL4-201|ADAMTSL4|4212|protein_coding|	ADAMTSL4	ENSG00000143382.16	protein_coding	2415	2697	94	TRUE	94	250	3472	93	491	117	12573	cds_internal	12918	2640	8230	2048	137.42554	0.8225977217901239	1313
ENST00000261707.7|ENSG00000108576.10|OTTHUMG00000132751.7|-|SLC6A4-201|SLC6A4|6604|protein_coding|	SLC6A4	ENSG00000108576.10	protein_coding	978	1262	94	TRUE	94	577	2467	496	160	120	12572	cds_internal	3754	1344	452	1958	39.93617	0.8757632180691195	1314
ENST00000369039.9|ENSG00000143382.16|OTTHUMG00000034863.6|-|ADAMTSL4-203|ADAMTSL4|4319|protein_coding|	ADAMTSL4	ENSG00000143382.16	protein_coding	2523	2805	94	TRUE	94	289	3580	93	491	117	12571	cds_internal	12918	2640	8230	2048	137.42554	0.8225977217901239	1315
ENST00000369038.6|ENSG00000143382.16|OTTHUMG00000034863.6|OTTHUMT00000084395.4|ADAMTSL4-202|ADAMTSL4|4167|protein_coding|	ADAMTSL4	ENSG00000143382.16	protein_coding	2366	2648	94	TRUE	94	201	3423	1074	117	93	12570	cds_internal	12918	8230	2048	2640	137.42554	0.8225977217901238	1316
ENST00000369039.9|ENSG00000143382.16|OTTHUMG00000034863.6|-|ADAMTSL4-203|ADAMTSL4|4319|protein_coding|	ADAMTSL4	ENSG00000143382.16	protein_coding	2523	2805	94	TRUE	94	289	3580	93	424	117	12569	cds_internal	12918	2640	8230	2048	137.42554	0.8225977217901239	1317
ENST00000231656.13|ENSG00000113722.18|OTTHUMG00000169772.11|OTTHUMT00000252328.9|CDX1-201|CDX1|1775|protein_coding|	CDX1	ENSG00000113722.18	protein_coding	112	395	94	TRUE	94	99	894	265	193	106	12568	cds_internal	350	80	129	141	3.7234042	0.9753175046571796	1318
ENST00000271643.9|ENSG00000143382.16|OTTHUMG00000034863.6|-|ADAMTSL4-201|ADAMTSL4|4212|protein_coding|	ADAMTSL4	ENSG00000143382.16	protein_coding	2415	2697	94	TRUE	94	250	3472	93	1074	117	12567	cds_internal	12918	2640	8230	2048	137.42554	0.8225977217901239	1319
ENST00000271643.9|ENSG00000143382.16|OTTHUMG00000034863.6|-|ADAMTSL4-201|ADAMTSL4|4212|protein_coding|	ADAMTSL4	ENSG00000143382.16	protein_coding	2415	2697	94	TRUE	94	250	3472	93	424	117	12565	cds_internal	12918	2640	8230	2048	137.42554	0.8225977217901239	1320
ENST00000369039.9|ENSG00000143382.16|OTTHUMG00000034863.6|-|ADAMTSL4-203|ADAMTSL4|4319|protein_coding|	ADAMTSL4	ENSG00000143382.16	protein_coding	2523	2805	94	TRUE	94	289	3580	93	1097	117	12559	cds_internal	12918	2640	8230	2048	137.42554	0.8225977217901239	1321
ENST00000271643.9|ENSG00000143382.16|OTTHUMG00000034863.6|-|ADAMTSL4-201|ADAMTSL4|4212|protein_coding|	ADAMTSL4	ENSG00000143382.16	protein_coding	2415	2697	94	TRUE	94	250	3472	93	919	117	12563	cds_internal	12918	2640	8230	2048	137.42554	0.8225977217901239	1322
ENST00000271643.9|ENSG00000143382.16|OTTHUMG00000034863.6|-|ADAMTSL4-201|ADAMTSL4|4212|protein_coding|	ADAMTSL4	ENSG00000143382.16	protein_coding	2415	2697	94	TRUE	94	250	3472	93	675	117	12562	cds_internal	12918	2640	8230	2048	137.42554	0.8225977217901239	1323
ENST00000369041.9|ENSG00000143382.16|OTTHUMG00000034863.6|OTTHUMT00000084396.3|ADAMTSL4-204|ADAMTSL4|2908|protein_coding|	ADAMTSL4	ENSG00000143382.16	protein_coding	2415	2697	94	TRUE	94	250	2881	93	877	117	12561	cds_internal	12918	2640	8230	2048	137.42554	0.8225977217901239	1324
ENST00000369041.9|ENSG00000143382.16|OTTHUMG00000034863.6|OTTHUMT00000084396.3|ADAMTSL4-204|ADAMTSL4|2908|protein_coding|	ADAMTSL4	ENSG00000143382.16	protein_coding	2415	2697	94	TRUE	94	250	2881	93	478	117	12560	cds_internal	12918	2640	8230	2048	137.42554	0.8225977217901239	1325
ENST00000261707.7|ENSG00000108576.10|OTTHUMG00000132751.7|-|SLC6A4-201|SLC6A4|6604|protein_coding|	SLC6A4	ENSG00000108576.10	protein_coding	978	1262	94	TRUE	94	577	2467	496	149	120	12575	cds_internal	3754	1344	452	1958	39.93617	0.8757632180691195	1326
ENST00000369039.9|ENSG00000143382.16|OTTHUMG00000034863.6|-|ADAMTSL4-203|ADAMTSL4|4319|protein_coding|	ADAMTSL4	ENSG00000143382.16	protein_coding	2523	2805	94	TRUE	94	289	3580	93	942	117	12558	cds_internal	12918	2640	8230	2048	137.42554	0.8225977217901239	1327
ENST00000650711.1|ENSG00000108576.10|OTTHUMG00000132751.7|OTTHUMT00000504255.2|SLC6A4-206|SLC6A4|6335|protein_coding|	SLC6A4	ENSG00000108576.10	protein_coding	707	991	94	TRUE	94	306	2196	160	120	496	12557	cds_internal	3754	452	1958	1344	39.93617	0.8757632180691195	1328
ENST00000369041.9|ENSG00000143382.16|OTTHUMG00000034863.6|OTTHUMT00000084396.3|ADAMTSL4-204|ADAMTSL4|2908|protein_coding|	ADAMTSL4	ENSG00000143382.16	protein_coding	2415	2697	94	TRUE	94	250	2881	93	294	117	12556	cds_internal	12918	2640	8230	2048	137.42554	0.8225977217901239	1329
ENST00000369041.9|ENSG00000143382.16|OTTHUMG00000034863.6|OTTHUMT00000084396.3|ADAMTSL4-204|ADAMTSL4|2908|protein_coding|	ADAMTSL4	ENSG00000143382.16	protein_coding	2415	2697	94	TRUE	94	250	2881	93	722	117	12555	cds_internal	12918	2640	8230	2048	137.42554	0.8225977217901239	1330
ENST00000369039.9|ENSG00000143382.16|OTTHUMG00000034863.6|-|ADAMTSL4-203|ADAMTSL4|4319|protein_coding|	ADAMTSL4	ENSG00000143382.16	protein_coding	2523	2805	94	TRUE	94	289	3580	93	698	117	12554	cds_internal	12918	2640	8230	2048	137.42554	0.8225977217901239	1331
ENST00000674043.1|ENSG00000143382.16|OTTHUMG00000034863.6|OTTHUMT00000530384.1|ADAMTSL4-207|ADAMTSL4|3906|protein_coding|	ADAMTSL4	ENSG00000143382.16	protein_coding	2375	2657	94	TRUE	94	141	3432	1097	117	93	12574	cds_internal	12918	8230	2048	2640	137.42554	0.8225977217901238	1332
ENST00000674043.1|ENSG00000143382.16|OTTHUMG00000034863.6|OTTHUMT00000530384.1|ADAMTSL4-207|ADAMTSL4|3906|protein_coding|	ADAMTSL4	ENSG00000143382.16	protein_coding	2375	2657	94	TRUE	94	141	3432	424	117	93	12580	cds_internal	12918	8230	2048	2640	137.42554	0.8225977217901238	1333
ENST00000674043.1|ENSG00000143382.16|OTTHUMG00000034863.6|OTTHUMT00000530384.1|ADAMTSL4-207|ADAMTSL4|3906|protein_coding|	ADAMTSL4	ENSG00000143382.16	protein_coding	2375	2657	94	TRUE	94	141	3432	942	117	93	12576	cds_internal	12918	8230	2048	2640	137.42554	0.8225977217901238	1334
ENST00000674043.1|ENSG00000143382.16|OTTHUMG00000034863.6|OTTHUMT00000530384.1|ADAMTSL4-207|ADAMTSL4|3906|protein_coding|	ADAMTSL4	ENSG00000143382.16	protein_coding	2375	2657	94	TRUE	94	141	3432	698	117	93	12577	cds_internal	12918	8230	2048	2640	137.42554	0.8225977217901238	1335
ENST00000261707.7|ENSG00000108576.10|OTTHUMG00000132751.7|-|SLC6A4-201|SLC6A4|6604|protein_coding|	SLC6A4	ENSG00000108576.10	protein_coding	978	1262	94	TRUE	94	577	2467	496	166	120	12552	cds_internal	3754	1344	452	1958	39.93617	0.8757632180691195	1336
ENST00000401766.6|ENSG00000108576.10|OTTHUMG00000132751.7|OTTHUMT00000256115.3|SLC6A4-203|SLC6A4|6543|protein_coding|	SLC6A4	ENSG00000108576.10	protein_coding	915	1199	94	TRUE	94	514	2404	496	166	120	12637	cds_internal	3754	1344	452	1958	39.93617	0.8757632180691195	1337
ENST00000401766.6|ENSG00000108576.10|OTTHUMG00000132751.7|OTTHUMT00000256115.3|SLC6A4-203|SLC6A4|6543|protein_coding|	SLC6A4	ENSG00000108576.10	protein_coding	915	1199	94	TRUE	94	514	2404	496	149	120	12632	cds_internal	3754	1344	452	1958	39.93617	0.8757632180691195	1338
ENST00000369041.9|ENSG00000143382.16|OTTHUMG00000034863.6|OTTHUMT00000084396.3|ADAMTSL4-204|ADAMTSL4|2908|protein_coding|	ADAMTSL4	ENSG00000143382.16	protein_coding	2415	2697	94	TRUE	94	250	2881	93	227	117	12630	cds_internal	12918	2640	8230	2048	137.42554	0.8225977217901239	1339
ENST00000267082.10|ENSG00000139626.16|OTTHUMG00000169775.6|OTTHUMT00000405821.3|ITGB7-201|ITGB7|2806|protein_coding|	ITGB7	ENSG00000139626.16	protein_coding	1918	2202	94	TRUE	94	177	2571	144	103	635	12627	cds_internal	318747	77945	100555	140247	3390.9255	0.9735827979127472	1340
ENST00000267082.10|ENSG00000139626.16|OTTHUMG00000169775.6|OTTHUMT00000405821.3|ITGB7-201|ITGB7|2806|protein_coding|	ITGB7	ENSG00000139626.16	protein_coding	1918	2202	94	TRUE	94	177	2571	144	103	416	12626	cds_internal	318747	77945	100555	140247	3390.9255	0.9735827979127472	1341
ENST00000267082.10|ENSG00000139626.16|OTTHUMG00000169775.6|OTTHUMT00000405821.3|ITGB7-201|ITGB7|2806|protein_coding|	ITGB7	ENSG00000139626.16	protein_coding	1918	2202	94	TRUE	94	177	2571	144	103	793	12625	cds_internal	318747	77945	100555	140247	3390.9255	0.9735827979127472	1342
ENST00000267082.10|ENSG00000139626.16|OTTHUMG00000169775.6|OTTHUMT00000405821.3|ITGB7-201|ITGB7|2806|protein_coding|	ITGB7	ENSG00000139626.16	protein_coding	1918	2202	94	TRUE	94	177	2571	144	103	798	12624	cds_internal	318747	77945	100555	140247	3390.9255	0.9735827979127472	1343
ENST00000267082.10|ENSG00000139626.16|OTTHUMG00000169775.6|OTTHUMT00000405821.3|ITGB7-201|ITGB7|2806|protein_coding|	ITGB7	ENSG00000139626.16	protein_coding	1918	2202	94	TRUE	94	177	2571	144	103	758	12623	cds_internal	318747	77945	100555	140247	3390.9255	0.9735827979127472	1344
ENST00000267082.10|ENSG00000139626.16|OTTHUMG00000169775.6|OTTHUMT00000405821.3|ITGB7-201|ITGB7|2806|protein_coding|	ITGB7	ENSG00000139626.16	protein_coding	1918	2202	94	TRUE	94	177	2571	144	103	641	12622	cds_internal	318747	77945	100555	140247	3390.9255	0.9735827979127472	1345
ENST00000267082.10|ENSG00000139626.16|OTTHUMG00000169775.6|OTTHUMT00000405821.3|ITGB7-201|ITGB7|2806|protein_coding|	ITGB7	ENSG00000139626.16	protein_coding	1918	2202	94	TRUE	94	177	2571	144	103	494	12621	cds_internal	318747	77945	100555	140247	3390.9255	0.9735827979127472	1346
ENST00000401766.6|ENSG00000108576.10|OTTHUMG00000132751.7|OTTHUMT00000256115.3|SLC6A4-203|SLC6A4|6543|protein_coding|	SLC6A4	ENSG00000108576.10	protein_coding	915	1199	94	TRUE	94	514	2404	496	160	120	12618	cds_internal	3754	1344	452	1958	39.93617	0.8757632180691195	1347
ENST00000392908.7|ENSG00000197119.13|OTTHUMG00000171569.5|OTTHUMT00000317531.2|SLC25A29-202|SLC25A29|2242|protein_coding|	SLC25A29	ENSG00000197119.13	protein_coding	363	647	94	TRUE	94	210	645	237	323	145	12617	overlaps_downstream	81427	14782	49237	17408	866.2447	0.8590567171329238	1348
ENST00000674058.1|ENSG00000143382.16|OTTHUMG00000034863.6|OTTHUMT00000530385.1|ADAMTSL4-208|ADAMTSL4|3720|protein_coding|	ADAMTSL4	ENSG00000143382.16	protein_coding	2189	2471	94	TRUE	94	141	3246	429	117	93	12584	cds_internal	12918	8230	2048	2640	137.42554	0.8225977217901238	1349
ENST00000674058.1|ENSG00000143382.16|OTTHUMG00000034863.6|OTTHUMT00000530385.1|ADAMTSL4-208|ADAMTSL4|3720|protein_coding|	ADAMTSL4	ENSG00000143382.16	protein_coding	2189	2471	94	TRUE	94	141	3246	636	117	93	12583	cds_internal	12918	8230	2048	2640	137.42554	0.8225977217901238	1350
ENST00000674058.1|ENSG00000143382.16|OTTHUMG00000034863.6|OTTHUMT00000530385.1|ADAMTSL4-208|ADAMTSL4|3720|protein_coding|	ADAMTSL4	ENSG00000143382.16	protein_coding	2189	2471	94	TRUE	94	141	3246	880	117	93	12582	cds_internal	12918	8230	2048	2640	137.42554	0.8225977217901238	1351
ENST00000674058.1|ENSG00000143382.16|OTTHUMG00000034863.6|OTTHUMT00000530385.1|ADAMTSL4-208|ADAMTSL4|3720|protein_coding|	ADAMTSL4	ENSG00000143382.16	protein_coding	2189	2471	94	TRUE	94	141	3246	1035	117	93	12581	cds_internal	12918	8230	2048	2640	137.42554	0.8225977217901238	1352
ENST00000674043.1|ENSG00000143382.16|OTTHUMG00000034863.6|OTTHUMT00000530384.1|ADAMTSL4-207|ADAMTSL4|3906|protein_coding|	ADAMTSL4	ENSG00000143382.16	protein_coding	2375	2657	94	TRUE	94	141	3432	491	117	93	12579	cds_internal	12918	8230	2048	2640	137.42554	0.8225977217901238	1353
ENST00000650711.1|ENSG00000108576.10|OTTHUMG00000132751.7|OTTHUMT00000504255.2|SLC6A4-206|SLC6A4|6335|protein_coding|	SLC6A4	ENSG00000108576.10	protein_coding	707	991	94	TRUE	94	306	2196	149	120	496	12578	cds_internal	3754	452	1958	1344	39.93617	0.8757632180691195	1354
ENST00000369038.6|ENSG00000143382.16|OTTHUMG00000034863.6|OTTHUMT00000084395.4|ADAMTSL4-202|ADAMTSL4|4167|protein_coding|	ADAMTSL4	ENSG00000143382.16	protein_coding	2366	2648	94	TRUE	94	201	3423	919	117	93	12553	cds_internal	12918	8230	2048	2640	137.42554	0.8225977217901238	1355
ENST00000640237.2|ENSG00000214279.13|OTTHUMG00000019326.5|OTTHUMT00000345317.3|SCART1-206|SCART1|4929|protein_coding|	SCART1	ENSG00000214279.13	protein_coding	513	795	94	TRUE	94	53	3134	93	142	1027	12445	cds_internal	5927	930	1660	3337	63.053192	0.8833715605761897	1356
ENST00000369038.6|ENSG00000143382.16|OTTHUMG00000034863.6|OTTHUMT00000084395.4|ADAMTSL4-202|ADAMTSL4|4167|protein_coding|	ADAMTSL4	ENSG00000143382.16	protein_coding	2366	2648	94	TRUE	94	201	3423	675	117	93	12532	cds_internal	12918	8230	2048	2640	137.42554	0.8225977217901238	1357
ENST00000267082.10|ENSG00000139626.16|OTTHUMG00000169775.6|OTTHUMT00000405821.3|ITGB7-201|ITGB7|2806|protein_coding|	ITGB7	ENSG00000139626.16	protein_coding	1918	2202	94	TRUE	94	177	2571	106	103	641	12476	cds_internal	318747	77945	100555	140247	3390.9255	0.9735827979127472	1358
ENST00000640237.2|ENSG00000214279.13|OTTHUMG00000019326.5|OTTHUMT00000345317.3|SCART1-206|SCART1|4929|protein_coding|	SCART1	ENSG00000214279.13	protein_coding	513	795	94	TRUE	94	53	3134	93	133	1027	12449	cds_internal	5927	930	1660	3337	63.053192	0.8833715605761897	1359
ENST00000640237.2|ENSG00000214279.13|OTTHUMG00000019326.5|OTTHUMT00000345317.3|SCART1-206|SCART1|4929|protein_coding|	SCART1	ENSG00000214279.13	protein_coding	513	795	94	TRUE	94	53	3134	93	133	941	12448	cds_internal	5927	930	1660	3337	63.053192	0.8833715605761897	1360
ENST00000640237.2|ENSG00000214279.13|OTTHUMG00000019326.5|OTTHUMT00000345317.3|SCART1-206|SCART1|4929|protein_coding|	SCART1	ENSG00000214279.13	protein_coding	513	795	94	TRUE	94	53	3134	93	205	1027	12447	cds_internal	5927	930	1660	3337	63.053192	0.8833715605761897	1361
ENST00000267082.10|ENSG00000139626.16|OTTHUMG00000169775.6|OTTHUMT00000405821.3|ITGB7-201|ITGB7|2806|protein_coding|	ITGB7	ENSG00000139626.16	protein_coding	1918	2202	94	TRUE	94	177	2571	112	103	793	12379	cds_internal	318747	77945	100555	140247	3390.9255	0.9735827979127472	1362
ENST00000640237.2|ENSG00000214279.13|OTTHUMG00000019326.5|OTTHUMT00000345317.3|SCART1-206|SCART1|4929|protein_coding|	SCART1	ENSG00000214279.13	protein_coding	513	795	94	TRUE	94	53	3134	93	142	941	12444	cds_internal	5927	930	1660	3337	63.053192	0.8833715605761897	1363
ENST00000422257.7|ENSG00000139626.16|OTTHUMG00000169775.6|OTTHUMT00000405820.1|ITGB7-202|ITGB7|2791|protein_coding|	ITGB7	ENSG00000139626.16	protein_coding	1903	2187	94	TRUE	94	162	2556	106	103	494	12424	cds_internal	318747	77945	100555	140247	3390.9255	0.9735827979127472	1364
ENST00000422257.7|ENSG00000139626.16|OTTHUMG00000169775.6|OTTHUMT00000405820.1|ITGB7-202|ITGB7|2791|protein_coding|	ITGB7	ENSG00000139626.16	protein_coding	1903	2187	94	TRUE	94	162	2556	106	103	416	12422	cds_internal	318747	77945	100555	140247	3390.9255	0.9735827979127472	1365
ENST00000422257.7|ENSG00000139626.16|OTTHUMG00000169775.6|OTTHUMT00000405820.1|ITGB7-202|ITGB7|2791|protein_coding|	ITGB7	ENSG00000139626.16	protein_coding	1903	2187	94	TRUE	94	162	2556	106	103	758	12421	cds_internal	318747	77945	100555	140247	3390.9255	0.9735827979127472	1366
ENST00000422257.7|ENSG00000139626.16|OTTHUMG00000169775.6|OTTHUMT00000405820.1|ITGB7-202|ITGB7|2791|protein_coding|	ITGB7	ENSG00000139626.16	protein_coding	1903	2187	94	TRUE	94	162	2556	106	103	641	12419	cds_internal	318747	77945	100555	140247	3390.9255	0.9735827979127472	1367
ENST00000422257.7|ENSG00000139626.16|OTTHUMG00000169775.6|OTTHUMT00000405820.1|ITGB7-202|ITGB7|2791|protein_coding|	ITGB7	ENSG00000139626.16	protein_coding	1903	2187	94	TRUE	94	162	2556	106	103	793	12415	cds_internal	318747	77945	100555	140247	3390.9255	0.9735827979127472	1368
ENST00000422257.7|ENSG00000139626.16|OTTHUMG00000169775.6|OTTHUMT00000405820.1|ITGB7-202|ITGB7|2791|protein_coding|	ITGB7	ENSG00000139626.16	protein_coding	1903	2187	94	TRUE	94	162	2556	106	103	798	12414	cds_internal	318747	77945	100555	140247	3390.9255	0.9735827979127472	1369
ENST00000422257.7|ENSG00000139626.16|OTTHUMG00000169775.6|OTTHUMT00000405820.1|ITGB7-202|ITGB7|2791|protein_coding|	ITGB7	ENSG00000139626.16	protein_coding	1903	2187	94	TRUE	94	162	2556	106	103	635	12413	cds_internal	318747	77945	100555	140247	3390.9255	0.9735827979127472	1370
ENST00000267082.10|ENSG00000139626.16|OTTHUMG00000169775.6|OTTHUMT00000405821.3|ITGB7-201|ITGB7|2806|protein_coding|	ITGB7	ENSG00000139626.16	protein_coding	1918	2202	94	TRUE	94	177	2571	112	103	635	12400	cds_internal	318747	77945	100555	140247	3390.9255	0.9735827979127472	1371
ENST00000267082.10|ENSG00000139626.16|OTTHUMG00000169775.6|OTTHUMT00000405821.3|ITGB7-201|ITGB7|2806|protein_coding|	ITGB7	ENSG00000139626.16	protein_coding	1918	2202	94	TRUE	94	177	2571	112	103	416	12399	cds_internal	318747	77945	100555	140247	3390.9255	0.9735827979127472	1372
ENST00000267082.10|ENSG00000139626.16|OTTHUMG00000169775.6|OTTHUMT00000405821.3|ITGB7-201|ITGB7|2806|protein_coding|	ITGB7	ENSG00000139626.16	protein_coding	1918	2202	94	TRUE	94	177	2571	112	103	798	12390	cds_internal	318747	77945	100555	140247	3390.9255	0.9735827979127472	1373
ENST00000267082.10|ENSG00000139626.16|OTTHUMG00000169775.6|OTTHUMT00000405821.3|ITGB7-201|ITGB7|2806|protein_coding|	ITGB7	ENSG00000139626.16	protein_coding	1918	2202	94	TRUE	94	177	2571	112	103	758	12388	cds_internal	318747	77945	100555	140247	3390.9255	0.9735827979127472	1374
ENST00000267082.10|ENSG00000139626.16|OTTHUMG00000169775.6|OTTHUMT00000405821.3|ITGB7-201|ITGB7|2806|protein_coding|	ITGB7	ENSG00000139626.16	protein_coding	1918	2202	94	TRUE	94	177	2571	112	103	641	12386	cds_internal	318747	77945	100555	140247	3390.9255	0.9735827979127472	1375
ENST00000267082.10|ENSG00000139626.16|OTTHUMG00000169775.6|OTTHUMT00000405821.3|ITGB7-201|ITGB7|2806|protein_coding|	ITGB7	ENSG00000139626.16	protein_coding	1918	2202	94	TRUE	94	177	2571	112	103	494	12381	cds_internal	318747	77945	100555	140247	3390.9255	0.9735827979127472	1376
ENST00000369038.6|ENSG00000143382.16|OTTHUMG00000034863.6|OTTHUMT00000084395.4|ADAMTSL4-202|ADAMTSL4|4167|protein_coding|	ADAMTSL4	ENSG00000143382.16	protein_coding	2366	2648	94	TRUE	94	201	3423	491	117	93	12531	cds_internal	12918	8230	2048	2640	137.42554	0.8225977217901238	1377
ENST00000267082.10|ENSG00000139626.16|OTTHUMG00000169775.6|OTTHUMT00000405821.3|ITGB7-201|ITGB7|2806|protein_coding|	ITGB7	ENSG00000139626.16	protein_coding	1918	2202	94	TRUE	94	177	2571	106	103	494	12475	cds_internal	318747	77945	100555	140247	3390.9255	0.9735827979127472	1378
ENST00000640237.2|ENSG00000214279.13|OTTHUMG00000019326.5|OTTHUMT00000345317.3|SCART1-206|SCART1|4929|protein_coding|	SCART1	ENSG00000214279.13	protein_coding	513	795	94	TRUE	94	53	3134	93	205	941	12446	cds_internal	5927	930	1660	3337	63.053192	0.8833715605761897	1379
ENST00000267082.10|ENSG00000139626.16|OTTHUMG00000169775.6|OTTHUMT00000405821.3|ITGB7-201|ITGB7|2806|protein_coding|	ITGB7	ENSG00000139626.16	protein_coding	1918	2202	94	TRUE	94	177	2571	106	103	758	12477	cds_internal	318747	77945	100555	140247	3390.9255	0.9735827979127472	1380
ENST00000422257.7|ENSG00000139626.16|OTTHUMG00000169775.6|OTTHUMT00000405820.1|ITGB7-202|ITGB7|2791|protein_coding|	ITGB7	ENSG00000139626.16	protein_coding	1903	2187	94	TRUE	94	162	2556	112	103	416	12501	cds_internal	318747	77945	100555	140247	3390.9255	0.9735827979127472	1381
ENST00000369038.6|ENSG00000143382.16|OTTHUMG00000034863.6|OTTHUMT00000084395.4|ADAMTSL4-202|ADAMTSL4|4167|protein_coding|	ADAMTSL4	ENSG00000143382.16	protein_coding	2366	2648	94	TRUE	94	201	3423	424	117	93	12530	cds_internal	12918	8230	2048	2640	137.42554	0.8225977217901238	1382
ENST00000422257.7|ENSG00000139626.16|OTTHUMG00000169775.6|OTTHUMT00000405820.1|ITGB7-202|ITGB7|2791|protein_coding|	ITGB7	ENSG00000139626.16	protein_coding	1903	2187	94	TRUE	94	162	2556	144	103	494	12512	cds_internal	318747	77945	100555	140247	3390.9255	0.9735827979127472	1383
ENST00000422257.7|ENSG00000139626.16|OTTHUMG00000169775.6|OTTHUMT00000405820.1|ITGB7-202|ITGB7|2791|protein_coding|	ITGB7	ENSG00000139626.16	protein_coding	1903	2187	94	TRUE	94	162	2556	144	103	416	12511	cds_internal	318747	77945	100555	140247	3390.9255	0.9735827979127472	1384
ENST00000422257.7|ENSG00000139626.16|OTTHUMG00000169775.6|OTTHUMT00000405820.1|ITGB7-202|ITGB7|2791|protein_coding|	ITGB7	ENSG00000139626.16	protein_coding	1903	2187	94	TRUE	94	162	2556	144	103	758	12510	cds_internal	318747	77945	100555	140247	3390.9255	0.9735827979127472	1385
ENST00000267082.10|ENSG00000139626.16|OTTHUMG00000169775.6|OTTHUMT00000405821.3|ITGB7-201|ITGB7|2806|protein_coding|	ITGB7	ENSG00000139626.16	protein_coding	1918	2202	94	TRUE	94	177	2571	106	103	798	12478	cds_internal	318747	77945	100555	140247	3390.9255	0.9735827979127472	1386
ENST00000422257.7|ENSG00000139626.16|OTTHUMG00000169775.6|OTTHUMT00000405820.1|ITGB7-202|ITGB7|2791|protein_coding|	ITGB7	ENSG00000139626.16	protein_coding	1903	2187	94	TRUE	94	162	2556	144	103	793	12508	cds_internal	318747	77945	100555	140247	3390.9255	0.9735827979127472	1387
ENST00000422257.7|ENSG00000139626.16|OTTHUMG00000169775.6|OTTHUMT00000405820.1|ITGB7-202|ITGB7|2791|protein_coding|	ITGB7	ENSG00000139626.16	protein_coding	1903	2187	94	TRUE	94	162	2556	144	103	798	12507	cds_internal	318747	77945	100555	140247	3390.9255	0.9735827979127472	1388
ENST00000422257.7|ENSG00000139626.16|OTTHUMG00000169775.6|OTTHUMT00000405820.1|ITGB7-202|ITGB7|2791|protein_coding|	ITGB7	ENSG00000139626.16	protein_coding	1903	2187	94	TRUE	94	162	2556	144	103	635	12506	cds_internal	318747	77945	100555	140247	3390.9255	0.9735827979127472	1389
ENST00000422257.7|ENSG00000139626.16|OTTHUMG00000169775.6|OTTHUMT00000405820.1|ITGB7-202|ITGB7|2791|protein_coding|	ITGB7	ENSG00000139626.16	protein_coding	1903	2187	94	TRUE	94	162	2556	112	103	494	12502	cds_internal	318747	77945	100555	140247	3390.9255	0.9735827979127472	1390
ENST00000422257.7|ENSG00000139626.16|OTTHUMG00000169775.6|OTTHUMT00000405820.1|ITGB7-202|ITGB7|2791|protein_coding|	ITGB7	ENSG00000139626.16	protein_coding	1903	2187	94	TRUE	94	162	2556	144	103	641	12509	cds_internal	318747	77945	100555	140247	3390.9255	0.9735827979127472	1391
ENST00000422257.7|ENSG00000139626.16|OTTHUMG00000169775.6|OTTHUMT00000405820.1|ITGB7-202|ITGB7|2791|protein_coding|	ITGB7	ENSG00000139626.16	protein_coding	1903	2187	94	TRUE	94	162	2556	112	103	758	12499	cds_internal	318747	77945	100555	140247	3390.9255	0.9735827979127472	1392
ENST00000422257.7|ENSG00000139626.16|OTTHUMG00000169775.6|OTTHUMT00000405820.1|ITGB7-202|ITGB7|2791|protein_coding|	ITGB7	ENSG00000139626.16	protein_coding	1903	2187	94	TRUE	94	162	2556	112	103	793	12497	cds_internal	318747	77945	100555	140247	3390.9255	0.9735827979127472	1393
ENST00000422257.7|ENSG00000139626.16|OTTHUMG00000169775.6|OTTHUMT00000405820.1|ITGB7-202|ITGB7|2791|protein_coding|	ITGB7	ENSG00000139626.16	protein_coding	1903	2187	94	TRUE	94	162	2556	112	103	798	12496	cds_internal	318747	77945	100555	140247	3390.9255	0.9735827979127472	1394
ENST00000422257.7|ENSG00000139626.16|OTTHUMG00000169775.6|OTTHUMT00000405820.1|ITGB7-202|ITGB7|2791|protein_coding|	ITGB7	ENSG00000139626.16	protein_coding	1903	2187	94	TRUE	94	162	2556	112	103	635	12495	cds_internal	318747	77945	100555	140247	3390.9255	0.9735827979127472	1395
ENST00000267082.10|ENSG00000139626.16|OTTHUMG00000169775.6|OTTHUMT00000405821.3|ITGB7-201|ITGB7|2806|protein_coding|	ITGB7	ENSG00000139626.16	protein_coding	1918	2202	94	TRUE	94	177	2571	106	103	635	12481	cds_internal	318747	77945	100555	140247	3390.9255	0.9735827979127472	1396
ENST00000267082.10|ENSG00000139626.16|OTTHUMG00000169775.6|OTTHUMT00000405821.3|ITGB7-201|ITGB7|2806|protein_coding|	ITGB7	ENSG00000139626.16	protein_coding	1918	2202	94	TRUE	94	177	2571	106	103	416	12480	cds_internal	318747	77945	100555	140247	3390.9255	0.9735827979127472	1397
ENST00000267082.10|ENSG00000139626.16|OTTHUMG00000169775.6|OTTHUMT00000405821.3|ITGB7-201|ITGB7|2806|protein_coding|	ITGB7	ENSG00000139626.16	protein_coding	1918	2202	94	TRUE	94	177	2571	106	103	793	12479	cds_internal	318747	77945	100555	140247	3390.9255	0.9735827979127472	1398
ENST00000422257.7|ENSG00000139626.16|OTTHUMG00000169775.6|OTTHUMT00000405820.1|ITGB7-202|ITGB7|2791|protein_coding|	ITGB7	ENSG00000139626.16	protein_coding	1903	2187	94	TRUE	94	162	2556	112	103	641	12498	cds_internal	318747	77945	100555	140247	3390.9255	0.9735827979127472	1399
ENST00000555049.5|ENSG00000090061.17|OTTHUMG00000171495.2|OTTHUMT00000413725.1|CCNK-204|CCNK|1606|protein_coding|	CCNK	ENSG00000090061.17	protein_coding	829	1109	93	TRUE	93	108	1242	378	193	100	12885	cds_internal	217133	121464	47476	48193	2334.7634	0.9024684231845692	1400
ENST00000336257.8|ENSG00000135702.15|OTTHUMG00000137610.3|OTTHUMT00000269025.2|CHST5-201|CHST5|3554|protein_coding|	CHST5	ENSG00000135702.15	protein_coding	2208	2489	93	TRUE	93	1700	2933	175	300	133	12878	cds_internal	108	50	36	22	1.1612903	0.9528806179183444	1401
ENST00000389879.9|ENSG00000090061.17|OTTHUMG00000171495.2|OTTHUMT00000413721.1|CCNK-201|CCNK|3524|protein_coding|	CCNK	ENSG00000090061.17	protein_coding	844	1124	93	TRUE	93	123	1863	440	141	100	12880	cds_internal	217133	121464	47476	48193	2334.7634	0.9024684231845692	1402
ENST00000389879.9|ENSG00000090061.17|OTTHUMG00000171495.2|OTTHUMT00000413721.1|CCNK-201|CCNK|3524|protein_coding|	CCNK	ENSG00000090061.17	protein_coding	844	1124	93	TRUE	93	123	1863	498	141	100	12881	cds_internal	217133	121464	47476	48193	2334.7634	0.9024684231845692	1403
ENST00000389879.9|ENSG00000090061.17|OTTHUMG00000171495.2|OTTHUMT00000413721.1|CCNK-201|CCNK|3524|protein_coding|	CCNK	ENSG00000090061.17	protein_coding	844	1124	93	TRUE	93	123	1863	580	141	100	12884	cds_internal	217133	121464	47476	48193	2334.7634	0.9024684231845692	1404
ENST00000336257.8|ENSG00000135702.15|OTTHUMG00000137610.3|OTTHUMT00000269025.2|CHST5-201|CHST5|3554|protein_coding|	CHST5	ENSG00000135702.15	protein_coding	2208	2489	93	TRUE	93	1700	2933	175	320	133	12891	cds_internal	108	50	36	22	1.1612903	0.9528806179183444	1405
ENST00000336257.8|ENSG00000135702.15|OTTHUMG00000137610.3|OTTHUMT00000269025.2|CHST5-201|CHST5|3554|protein_coding|	CHST5	ENSG00000135702.15	protein_coding	2208	2489	93	TRUE	93	1700	2933	175	411	133	12886	cds_internal	108	50	36	22	1.1612903	0.9528806179183444	1406
ENST00000555049.5|ENSG00000090061.17|OTTHUMG00000171495.2|OTTHUMT00000413725.1|CCNK-204|CCNK|1606|protein_coding|	CCNK	ENSG00000090061.17	protein_coding	829	1109	93	TRUE	93	108	1242	238	193	100	12887	cds_internal	217133	121464	47476	48193	2334.7634	0.9024684231845692	1407
ENST00000555049.5|ENSG00000090061.17|OTTHUMG00000171495.2|OTTHUMT00000413725.1|CCNK-204|CCNK|1606|protein_coding|	CCNK	ENSG00000090061.17	protein_coding	829	1109	93	TRUE	93	108	1242	168	193	100	12890	cds_internal	217133	121464	47476	48193	2334.7634	0.9024684231845692	1408
ENST00000555049.5|ENSG00000090061.17|OTTHUMG00000171495.2|OTTHUMT00000413725.1|CCNK-204|CCNK|1606|protein_coding|	CCNK	ENSG00000090061.17	protein_coding	829	1109	93	TRUE	93	108	1242	149	193	100	12900	cds_internal	217133	121464	47476	48193	2334.7634	0.9024684231845692	1409
ENST00000555049.5|ENSG00000090061.17|OTTHUMG00000171495.2|OTTHUMT00000413725.1|CCNK-204|CCNK|1606|protein_coding|	CCNK	ENSG00000090061.17	protein_coding	829	1109	93	TRUE	93	108	1242	296	193	100	12874	cds_internal	217133	121464	47476	48193	2334.7634	0.9024684231845692	1410
ENST00000336257.8|ENSG00000135702.15|OTTHUMG00000137610.3|OTTHUMT00000269025.2|CHST5-201|CHST5|3554|protein_coding|	CHST5	ENSG00000135702.15	protein_coding	2208	2489	93	TRUE	93	1700	2933	175	279	133	12876	cds_internal	108	50	36	22	1.1612903	0.9528806179183444	1411
ENST00000389879.9|ENSG00000090061.17|OTTHUMG00000171495.2|OTTHUMT00000413721.1|CCNK-201|CCNK|3524|protein_coding|	CCNK	ENSG00000090061.17	protein_coding	844	1124	93	TRUE	93	123	1863	351	141	100	12868	cds_internal	217133	121464	47476	48193	2334.7634	0.9024684231845692	1412
ENST00000389879.9|ENSG00000090061.17|OTTHUMG00000171495.2|OTTHUMT00000413721.1|CCNK-201|CCNK|3524|protein_coding|	CCNK	ENSG00000090061.17	protein_coding	844	1124	93	TRUE	93	123	1863	397	141	100	12871	cds_internal	217133	121464	47476	48193	2334.7634	0.9024684231845692	1413
ENST00000555049.5|ENSG00000090061.17|OTTHUMG00000171495.2|OTTHUMT00000413725.1|CCNK-204|CCNK|1606|protein_coding|	CCNK	ENSG00000090061.17	protein_coding	829	1109	93	TRUE	93	108	1242	195	193	100	12859	cds_internal	217133	121464	47476	48193	2334.7634	0.9024684231845692	1414
ENST00000389879.9|ENSG00000090061.17|OTTHUMG00000171495.2|OTTHUMT00000413721.1|CCNK-201|CCNK|3524|protein_coding|	CCNK	ENSG00000090061.17	protein_coding	844	1124	93	TRUE	93	123	1863	370	141	100	12870	cds_internal	217133	121464	47476	48193	2334.7634	0.9024684231845692	1415
ENST00000554715.1|ENSG00000131981.16|OTTHUMG00000171030.5|OTTHUMT00000411311.1|LGALS3-204|LGALS3|916|protein_coding|	LGALS3	ENSG00000131981.16	protein_coding	107	388	93	TRUE	93	45	744	233	105	97	12822	cds_internal	709381	382567	155468	171346	7627.753	0.9182917331128622	1416
ENST00000554715.1|ENSG00000131981.16|OTTHUMG00000171030.5|OTTHUMT00000411311.1|LGALS3-204|LGALS3|916|protein_coding|	LGALS3	ENSG00000131981.16	protein_coding	107	388	93	TRUE	93	45	744	233	106	97	12823	cds_internal	709381	382567	155468	171346	7627.753	0.9182917331128622	1417
ENST00000254301.14|ENSG00000131981.16|OTTHUMG00000171030.5|OTTHUMT00000411309.2|LGALS3-201|LGALS3|958|protein_coding|	LGALS3	ENSG00000131981.16	protein_coding	115	396	93	TRUE	93	53	803	106	97	250	12825	cds_internal	709381	155468	171346	382567	7627.753	0.9182917331128622	1418
ENST00000254301.14|ENSG00000131981.16|OTTHUMG00000171030.5|OTTHUMT00000411309.2|LGALS3-201|LGALS3|958|protein_coding|	LGALS3	ENSG00000131981.16	protein_coding	115	396	93	TRUE	93	53	803	105	97	250	12824	cds_internal	709381	155468	171346	382567	7627.753	0.9182917331128622	1419
ENST00000336257.8|ENSG00000135702.15|OTTHUMG00000137610.3|OTTHUMT00000269025.2|CHST5-201|CHST5|3554|protein_coding|	CHST5	ENSG00000135702.15	protein_coding	2208	2489	93	TRUE	93	1700	2933	175	390	133	12865	cds_internal	108	50	36	22	1.1612903	0.9528806179183444	1420
ENST00000336257.8|ENSG00000135702.15|OTTHUMG00000137610.3|OTTHUMT00000269025.2|CHST5-201|CHST5|3554|protein_coding|	CHST5	ENSG00000135702.15	protein_coding	2208	2489	93	TRUE	93	1700	2933	175	286	133	12866	cds_internal	108	50	36	22	1.1612903	0.9528806179183444	1421
ENST00000336257.8|ENSG00000135702.15|OTTHUMG00000137610.3|OTTHUMT00000269025.2|CHST5-201|CHST5|3554|protein_coding|	CHST5	ENSG00000135702.15	protein_coding	2208	2489	93	TRUE	93	1700	2933	175	294	133	12867	cds_internal	108	50	36	22	1.1612903	0.9528806179183444	1422
ENST00000336257.8|ENSG00000135702.15|OTTHUMG00000137610.3|OTTHUMT00000269025.2|CHST5-201|CHST5|3554|protein_coding|	CHST5	ENSG00000135702.15	protein_coding	2208	2489	93	TRUE	93	1700	2933	175	409	133	12869	cds_internal	108	50	36	22	1.1612903	0.9528806179183444	1423
ENST00000599359.1|ENSG00000125735.11|OTTHUMG00000181835.3|OTTHUMT00000457863.1|TNFSF14-202|TNFSF14|1476|protein_coding|	TNFSF14	ENSG00000125735.11	protein_coding	770	1047	92	TRUE	92	383	1103	108	194	122	13072	cds_internal	16105	9472	2823	3810	175.05435	0.8724014721257171	1424
ENST00000263088.11|ENSG00000129219.14|OTTHUMG00000090779.7|OTTHUMT00000207561.4|PLD2-201|PLD2|3443|protein_coding|	PLD2	ENSG00000129219.14	protein_coding	1717	1994	92	TRUE	92	75	2874	726	106	100	13081	cds_internal	41032	26291	6997	7744	446	0.820621599	1425
ENST00000245912.7|ENSG00000125735.11|OTTHUMG00000181835.3|OTTHUMT00000457862.2|TNFSF14-201|TNFSF14|4336|protein_coding|	TNFSF14	ENSG00000125735.11	protein_coding	328	605	92	TRUE	92	49	661	204	122	108	13077	cds_internal	16105	2823	3810	9472	175.05435	0.8724014721257171	1426
ENST00000675206.1|ENSG00000125735.11|OTTHUMG00000181835.3|-|TNFSF14-203|TNFSF14|4487|protein_coding|	TNFSF14	ENSG00000125735.11	protein_coding	479	756	92	TRUE	92	92	812	108	240	122	13076	cds_internal	16105	9472	2823	3810	175.05435	0.8724014721257171	1427
ENST00000675206.1|ENSG00000125735.11|OTTHUMG00000181835.3|-|TNFSF14-203|TNFSF14|4487|protein_coding|	TNFSF14	ENSG00000125735.11	protein_coding	479	756	92	TRUE	92	92	812	108	173	122	13075	cds_internal	16105	9472	2823	3810	175.05435	0.8724014721257171	1428
ENST00000675206.1|ENSG00000125735.11|OTTHUMG00000181835.3|-|TNFSF14-203|TNFSF14|4487|protein_coding|	TNFSF14	ENSG00000125735.11	protein_coding	479	756	92	TRUE	92	92	812	108	194	122	13074	cds_internal	16105	9472	2823	3810	175.05435	0.8724014721257171	1429
ENST00000599359.1|ENSG00000125735.11|OTTHUMG00000181835.3|OTTHUMT00000457863.1|TNFSF14-202|TNFSF14|1476|protein_coding|	TNFSF14	ENSG00000125735.11	protein_coding	770	1047	92	TRUE	92	383	1103	108	173	122	13073	cds_internal	16105	9472	2823	3810	175.05435	0.8724014721257171	1430
ENST00000263088.11|ENSG00000129219.14|OTTHUMG00000090779.7|OTTHUMT00000207561.4|PLD2-201|PLD2|3443|protein_coding|	PLD2	ENSG00000129219.14	protein_coding	1717	1994	92	TRUE	92	75	2874	894	106	100	13063	cds_internal	41032	26291	6997	7744	446	0.820621599	1431
ENST00000599359.1|ENSG00000125735.11|OTTHUMG00000181835.3|OTTHUMT00000457863.1|TNFSF14-202|TNFSF14|1476|protein_coding|	TNFSF14	ENSG00000125735.11	protein_coding	770	1047	92	TRUE	92	383	1103	108	240	122	13071	cds_internal	16105	9472	2823	3810	175.05435	0.8724014721257171	1432
ENST00000572940.5|ENSG00000129219.14|OTTHUMG00000090779.7|OTTHUMT00000439787.1|PLD2-205|PLD2|3391|protein_coding|	PLD2	ENSG00000129219.14	protein_coding	1700	1977	92	TRUE	92	58	2824	100	883	106	13070	cds_internal	41032	7744	26291	6997	446	0.820621599	1433
ENST00000263088.11|ENSG00000129219.14|OTTHUMG00000090779.7|OTTHUMT00000207561.4|PLD2-201|PLD2|3443|protein_coding|	PLD2	ENSG00000129219.14	protein_coding	1717	1994	92	TRUE	92	75	2874	933	106	100	13065	cds_internal	41032	26291	6997	7744	446	0.820621599	1434
ENST00000263088.11|ENSG00000129219.14|OTTHUMG00000090779.7|OTTHUMT00000207561.4|PLD2-201|PLD2|3443|protein_coding|	PLD2	ENSG00000129219.14	protein_coding	1717	1994	92	TRUE	92	75	2874	912	106	100	13064	cds_internal	41032	26291	6997	7744	446	0.820621599	1435
ENST00000263088.11|ENSG00000129219.14|OTTHUMG00000090779.7|OTTHUMT00000207561.4|PLD2-201|PLD2|3443|protein_coding|	PLD2	ENSG00000129219.14	protein_coding	1717	1994	92	TRUE	92	75	2874	548	106	100	13083	cds_internal	41032	26291	6997	7744	446	0.820621599	1436
ENST00000263088.11|ENSG00000129219.14|OTTHUMG00000090779.7|OTTHUMT00000207561.4|PLD2-201|PLD2|3443|protein_coding|	PLD2	ENSG00000129219.14	protein_coding	1717	1994	92	TRUE	92	75	2874	790	106	100	13061	cds_internal	41032	26291	6997	7744	446	0.820621599	1437
ENST00000263088.11|ENSG00000129219.14|OTTHUMG00000090779.7|OTTHUMT00000207561.4|PLD2-201|PLD2|3443|protein_coding|	PLD2	ENSG00000129219.14	protein_coding	1717	1994	92	TRUE	92	75	2874	758	106	100	13060	cds_internal	41032	26291	6997	7744	446	0.820621599	1438
ENST00000263088.11|ENSG00000129219.14|OTTHUMG00000090779.7|OTTHUMT00000207561.4|PLD2-201|PLD2|3443|protein_coding|	PLD2	ENSG00000129219.14	protein_coding	1717	1994	92	TRUE	92	75	2874	749	106	100	13059	cds_internal	41032	26291	6997	7744	446	0.820621599	1439
ENST00000263088.11|ENSG00000129219.14|OTTHUMG00000090779.7|OTTHUMT00000207561.4|PLD2-201|PLD2|3443|protein_coding|	PLD2	ENSG00000129219.14	protein_coding	1717	1994	92	TRUE	92	75	2874	686	106	100	13082	cds_internal	41032	26291	6997	7744	446	0.820621599	1440
ENST00000572940.5|ENSG00000129219.14|OTTHUMG00000090779.7|OTTHUMT00000439787.1|PLD2-205|PLD2|3391|protein_coding|	PLD2	ENSG00000129219.14	protein_coding	1700	1977	92	TRUE	92	58	2824	100	493	106	13100	cds_internal	41032	7744	26291	6997	446	0.820621599	1441
ENST00000263088.11|ENSG00000129219.14|OTTHUMG00000090779.7|OTTHUMT00000207561.4|PLD2-201|PLD2|3443|protein_coding|	PLD2	ENSG00000129219.14	protein_coding	1717	1994	92	TRUE	92	75	2874	513	106	100	13084	cds_internal	41032	26291	6997	7744	446	0.820621599	1442
ENST00000572940.5|ENSG00000129219.14|OTTHUMG00000090779.7|OTTHUMT00000439787.1|PLD2-205|PLD2|3391|protein_coding|	PLD2	ENSG00000129219.14	protein_coding	1700	1977	92	TRUE	92	58	2824	100	779	106	13085	cds_internal	41032	7744	26291	6997	446	0.820621599	1443
ENST00000572940.5|ENSG00000129219.14|OTTHUMG00000090779.7|OTTHUMT00000439787.1|PLD2-205|PLD2|3391|protein_coding|	PLD2	ENSG00000129219.14	protein_coding	1700	1977	92	TRUE	92	58	2824	100	802	106	13055	cds_internal	41032	7744	26291	6997	446	0.820621599	1444
ENST00000373012.5|ENSG00000185668.8|OTTHUMG00000000485.3|OTTHUMT00000001213.3|POU3F1-201|POU3F1|2965|protein_coding|	POU3F1	ENSG00000185668.8	protein_coding	630	907	92	TRUE	92	51	1404	107	158	429	13135	cds_internal	11395	2165	7062	2168	123.858696	0.844484291	1445
ENST00000373012.5|ENSG00000185668.8|OTTHUMG00000000485.3|OTTHUMT00000001213.3|POU3F1-201|POU3F1|2965|protein_coding|	POU3F1	ENSG00000185668.8	protein_coding	630	907	92	TRUE	92	51	1404	107	158	311	13134	cds_internal	11395	2165	7062	2168	123.858696	0.844484291	1446
ENST00000373012.5|ENSG00000185668.8|OTTHUMG00000000485.3|OTTHUMT00000001213.3|POU3F1-201|POU3F1|2965|protein_coding|	POU3F1	ENSG00000185668.8	protein_coding	630	907	92	TRUE	92	51	1404	107	158	451	13132	cds_internal	11395	2165	7062	2168	123.858696	0.844484291	1447
ENST00000373012.5|ENSG00000185668.8|OTTHUMG00000000485.3|OTTHUMT00000001213.3|POU3F1-201|POU3F1|2965|protein_coding|	POU3F1	ENSG00000185668.8	protein_coding	630	907	92	TRUE	92	51	1404	107	158	277	13110	cds_internal	11395	2165	7062	2168	123.858696	0.844484291	1448
ENST00000373012.5|ENSG00000185668.8|OTTHUMG00000000485.3|OTTHUMT00000001213.3|POU3F1-201|POU3F1|2965|protein_coding|	POU3F1	ENSG00000185668.8	protein_coding	630	907	92	TRUE	92	51	1404	107	158	399	13108	cds_internal	11395	2165	7062	2168	123.858696	0.844484291	1449
ENST00000372583.6|ENSG00000127124.16|OTTHUMG00000192539.4|OTTHUMT00000016978.2|HIVEP3-201|HIVEP3|12617|protein_coding|	HIVEP3	ENSG00000127124.16	protein_coding	7522	7798	92	TRUE	92	1311	8529	137	91	386	13106	cds_internal	4232	2319	938	975	46	0.9118580953779836	1450
ENST00000263088.11|ENSG00000129219.14|OTTHUMG00000090779.7|OTTHUMT00000207561.4|PLD2-201|PLD2|3443|protein_coding|	PLD2	ENSG00000129219.14	protein_coding	1717	1994	92	TRUE	92	75	2874	504	106	100	13105	cds_internal	41032	26291	6997	7744	446	0.820621599	1451
ENST00000263088.11|ENSG00000129219.14|OTTHUMG00000090779.7|OTTHUMT00000207561.4|PLD2-201|PLD2|3443|protein_coding|	PLD2	ENSG00000129219.14	protein_coding	1717	1994	92	TRUE	92	75	2874	396	106	100	13104	cds_internal	41032	26291	6997	7744	446	0.820621599	1452
ENST00000572940.5|ENSG00000129219.14|OTTHUMG00000090779.7|OTTHUMT00000439787.1|PLD2-205|PLD2|3391|protein_coding|	PLD2	ENSG00000129219.14	protein_coding	1700	1977	92	TRUE	92	58	2824	100	747	106	13103	cds_internal	41032	7744	26291	6997	446	0.820621599	1453
ENST00000572940.5|ENSG00000129219.14|OTTHUMG00000090779.7|OTTHUMT00000439787.1|PLD2-205|PLD2|3391|protein_coding|	PLD2	ENSG00000129219.14	protein_coding	1700	1977	92	TRUE	92	58	2824	100	675	106	13102	cds_internal	41032	7744	26291	6997	446	0.820621599	1454
ENST00000572940.5|ENSG00000129219.14|OTTHUMG00000090779.7|OTTHUMT00000439787.1|PLD2-205|PLD2|3391|protein_coding|	PLD2	ENSG00000129219.14	protein_coding	1700	1977	92	TRUE	92	58	2824	100	502	106	13101	cds_internal	41032	7744	26291	6997	446	0.820621599	1455
ENST00000572940.5|ENSG00000129219.14|OTTHUMG00000090779.7|OTTHUMT00000439787.1|PLD2-205|PLD2|3391|protein_coding|	PLD2	ENSG00000129219.14	protein_coding	1700	1977	92	TRUE	92	58	2824	100	385	106	13095	cds_internal	41032	7744	26291	6997	446	0.820621599	1456
ENST00000572940.5|ENSG00000129219.14|OTTHUMG00000090779.7|OTTHUMT00000439787.1|PLD2-205|PLD2|3391|protein_coding|	PLD2	ENSG00000129219.14	protein_coding	1700	1977	92	TRUE	92	58	2824	100	738	106	13089	cds_internal	41032	7744	26291	6997	446	0.820621599	1457
ENST00000572940.5|ENSG00000129219.14|OTTHUMG00000090779.7|OTTHUMT00000439787.1|PLD2-205|PLD2|3391|protein_coding|	PLD2	ENSG00000129219.14	protein_coding	1700	1977	92	TRUE	92	58	2824	100	715	106	13087	cds_internal	41032	7744	26291	6997	446	0.820621599	1458
ENST00000572940.5|ENSG00000129219.14|OTTHUMG00000090779.7|OTTHUMT00000439787.1|PLD2-205|PLD2|3391|protein_coding|	PLD2	ENSG00000129219.14	protein_coding	1700	1977	92	TRUE	92	58	2824	100	537	106	13056	cds_internal	41032	7744	26291	6997	446	0.820621599	1459
ENST00000572940.5|ENSG00000129219.14|OTTHUMG00000090779.7|OTTHUMT00000439787.1|PLD2-205|PLD2|3391|protein_coding|	PLD2	ENSG00000129219.14	protein_coding	1700	1977	92	TRUE	92	58	2824	100	901	106	13057	cds_internal	41032	7744	26291	6997	446	0.820621599	1460
[truncated: 91,567 more rows]
