# Supplementary material for: Human SRD5A1 as a case of gene expression indel-resistance in triple-coding region
Source: Genome Biol. 2026 May 18;27:219. doi: 10.1186/s13059-026-04106-x (PMC13352861; doi:10.1186/s13059-026-04106-x)
Supplement: Supplementary file 4 — Additional file 4: Table S5. Detailed information on regions overlapping in all three reading frames for stop-stop ORFs. [file 13059_2026_4106_MOESM4_ESM.tsv]

transcript_id	gene_name	gene_id	biotype	region_start	region_end	region_length_codons	has_cds_overlap	cds_overlap_codons	cds_start	cds_end	frame0_length	frame1_length	frame2_length	rank	cds_context	total_riboseq_counts	frame0_riboseq_counts	frame1_riboseq_counts	frame2_riboseq_counts	riboseq_density	frame_balance	cds_centric_rank
ENST00000567107.6|ENSG00000174450.13|OTTHUMG00000176417.2|OTTHUMT00000431937.2|GOLGA6L2-202|GOLGA6L2|3499|protein_coding|	GOLGA6L2	ENSG00000174450.13	protein_coding	816	1996	393	True	393	63.0	2790.0	725	402	912	9	cds_internal	1784.0	474.0	581.0	729.0	4.539440155029297	0.9859847735604672	1
ENST00000389362.6|ENSG00000121335.12|OTTHUMG00000156975.7|OTTHUMT00000346925.4|PRB2-201|PRB2|1431|protein_coding|	PRB2	ENSG00000121335.12	protein_coding	135	1286	383	True	383	39.0	1287.0	397	402	428	10	cds_internal	138.0	25.0	15.0	98.0	0.3603133261203766	0.7225290799144324	2
ENST00000319653.14|ENSG00000155816.21|OTTHUMG00000039883.6|OTTHUMT00000096217.3|FMN2-201|FMN2|6429|protein_coding|	FMN2	ENSG00000155816.21	protein_coding	2886	3979	364	True	364	227.0	5393.0	387	397	1797	12	cds_internal	10538.0	2329.0	2402.0	5807.0	28.950550079345703	0.9093816634045512	3
ENST00000263269.4|ENSG00000105464.4|OTTHUMG00000183304.1|OTTHUMT00000466121.1|GRIN2D-201|GRIN2D|5511|protein_coding|	GRIN2D	ENSG00000105464.4	protein_coding	3426	4495	356	True	356	506.0	4514.0	543	430	1346	13	cds_internal	120428.0	12800.0	37425.0	70203.0	338.2808837890625	0.8338201868546111	4
ENST00000615637.3|ENSG00000251493.5|OTTHUMG00000162495.5|OTTHUMT00000477686.3|FOXD1-202|FOXD1|2512|protein_coding|	FOXD1	ENSG00000251493.5	protein_coding	873	1794	307	True	307	416.0	1811.0	307	526	423	24	cds_internal	108518.0	23879.0	60858.0	23781.0	353.47882080078125	0.9012782243432528	5
ENST00000445192.7|ENSG00000116690.13|OTTHUMG00000035574.5|OTTHUMT00000086346.2|PRG4-204|PRG4|5049|protein_coding|	PRG4	ENSG00000116690.13	protein_coding	1052	1955	301	True	301	45.0	4257.0	1419	589	301	25	cds_internal	14950.0	9960.0	1973.0	3017.0	49.66777420043945	0.7835535610021976	6
ENST00000635041.1|ENSG00000116690.13|OTTHUMG00000035574.5|OTTHUMT00000488013.1|PRG4-206|PRG4|4915|protein_coding|	PRG4	ENSG00000116690.13	protein_coding	923	1826	301	True	301	45.0	4128.0	1376	589	301	26	cds_internal	14950.0	9960.0	1973.0	3017.0	49.66777420043945	0.7835535610021976	7
ENST00000367482.8|ENSG00000116690.13|OTTHUMG00000035574.5|OTTHUMT00000382432.3|PRG4-201|PRG4|2606|protein_coding|	PRG4	ENSG00000116690.13	protein_coding	650	1553	301	True	301	45.0	2606.0	868	589	301	27	cds_internal	14950.0	9960.0	1973.0	3017.0	49.66777420043945	0.7835535610021976	8
ENST00000367485.4|ENSG00000116690.13|OTTHUMG00000035574.5|OTTHUMT00000382434.2|PRG4-203|PRG4|4765|protein_coding|	PRG4	ENSG00000116690.13	protein_coding	773	1676	301	True	301	45.0	3978.0	1326	589	301	28	cds_internal	14950.0	9960.0	1973.0	3017.0	49.66777420043945	0.7835535610021976	9
ENST00000367483.8|ENSG00000116690.13|OTTHUMG00000035574.5|OTTHUMT00000382433.2|PRG4-202|PRG4|4921|protein_coding|	PRG4	ENSG00000116690.13	protein_coding	929	1832	301	True	301	45.0	4134.0	1378	589	301	29	cds_internal	14950.0	9960.0	1973.0	3017.0	49.66777420043945	0.7835535610021976	10
ENST00000676402.1|ENSG00000131165.16|OTTHUMG00000169521.2|-|CHMP1A-226|CHMP1A|3489|nonsense_mediated_decay|	CHMP1A	ENSG00000131165.16	nonsense_mediated_decay	367	1269	300	True	300	121.0	1270.0	423	336	454	30	cds_internal	14807.0	8122.0	4064.0	2621.0	49.356666564941406	0.9018362136958236	11
ENST00000293190.10|ENSG00000161509.14|OTTHUMG00000044524.4|OTTHUMT00000103824.3|GRIN2C-201|GRIN2C|4271|protein_coding|	GRIN2C	ENSG00000161509.14	protein_coding	2885	3785	300	True	300	158.0	3857.0	476	1247	300	31	cds_internal	834.0	163.0	207.0	464.0	2.7799999713897705	0.9021825752438238	12
ENST00000391860.7|ENSG00000177614.11|OTTHUMG00000037759.6|OTTHUMT00000092104.5|PGBD5-201|PGBD5|10914|protein_coding|	PGBD5	ENSG00000177614.11	protein_coding	2	888	295	True	161	405.0	1977.0	296	390	658	33	overlaps_upstream	56838.0	19681.0	15057.0	22100.0	192.6711883544922	0.988905122634862	13
ENST00000319555.8|ENSG00000179588.9|OTTHUMG00000173152.5|OTTHUMT00000422270.3|ZFPM1-201|ZFPM1|5432|protein_coding|	ZFPM1	ENSG00000179588.9	protein_coding	1501	2368	289	True	289	359.0	3377.0	450	289	1125	36	cds_internal	34289.0	8083.0	7476.0	18730.0	118.64705657958984	0.9130085867975573	14
ENST00000542267.7|ENSG00000145743.18|OTTHUMG00000159785.7|OTTHUMT00000357305.4|FBXL17-204|FBXL17|5198|protein_coding|	FBXL17	ENSG00000145743.18	protein_coding	439	1285	282	True	282	408.0	2511.0	461	282	795	37	cds_internal	128154.0	29733.0	28941.0	69480.0	454.4468078613281	0.9165168137976876	15
ENST00000436881.3|ENSG00000232434.3|OTTHUMG00000187258.2|OTTHUMT00000474653.2|AJM1-201|AJM1|4642|protein_coding|	AJM1	ENSG00000232434.3	protein_coding	565	1409	281	True	281	255.0	3183.0	987	390	344	38	cds_internal	5777.0	3627.0	1145.0	1005.0	20.55871963500977	0.8349387939562977	16
ENST00000371149.8|ENSG00000198768.11|OTTHUMG00000032845.5|OTTHUMT00000079881.3|APCDD1L-201|APCDD1L|3887|protein_coding|	APCDD1L	ENSG00000198768.11	protein_coding	912	1750	279	True	279	693.0	2196.0	286	297	554	39	cds_internal	29058.0	9863.0	5339.0	13856.0	104.1505355834961	0.9386211395909384	17
ENST00000304411.3|ENSG00000170837.3|OTTHUMG00000158810.2|OTTHUMT00000352303.2|GPR27-201|GPR27|2642|protein_coding|	GPR27	ENSG00000170837.3	protein_coding	322	1153	277	True	277	195.0	1320.0	416	277	407	40	cds_internal	51084.0	31699.0	10260.0	9125.0	184.4187774658203	0.8430502792781325	18
ENST00000601382.3|ENSG00000269855.3|OTTHUMG00000189258.2|OTTHUMT00000479192.2|RNF225-201|RNF225|1424|protein_coding|	RNF225	ENSG00000269855.3	protein_coding	408	1240	277	True	268	434.0	1421.0	338	304	457	41	overlaps_upstream	1121.0	394.0	297.0	430.0	4.046931266784668	0.9893977441534008	19
ENST00000282388.4|ENSG00000152518.8|OTTHUMG00000128642.3|OTTHUMT00000250513.3|ZFP36L2-201|ZFP36L2|3693|protein_coding|	ZFP36L2	ENSG00000152518.8	protein_coding	850	1669	273	True	273	292.0	1774.0	591	273	347	43	cds_internal	608733.0	108769.0	381624.0	118340.0	2229.791259765625	0.8363717598109959	20
ENST00000269499.10|ENSG00000141664.10|OTTHUMG00000180165.3|OTTHUMT00000450083.2|ZCCHC2-201|ZCCHC2|5937|protein_coding|	ZCCHC2	ENSG00000141664.10	protein_coding	425	1238	271	True	271	400.0	3934.0	452	1180	271	44	cds_internal	82747.0	16604.0	48559.0	17584.0	305.3394775390625	0.8776545941979931	21
ENST00000622749.2|ENSG00000277150.2|OTTHUMG00000034289.1|OTTHUMT00000082833.1|F8A3-201|F8A3|1707|protein_coding|	F8A3	ENSG00000277150.2	protein_coding	120	928	269	True	269	21.0	1134.0	314	309	377	46	cds_internal	1014.0	198.0	513.0	303.0	3.769516706466675	0.932646890885911	22
ENST00000610495.2|ENSG00000288722.1|OTTHUMG00000013500.3|OTTHUMT00000037637.2|F8A1-201|F8A1|1707|protein_coding|	F8A1	ENSG00000288722.1	protein_coding	120	928	269	True	269	20.0	1133.0	314	309	377	47	cds_internal	1014.0	198.0	303.0	513.0	3.769516706466675	0.932646890885911	23
ENST00000369505.5|ENSG00000288709.1|OTTHUMG00000034293.2|OTTHUMT00000082837.2|F8A2-201|F8A2|1707|protein_coding|	F8A2	ENSG00000288709.1	protein_coding	120	928	269	True	269	20.0	1133.0	314	309	377	48	cds_internal	1014.0	198.0	303.0	513.0	3.769516706466675	0.932646890885911	24
ENST00000380007.3|ENSG00000178015.5|OTTHUMG00000121170.3|OTTHUMT00000241657.3|GPR150-201|GPR150|2056|protein_coding|	GPR150	ENSG00000178015.5	protein_coding	274	1069	265	True	265	189.0	1491.0	465	265	507	50	cds_internal	2507.0	1498.0	465.0	544.0	9.46037769317627	0.8663109735002165	25
ENST00000330143.8|ENSG00000185730.8|OTTHUMG00000164957.4|OTTHUMT00000381164.3|ZNF696-201|ZNF696|4658|protein_coding|	ZNF696	ENSG00000185730.8	protein_coding	662	1459	265	True	265	381.0	1503.0	387	336	404	51	cds_internal	115631.0	70128.0	22372.0	23131.0	436.3433837890625	0.8583629295032321	26
ENST00000444294.7|ENSG00000119283.16|OTTHUMG00000037958.7|OTTHUMT00000092851.2|TRIM67-202|TRIM67|9320|protein_coding|	TRIM67	ENSG00000119283.16	protein_coding	983	1775	264	True	264	858.0	3201.0	840	310	264	55	cds_internal	9152.0	5580.0	1716.0	1856.0	34.66666793823242	0.8548187609450769	27
ENST00000538488.3|ENSG00000197870.14|OTTHUMG00000169065.8|OTTHUMT00000402119.7|PRB3-201|PRB3|1227|protein_coding|	PRB3	ENSG00000197870.14	protein_coding	132	925	264	True	264	39.0	1092.0	358	275	363	53	cds_internal	303.0	55.0	78.0	170.0	1.1477272510528564	0.8950646438042654	28
ENST00000366653.6|ENSG00000119283.16|OTTHUMG00000037958.7|OTTHUMT00000092649.3|TRIM67-201|TRIM67|9389|protein_coding|	TRIM67	ENSG00000119283.16	protein_coding	1037	1829	264	True	264	912.0	3261.0	842	310	264	54	cds_internal	9152.0	5580.0	1716.0	1856.0	34.66666793823242	0.8548187609450769	29
ENST00000340666.5|ENSG00000008056.14|OTTHUMG00000021454.5|OTTHUMT00000056446.2|SYN1-202|SYN1|3172|protein_coding|	SYN1	ENSG00000008056.14	protein_coding	1351	2136	261	True	261	130.0	2137.0	677	285	273	58	cds_internal	68795.0	21417.0	14068.0	33310.0	263.5823669433594	0.9457711700482646	30
ENST00000296839.5|ENSG00000164379.7|OTTHUMG00000016160.3|OTTHUMT00000043410.3|FOXQ1-201|FOXQ1|2661|protein_coding|	FOXQ1	ENSG00000164379.7	protein_coding	1028	1811	261	True	261	607.0	1816.0	428	420	261	57	cds_internal	59843.0	11995.0	35905.0	11943.0	229.2835235595703	0.8649860296172318	31
ENST00000650044.2|ENSG00000099625.14|OTTHUMG00000180141.7|OTTHUMT00000500856.1|CBARP-207|CBARP|3281|protein_coding|	CBARP	ENSG00000099625.14	protein_coding	1605	2386	260	True	260	272.0	2387.0	358	795	440	59	cds_internal	33721.0	6368.0	6838.0	20515.0	129.69615173339844	0.8562397940546645	32
ENST00000382477.6|ENSG00000099625.14|OTTHUMG00000180141.7|-|CBARP-202|CBARP|2453|protein_coding|	CBARP	ENSG00000099625.14	protein_coding	1669	2450	260	True	260	276.0	2451.0	319	261	816	60	cds_internal	33721.0	20515.0	6368.0	6838.0	129.69615173339844	0.8562397940546645	33
ENST00000295987.13|ENSG00000008056.14|OTTHUMG00000021454.5|OTTHUMT00000056445.4|SYN1-201|SYN1|3210|protein_coding|	SYN1	ENSG00000008056.14	protein_coding	1351	2125	258	True	258	130.0	2245.0	713	258	281	63	cds_internal	66414.0	20540.0	12633.0	33241.0	257.4186096191406	0.9330306890773764	34
ENST00000370996.5|ENSG00000132825.7|OTTHUMG00000032876.3|OTTHUMT00000079940.3|PPP1R3D-201|PPP1R3D|3643|protein_coding|	PPP1R3D	ENSG00000132825.7	protein_coding	499	1271	257	True	257	375.0	1272.0	362	314	345	64	cds_internal	111529.0	69959.0	20959.0	20611.0	433.9649658203125	0.8362678424567677	35
ENST00000519106.2|ENSG00000253958.2|OTTHUMG00000163674.2|OTTHUMT00000374721.2|CLDN23-201|CLDN23|2160|protein_coding|	CLDN23	ENSG00000253958.2	protein_coding	574	1338	254	True	254	462.0	1338.0	446	258	405	65	cds_internal	63412.0	38520.0	11877.0	13015.0	249.6535491943359	0.8570383407018424	36
ENST00000338647.7|ENSG00000189420.9|OTTHUMG00000024198.4|OTTHUMT00000332220.3|ZFP92-201|ZFP92|6403|protein_coding|	ZFP92	ENSG00000189420.9	protein_coding	568	1330	254	True	254	299.0	1547.0	295	254	515	68	cds_internal	8788.0	1806.0	1822.0	5160.0	34.598426818847656	0.877494194361814	37
ENST00000611161.2|ENSG00000275183.2|OTTHUMG00000188273.3|OTTHUMT00000476806.3|LENG9-203|LENG9|2047|protein_coding|	LENG9	ENSG00000275183.2	protein_coding	172	920	249	True	222	253.0	1687.0	510	263	306	69	overlaps_upstream	54289.0	12482.0	11683.0	30124.0	218.02810668945312	0.906051853416086	38
ENST00000382252.6|ENSG00000205903.7|OTTHUMG00000151854.5|OTTHUMT00000475169.2|ZNF316-201|ZNF316|7243|protein_coding|	ZNF316	ENSG00000205903.7	protein_coding	2182	2928	248	True	248	560.0	3572.0	545	349	1172	70	cds_internal	105617.0	20399.0	22326.0	62892.0	425.875	0.8690877291693155	39
ENST00000568064.5|ENSG00000158805.12|OTTHUMG00000138050.4|OTTHUMT00000422156.1|ZNF276-208|ZNF276|2203|protein_coding|	ZNF276	ENSG00000158805.12	protein_coding	173	909	245	True	206	290.0	1589.0	255	370	472	74	overlaps_upstream	59545.0	14227.0	21403.0	23915.0	243.0408172607422	0.9796053302375368	40
ENST00000233948.4|ENSG00000115596.4|OTTHUMG00000133082.3|OTTHUMT00000256727.3|WNT6-201|WNT6|1719|protein_coding|	WNT6	ENSG00000115596.4	protein_coding	429	1165	245	True	245	233.0	1328.0	283	253	442	72	cds_internal	32203.0	6720.0	6752.0	18731.0	131.44081115722656	0.8826833774650761	41
ENST00000341735.5|ENSG00000188095.6|OTTHUMG00000172016.4|OTTHUMT00000416421.2|MESP2-201|MESP2|1640|protein_coding|	MESP2	ENSG00000188095.6	protein_coding	384	1120	245	True	245	26.0	1217.0	360	373	405	73	cds_internal	8596.0	2483.0	2748.0	3365.0	35.08571243286133	0.9925457643195924	42
ENST00000395738.2|ENSG00000128165.9|OTTHUMG00000150202.2|OTTHUMT00000316816.1|ADM2-202|ADM2|4276|protein_coding|	ADM2	ENSG00000128165.9	protein_coding	2	736	244	True	148	292.0	736.0	272	245	412	75	includes_cds	51348.0	11884.0	24799.0	14665.0	210.442626953125	0.9540305669478032	43
ENST00000645032.1|ENSG00000156313.15|OTTHUMG00000021361.16|OTTHUMT00000496419.1|RPGR-216|RPGR|4733|protein_coding|	RPGR	ENSG00000156313.15	protein_coding	2643	3372	243	True	243	143.0	3599.0	243	1198	268	77	cds_internal	539.0	158.0	235.0	146.0	2.218106985092163	0.978899829459464	44
ENST00000696687.1|ENSG00000119946.12|OTTHUMG00000018881.3|-|CNNM1-203|CNNM1|5765|protein_coding|	CNNM1	ENSG00000119946.12	protein_coding	2	729	242	True	232	32.0	2948.0	243	418	982	78	overlaps_upstream	46180.0	10718.0	9858.0	25604.0	190.82644653320312	0.9062870798533584	45
ENST00000356713.5|ENSG00000119946.12|OTTHUMG00000018881.3|OTTHUMT00000049792.3|CNNM1-201|CNNM1|5702|protein_coding|	CNNM1	ENSG00000119946.12	protein_coding	2	729	242	True	232	32.0	2885.0	243	418	961	79	overlaps_upstream	46180.0	10718.0	9858.0	25604.0	190.82644653320312	0.9062870798533584	46
ENST00000328759.11|ENSG00000185453.13|OTTHUMG00000183190.3|OTTHUMT00000504509.1|ZSWIM9-201|ZSWIM9|2277|protein_coding|	ZSWIM9	ENSG00000185453.13	protein_coding	675	1399	241	True	241	32.0	1913.0	254	466	630	81	cds_internal	43362.0	9007.0	10547.0	23808.0	179.92530822753906	0.9097845250857958	47
ENST00000176183.6|ENSG00000069696.7|OTTHUMG00000133312.3|OTTHUMT00000257109.2|DRD4-201|DRD4|1399|protein_coding|	DRD4	ENSG00000069696.7	protein_coding	346	1069	241	True	241	36.0	1293.0	431	241	459	82	cds_internal	2608.0	1451.0	587.0	570.0	10.821577072143556	0.9049926612845428	48
ENST00000614654.2|ENSG00000185453.13|OTTHUMG00000183190.3|OTTHUMT00000504508.1|ZSWIM9-203|ZSWIM9|3600|protein_coding|	ZSWIM9	ENSG00000185453.13	protein_coding	687	1411	241	True	241	44.0	2804.0	254	470	923	83	cds_internal	43362.0	9007.0	10547.0	23808.0	179.92530822753906	0.9097845250857958	49
ENST00000636774.1|ENSG00000140521.18|OTTHUMG00000149646.11|OTTHUMT00000490651.1|POLG-217|POLG|4151|nonsense_mediated_decay|	POLG	ENSG00000140521.18	nonsense_mediated_decay	315	1036	240	True	240	312.0	1758.0	263	345	504	87	cds_internal	331389.0	86998.0	107679.0	136712.0	1380.7874755859375	0.9845548407964044	50
ENST00000268124.11|ENSG00000140521.18|OTTHUMG00000149646.11|OTTHUMT00000312854.4|POLG-201|POLG|4462|protein_coding|	POLG	ENSG00000140521.18	protein_coding	315	1036	240	True	240	312.0	4029.0	263	345	1261	89	cds_internal	331389.0	86998.0	107679.0	136712.0	1380.7874755859375	0.9845548407964044	51
ENST00000442287.6|ENSG00000140521.18|OTTHUMG00000149646.11|OTTHUMT00000395114.3|POLG-202|POLG|4487|protein_coding|	POLG	ENSG00000140521.18	protein_coding	340	1061	240	True	240	337.0	4054.0	1261	263	353	92	cds_internal	331389.0	136712.0	86998.0	107679.0	1380.7874755859375	0.9845548407964044	52
ENST00000636937.2|ENSG00000140521.18|OTTHUMG00000149646.11|OTTHUMT00000490794.1|POLG-219|POLG|5095|protein_coding|	POLG	ENSG00000140521.18	protein_coding	948	1669	240	True	240	945.0	4662.0	263	291	1261	85	cds_internal	331389.0	86998.0	107679.0	136712.0	1380.7874755859375	0.9845548407964044	53
ENST00000635986.2|ENSG00000140521.18|OTTHUMG00000149646.11|OTTHUMT00000490649.2|POLG-215|POLG|4388|nonsense_mediated_decay|	POLG	ENSG00000140521.18	nonsense_mediated_decay	202	923	240	True	240	199.0	3184.0	1017	263	307	84	cds_internal	331389.0	136712.0	86998.0	107679.0	1380.7874755859375	0.9845548407964044	54
ENST00000706918.1|ENSG00000291307.1|-|-|POLGARF-201|POLGARF|783|protein_coding|	POLGARF	ENSG00000291307.1	protein_coding	59	780	240	True	240	1.0	781.0	260	260	241	91	cds_internal	331389.0	107679.0	136712.0	86998.0	1380.7874755859375	0.9845548407964044	55
ENST00000380903.7|ENSG00000073169.15|OTTHUMG00000044645.4|OTTHUMT00000075003.3|SELENOO-201|SELENOO|2283|protein_coding|	SELENOO	ENSG00000073169.15	protein_coding	2	721	239	True	231	26.0	2033.0	255	240	674	93	overlaps_upstream	121112.0	23626.0	26035.0	71451.0	506.7447814941406	0.874385450141046	56
ENST00000449018.7|ENSG00000119283.16|OTTHUMG00000037958.7|OTTHUMT00000092650.6|TRIM67-203|TRIM67|2166|protein_coding|	TRIM67	ENSG00000119283.16	protein_coding	16	731	238	True	238	0.0	2163.0	721	248	243	95	cds_internal	9002.0	5586.0	1576.0	1840.0	37.82352828979492	0.842608195207055	57
ENST00000373640.5|ENSG00000204128.6|OTTHUMG00000153996.3|OTTHUMT00000333376.3|C2orf72-201|C2orf72|3629|protein_coding|	C2orf72	ENSG00000204128.6	protein_coding	2	716	238	True	224	43.0	928.0	269	309	238	94	overlaps_upstream	33642.0	6310.0	21036.0	6296.0	141.35293579101562	0.8384614837622992	58
ENST00000382171.2|ENSG00000205869.2|OTTHUMG00000057557.1|OTTHUMT00000127922.1|KRTAP5-1-201|KRTAP5-1|942|protein_coding|	KRTAP5-1	ENSG00000205869.2	protein_coding	2	711	236	True	225	35.0	869.0	237	289	313	96	overlaps_upstream	25.0	16.0	5.0	4.0	0.105932205915451	0.8198746470064714	59
ENST00000325333.10|ENSG00000213015.9|OTTHUMG00000180868.4|OTTHUMT00000453427.2|ZNF580-201|ZNF580|1156|protein_coding|	ZNF580	ENSG00000213015.9	protein_coding	2	710	236	True	172	194.0	710.0	254	300	236	97	includes_cds	441685.0	92661.0	96016.0	253008.0	1871.546630859375	0.8906968212894835	60
ENST00000584516.5|ENSG00000266714.11|OTTHUMG00000179794.10|OTTHUMT00000448171.2|MYO15B-226|MYO15B|5709|nonsense_mediated_decay|	MYO15B	ENSG00000266714.11	nonsense_mediated_decay	395	1102	235	True	235	0.0	2280.0	760	367	298	98	cds_internal	2032.0	767.0	781.0	484.0	8.646808624267578	0.9803271004635596	61
ENST00000619501.4|ENSG00000266714.11|OTTHUMG00000179794.10|OTTHUMT00000477509.2|MYO15B-231|MYO15B|7167|nonsense_mediated_decay|	MYO15B	ENSG00000266714.11	nonsense_mediated_decay	395	1102	235	True	235	0.0	2280.0	760	367	298	99	cds_internal	2032.0	767.0	781.0	484.0	8.646808624267578	0.9803271004635596	62
ENST00000457543.4|ENSG00000236609.4|OTTHUMG00000151853.4|OTTHUMT00000324169.3|ZNF853-201|ZNF853|3864|protein_coding|	ZNF853	ENSG00000236609.4	protein_coding	1022	1727	235	True	235	565.0	2542.0	429	672	235	100	cds_internal	9954.0	2532.0	4665.0	2757.0	42.35744857788086	0.963943117084511	63
ENST00000645453.3|ENSG00000266714.11|OTTHUMG00000179794.10|OTTHUMT00000448180.3|MYO15B-235|MYO15B|9914|protein_coding|	MYO15B	ENSG00000266714.11	protein_coding	653	1360	235	True	235	258.0	9546.0	3182	406	298	101	cds_internal	2032.0	767.0	781.0	484.0	8.646808624267578	0.9803271004635596	64
ENST00000621743.5|ENSG00000266714.11|OTTHUMG00000179794.10|OTTHUMT00000477510.2|MYO15B-232|MYO15B|8606|nonsense_mediated_decay|	MYO15B	ENSG00000266714.11	nonsense_mediated_decay	395	1102	235	True	235	0.0	4092.0	1364	367	298	102	cds_internal	2032.0	767.0	781.0	484.0	8.646808624267578	0.9803271004635596	65
ENST00000610510.5|ENSG00000266714.11|OTTHUMG00000179794.10|OTTHUMT00000487817.2|MYO15B-229|MYO15B|9125|nonsense_mediated_decay|	MYO15B	ENSG00000266714.11	nonsense_mediated_decay	395	1102	235	True	235	0.0	4167.0	1389	367	298	103	cds_internal	2032.0	767.0	781.0	484.0	8.646808624267578	0.9803271004635596	66
ENST00000687098.1|ENSG00000266714.11|OTTHUMG00000179794.10|OTTHUMT00000496244.2|MYO15B-236|MYO15B|9634|nonsense_mediated_decay|	MYO15B	ENSG00000266714.11	nonsense_mediated_decay	395	1102	235	True	235	0.0	4311.0	1437	367	298	104	cds_internal	2032.0	767.0	781.0	484.0	8.646808624267578	0.9803271004635596	67
ENST00000377707.4|ENSG00000107338.10|OTTHUMG00000019936.2|OTTHUMT00000052490.2|SHB-201|SHB|6035|protein_coding|	SHB	ENSG00000107338.10	protein_coding	598	1300	234	True	234	583.0	2110.0	594	234	248	111	cds_internal	102750.0	57334.0	22627.0	22789.0	439.1025695800781	0.903664349257109	68
ENST00000447234.7|ENSG00000176945.18|OTTHUMG00000155823.4|OTTHUMT00000341835.2|MUC20-204|MUC20|2493|protein_coding|	MUC20	ENSG00000176945.18	protein_coding	539	1241	234	True	234	30.0	2157.0	719	253	234	112	cds_internal	40.0	24.0	7.0	9.0	0.1709401756525039	0.8621215689004271	69
ENST00000540557.1|ENSG00000255872.3|OTTHUMG00000168975.1|OTTHUMT00000401856.1|ENST00000540557|ENSG00000255872|2591|nonsense_mediated_decay|	ENSG00000255872	ENSG00000255872.3	nonsense_mediated_decay	58	760	234	True	234	43.0	934.0	311	234	248	106	cds_internal	102750.0	57334.0	22627.0	22789.0	439.1025695800781	0.903664349257109	70
ENST00000445522.6|ENSG00000176945.18|OTTHUMG00000155823.4|OTTHUMT00000341838.1|MUC20-203|MUC20|2842|protein_coding|	MUC20	ENSG00000176945.18	protein_coding	886	1588	234	True	234	482.0	2504.0	253	234	699	109	cds_internal	40.0	7.0	9.0	24.0	0.1709401756525039	0.862121568900427	71
ENST00000436408.6|ENSG00000176945.18|OTTHUMG00000155823.4|OTTHUMT00000341836.2|MUC20-202|MUC20|5053|protein_coding|	MUC20	ENSG00000176945.18	protein_coding	633	1335	234	True	234	124.0	2293.0	234	745	253	108	cds_internal	40.0	9.0	24.0	7.0	0.1709401756525039	0.8621215689004272	72
ENST00000640237.2|ENSG00000214279.13|OTTHUMG00000019326.5|OTTHUMT00000345317.3|SCART1-206|SCART1|4929|protein_coding|	SCART1	ENSG00000214279.13	protein_coding	2124	2823	233	True	233	53.0	3134.0	233	367	1034	114	cds_internal	786.0	232.0	242.0	312.0	3.3733906745910645	0.9918191790949716	73
ENST00000335071.4|ENSG00000186790.6|OTTHUMG00000007954.2|OTTHUMT00000021836.2|FOXE3-201|FOXE3|1768|protein_coding|	FOXE3	ENSG00000186790.6	protein_coding	2	698	232	True	222	31.0	988.0	293	329	232	118	overlaps_upstream	8416.0	1191.0	1705.0	5520.0	36.27586364746094	0.7980881662648306	74
ENST00000192314.7|ENSG00000154252.12|OTTHUMG00000151473.3|OTTHUMT00000322792.2|GAL3ST2-201|GAL3ST2|1452|protein_coding|	GAL3ST2	ENSG00000154252.12	protein_coding	555	1242	229	True	229	134.0	1328.0	229	325	442	124	cds_internal	4990.0	968.0	966.0	3056.0	21.790393829345703	0.8522546851554866	75
ENST00000366903.8|ENSG00000136630.13|OTTHUMG00000037352.6|OTTHUMT00000090902.5|HLX-201|HLX|2237|protein_coding|	HLX	ENSG00000136630.13	protein_coding	261	948	229	True	177	415.0	1879.0	229	603	261	127	overlaps_upstream	70899.0	11494.0	44583.0	14822.0	309.6026306152344	0.8318512689488179	76
ENST00000452250.5|ENSG00000198089.16|OTTHUMG00000030249.15|OTTHUMT00000127932.2|SFI1-212|SFI1|2625|nonsense_mediated_decay|	SFI1	ENSG00000198089.16	nonsense_mediated_decay	780	1465	228	True	228	0.0	1465.0	571	488	319	128	cds_internal	62282.0	30053.0	18235.0	13994.0	273.1666564941406	0.9527707392979152	77
ENST00000583337.4|ENSG00000266265.4|OTTHUMG00000188298.2|OTTHUMT00000476841.2|KLF14-201|KLF14|3511|protein_coding|	KLF14	ENSG00000266265.4	protein_coding	2	685	227	True	170	175.0	1144.0	381	228	278	135	overlaps_upstream	4459.0	1212.0	887.0	2360.0	19.643171310424805	0.921212303244251	78
ENST00000262525.6|ENSG00000102870.6|OTTHUMG00000176905.3|OTTHUMT00000434291.3|ZNF629-201|ZNF629|6083|protein_coding|	ZNF629	ENSG00000102870.6	protein_coding	525	1208	227	True	227	212.0	2819.0	349	930	233	134	cds_internal	132108.0	81165.0	25643.0	25300.0	581.9735717773438	0.8501879113831096	79
ENST00000694868.1|ENSG00000225556.2|OTTHUMG00000167218.1|-|C2CD4D-202|C2CD4D|1560|protein_coding|	C2CD4D	ENSG00000225556.2	protein_coding	417	1100	227	True	227	389.0	1448.0	345	373	274	133	cds_internal	2094.0	1147.0	474.0	473.0	9.224669456481934	0.9121059451753772	80
ENST00000425639.3|ENSG00000215474.8|OTTHUMG00000180309.4|OTTHUMT00000450685.4|SKOR2-202|SKOR2|4109|protein_coding|	SKOR2	ENSG00000215474.8	protein_coding	1940	2622	227	True	227	335.0	3380.0	248	1024	245	132	cds_internal	666.0	354.0	149.0	163.0	2.933920621871948	0.9242598232270668	81
ENST00000620245.4|ENSG00000215474.8|OTTHUMG00000180309.4|-|SKOR2-203|SKOR2|3048|protein_coding|	SKOR2	ENSG00000215474.8	protein_coding	1606	2288	227	True	227	1.0	3046.0	1015	245	248	131	cds_internal	666.0	149.0	163.0	354.0	2.933920621871948	0.9242598232270668	82
ENST00000694869.1|ENSG00000225556.2|OTTHUMG00000167218.1|-|C2CD4D-203|C2CD4D|1500|protein_coding|	C2CD4D	ENSG00000225556.2	protein_coding	360	1043	227	True	227	332.0	1391.0	345	373	274	129	cds_internal	2094.0	1147.0	474.0	473.0	9.224669456481934	0.9121059451753772	83
ENST00000454109.1|ENSG00000225556.2|OTTHUMG00000167218.1|OTTHUMT00000393778.1|C2CD4D-201|C2CD4D|1757|protein_coding|	C2CD4D	ENSG00000225556.2	protein_coding	615	1298	227	True	227	587.0	1646.0	345	373	274	130	cds_internal	2094.0	1147.0	474.0	473.0	9.224669456481934	0.9121059451753772	84
ENST00000393229.4|ENSG00000196358.12|OTTHUMG00000020835.3|OTTHUMT00000054779.2|NTNG2-201|NTNG2|4673|protein_coding|	NTNG2	ENSG00000196358.12	protein_coding	1083	1759	225	True	225	665.0	2255.0	228	283	549	137	cds_internal	6545.0	1186.0	1082.0	4277.0	29.08888816833496	0.8056491284928625	85
ENST00000416569.3|ENSG00000171044.11|OTTHUMG00000129351.6|OTTHUMT00000383958.2|XKR6-203|XKR6|4327|protein_coding|	XKR6	ENSG00000171044.11	protein_coding	312	984	224	True	163	495.0	2418.0	224	359	756	139	overlaps_upstream	37683.0	21406.0	7489.0	8788.0	168.22767639160156	0.8937459601900171	86
ENST00000539869.4|ENSG00000112541.19|OTTHUMG00000015986.5|OTTHUMT00000444314.2|PDE10A-205|PDE10A|9334|protein_coding|	PDE10A	ENSG00000112541.19	protein_coding	274	947	224	True	172	431.0	3596.0	233	1107	250	141	overlaps_upstream	14667.0	5331.0	5769.0	3567.0	65.47767639160156	0.9818973802947408	87
ENST00000543111.5|ENSG00000185958.10|OTTHUMG00000167889.2|OTTHUMT00000396836.1|FAM186A-204|FAM186A|8200|protein_coding|	FAM186A	ENSG00000185958.10	protein_coding	4055	4729	224	True	224	139.0	7183.0	2356	299	359	142	cds_internal	16.0	3.0	6.0	7.0	0.0714285746216774	0.9497012164384108	88
ENST00000327337.6|ENSG00000185958.10|OTTHUMG00000167889.2|OTTHUMT00000396838.2|FAM186A-201|FAM186A|7255|protein_coding|	FAM186A	ENSG00000185958.10	protein_coding	4042	4716	224	True	224	126.0	7179.0	299	359	2359	143	cds_internal	16.0	6.0	7.0	3.0	0.0714285746216774	0.9497012164384108	89
ENST00000395737.2|ENSG00000128165.9|OTTHUMG00000150202.2|OTTHUMT00000316817.2|ADM2-201|ADM2|4213|protein_coding|	ADM2	ENSG00000128165.9	protein_coding	2	676	224	True	148	232.0	676.0	252	225	392	144	includes_cds	49033.0	12539.0	24156.0	12338.0	218.89732360839844	0.9509198634003329	90
ENST00000530275.3|ENSG00000127603.32|OTTHUMG00000007754.17|OTTHUMT00000023066.5|MACF1-229|MACF1|5767|protein_coding|	MACF1	ENSG00000127603.32	protein_coding	3726	4397	223	True	223	763.0	5767.0	237	1670	253	147	cds_internal	13028.0	3544.0	6832.0	2652.0	58.42152404785156	0.9254075234334508	91
ENST00000335135.8|ENSG00000136574.19|OTTHUMG00000090800.4|OTTHUMT00000207587.2|GATA4-201|GATA4|3414|protein_coding|	GATA4	ENSG00000136574.19	protein_coding	511	1181	223	True	207	558.0	1884.0	506	262	247	149	overlaps_upstream	81425.0	53192.0	11715.0	16518.0	365.134521484375	0.8016478394135783	92
ENST00000622443.3|ENSG00000136574.19|OTTHUMG00000090800.4|OTTHUMT00000383658.2|GATA4-208|GATA4|3508|protein_coding|	GATA4	ENSG00000136574.19	protein_coding	613	1283	223	True	207	660.0	1986.0	506	262	247	146	overlaps_upstream	81425.0	53192.0	11715.0	16518.0	365.134521484375	0.8016478394135783	93
ENST00000306562.8|ENSG00000171161.13|OTTHUMG00000040377.4|OTTHUMT00000097125.3|ZNF672-201|ZNF672|3045|protein_coding|	ZNF672	ENSG00000171161.13	protein_coding	1445	2115	223	True	223	802.0	2158.0	281	476	239	145	cds_internal	70092.0	15084.0	40401.0	14607.0	314.31390380859375	0.8874744105450205	94
ENST00000309415.8|ENSG00000172985.11|OTTHUMG00000153439.7|OTTHUMT00000331210.5|SH3RF3-201|SH3RF3|5948|protein_coding|	SH3RF3	ENSG00000172985.11	protein_coding	302	968	222	True	210	336.0	2982.0	908	314	222	151	overlaps_upstream	16923.0	8551.0	4002.0	4370.0	76.22972869873047	0.9425717719538248	95
ENST00000360480.7|ENSG00000075043.21|OTTHUMG00000033049.15|OTTHUMT00000354354.2|KCNQ2-205|KCNQ2|2775|protein_coding|	KCNQ2	ENSG00000075043.21	protein_coding	1882	2546	221	True	221	43.0	2575.0	858	287	280	153	cds_internal	15240.0	2427.0	2483.0	10330.0	68.95927429199219	0.7753388506965766	96
ENST00000532059.6|ENSG00000136574.19|OTTHUMG00000090800.4|OTTHUMT00000383659.1|GATA4-206|GATA4|3419|protein_coding|	GATA4	ENSG00000136574.19	protein_coding	513	1176	221	True	205	560.0	1889.0	221	248	507	154	overlaps_upstream	78494.0	10978.0	16178.0	51338.0	355.1764831542969	0.7994927811153146	97
ENST00000359125.7|ENSG00000075043.21|OTTHUMG00000033049.15|OTTHUMT00000080353.4|KCNQ2-204|KCNQ2|9247|protein_coding|	KCNQ2	ENSG00000075043.21	protein_coding	2116	2780	221	True	221	193.0	2809.0	936	287	280	155	cds_internal	15240.0	2427.0	2483.0	10330.0	68.95927429199219	0.7753388506965766	98
ENST00000357249.6|ENSG00000075043.21|OTTHUMG00000033049.15|OTTHUMT00000480028.1|KCNQ2-203|KCNQ2|2594|protein_coding|	KCNQ2	ENSG00000075043.21	protein_coding	1492	2156	221	True	221	1.0	2185.0	728	287	280	156	cds_internal	15240.0	2427.0	2483.0	10330.0	68.95927429199219	0.7753388506965766	99
ENST00000626839.2|ENSG00000075043.21|OTTHUMG00000033049.15|OTTHUMT00000080351.4|KCNQ2-213|KCNQ2|9213|protein_coding|	KCNQ2	ENSG00000075043.21	protein_coding	2084	2748	221	True	221	215.0	2777.0	280	925	287	157	cds_internal	15240.0	10330.0	2427.0	2483.0	68.95927429199219	0.7753388506965766	100
ENST00000706989.1|ENSG00000075043.21|OTTHUMG00000033049.15|-|KCNQ2-248|KCNQ2|9301|protein_coding|	KCNQ2	ENSG00000075043.21	protein_coding	2170	2834	221	True	221	193.0	2863.0	954	287	275	158	cds_internal	15240.0	2427.0	2483.0	10330.0	68.95927429199219	0.7753388506965766	101
ENST00000344462.8|ENSG00000075043.21|OTTHUMG00000033049.15|OTTHUMT00000472019.2|KCNQ2-202|KCNQ2|2750|protein_coding|	KCNQ2	ENSG00000075043.21	protein_coding	1877	2541	221	True	221	47.0	2570.0	280	856	287	159	cds_internal	15240.0	10330.0	2427.0	2483.0	68.95927429199219	0.7753388506965766	102
ENST00000637193.1|ENSG00000075043.21|OTTHUMG00000033049.15|OTTHUMT00000490420.2|KCNQ2-236|KCNQ2|2983|protein_coding|	KCNQ2	ENSG00000075043.21	protein_coding	1723	2387	221	True	221	403.0	2416.0	747	287	280	160	cds_internal	15240.0	2427.0	2483.0	10330.0	68.95927429199219	0.7753388506965766	103
ENST00000625129.1|ENSG00000120055.7|OTTHUMG00000018959.2|OTTHUMT00000050065.2|C10orf95-201|C10orf95|1469|protein_coding|	C10orf95	ENSG00000120055.7	protein_coding	185	846	220	True	211	213.0	852.0	278	289	222	161	overlaps_upstream	4136.0	917.0	1852.0	1367.0	18.799999237060547	0.9645501592698716	104
ENST00000334793.6|ENSG00000186564.6|OTTHUMG00000007950.1|OTTHUMT00000021831.1|FOXD2-201|FOXD2|2648|protein_coding|	FOXD2	ENSG00000186564.6	protein_coding	543	1203	220	True	220	92.0	1577.0	220	520	525	162	cds_internal	17997.0	3482.0	4064.0	10451.0	81.8045425415039	0.8824271296304524	105
ENST00000261921.8|ENSG00000129038.16|OTTHUMG00000137595.5|OTTHUMT00000268995.3|LOXL1-201|LOXL1|2346|protein_coding|	LOXL1	ENSG00000129038.16	protein_coding	537	1194	219	True	219	322.0	2044.0	219	587	383	165	cds_internal	169932.0	30423.0	105448.0	34061.0	775.9451904296875	0.8430888175681953	106
ENST00000566011.5|ENSG00000129038.16|OTTHUMG00000137595.5|OTTHUMT00000419872.1|LOXL1-203|LOXL1|2786|nonsense_mediated_decay|	LOXL1	ENSG00000129038.16	nonsense_mediated_decay	1010	1667	219	True	219	795.0	2088.0	444	325	219	164	cds_internal	169932.0	105448.0	34061.0	30423.0	775.9451904296875	0.8430888175681953	107
ENST00000631044.2|ENSG00000140521.18|OTTHUMG00000149646.11|OTTHUMT00000395125.2|POLG-213|POLG|4668|nonsense_mediated_decay|	POLG	ENSG00000140521.18	nonsense_mediated_decay	308	966	219	True	219	305.0	1076.0	322	279	226	163	cds_internal	279968.0	96123.0	120997.0	62848.0	1278.3927001953125	0.9693779667395688	108
ENST00000375281.4|ENSG00000204335.4|OTTHUMG00000154053.2|OTTHUMT00000333670.2|SP5-201|SP5|2047|protein_coding|	SP5	ENSG00000204335.4	protein_coding	459	1113	218	True	218	176.0	1370.0	218	339	456	167	cds_internal	19190.0	4273.0	3616.0	11301.0	88.02751922607422	0.8745409621357393	109
ENST00000560598.2|ENSG00000169918.10|OTTHUMG00000129275.3|OTTHUMT00000417428.1|OTUD7A-204|OTUD7A|3501|protein_coding|	OTUD7A	ENSG00000169918.10	protein_coding	2368	3020	217	True	217	394.0	3172.0	960	320	387	168	cds_internal	5000.0	1013.0	1026.0	2961.0	23.041475296020508	0.872650847767254	110
ENST00000489432.7|ENSG00000214022.12|OTTHUMG00000158330.4|OTTHUMT00000350705.3|REPIN1-214|REPIN1|3130|protein_coding|	REPIN1	ENSG00000214022.12	protein_coding	1380	2033	217	True	217	161.0	2033.0	264	323	675	170	cds_internal	296490.0	64144.0	60755.0	171591.0	1366.3133544921875	0.8852388115481261	111
ENST00000678495.1|ENSG00000169918.10|OTTHUMG00000129275.3|OTTHUMT00000251393.3|OTUD7A-205|OTUD7A|3039|protein_coding|	OTUD7A	ENSG00000169918.10	protein_coding	2068	2720	217	True	217	94.0	2872.0	936	320	387	171	cds_internal	5000.0	1013.0	1026.0	2961.0	23.041475296020508	0.872650847767254	112
ENST00000574139.7|ENSG00000159842.16|OTTHUMG00000090313.18|OTTHUMT00000437293.3|ABR-225|ABR|6026|protein_coding|	ABR	ENSG00000159842.16	protein_coding	48	700	217	True	197	109.0	3463.0	1138	233	328	172	overlaps_upstream	61278.0	32602.0	15079.0	13597.0	282.3870849609375	0.9237446575107114	113
ENST00000425389.2|ENSG00000214022.12|OTTHUMG00000158330.4|OTTHUMT00000376940.1|REPIN1-202|REPIN1|2876|protein_coding|	REPIN1	ENSG00000214022.12	protein_coding	1126	1779	217	True	217	78.0	1779.0	584	264	323	173	cds_internal	296490.0	171591.0	64144.0	60755.0	1366.3133544921875	0.8852388115481259	114
ENST00000636672.2|ENSG00000283526.2|OTTHUMG00000191656.1|OTTHUMT00000489145.1|PRRT1B-201|PRRT1B|2498|protein_coding|	PRRT1B	ENSG00000283526.2	protein_coding	8	661	217	True	189	93.0	882.0	294	220	250	175	overlaps_upstream	6720.0	4452.0	1112.0	1156.0	30.96774101257324	0.7948545315495498	115
ENST00000397281.6|ENSG00000214022.12|OTTHUMG00000158330.4|-|REPIN1-201|REPIN1|3292|protein_coding|	REPIN1	ENSG00000214022.12	protein_coding	1537	2190	217	True	217	489.0	2190.0	579	264	323	176	cds_internal	296490.0	171591.0	64144.0	60755.0	1366.3133544921875	0.8852388115481259	116
ENST00000307050.6|ENSG00000169918.10|OTTHUMG00000129275.3|-|OTUD7A-201|OTUD7A|10964|protein_coding|	OTUD7A	ENSG00000169918.10	protein_coding	2262	2914	217	True	217	267.0	3066.0	320	387	983	177	cds_internal	5000.0	1026.0	2961.0	1013.0	23.041475296020508	0.8726508477672539	117
ENST00000555868.2|ENSG00000182107.7|OTTHUMG00000171426.2|OTTHUMT00000413358.2|TMEM30B-202|TMEM30B|3969|protein_coding|	TMEM30B	ENSG00000182107.7	protein_coding	591	1244	217	True	217	192.0	1245.0	251	317	390	179	cds_internal	46389.0	6630.0	7187.0	32572.0	213.77420043945312	0.7420676211817603	118
ENST00000444957.3|ENSG00000214022.12|OTTHUMG00000158330.4|-|REPIN1-203|REPIN1|2969|protein_coding|	REPIN1	ENSG00000214022.12	protein_coding	1214	1867	217	True	217	166.0	1867.0	323	609	264	169	cds_internal	296490.0	60755.0	171591.0	64144.0	1366.3133544921875	0.885238811548126	119
ENST00000377022.8|ENSG00000130940.15|OTTHUMG00000002035.6|OTTHUMT00000005673.3|CASZ1-202|CASZ1|7934|protein_coding|	CASZ1	ENSG00000130940.15	protein_coding	4943	5593	216	True	216	317.0	5594.0	443	1771	299	181	cds_internal	20464.0	3553.0	13629.0	3282.0	94.74073791503906	0.7902928604872387	120
ENST00000598519.2|ENSG00000197483.11|OTTHUMG00000150396.5|OTTHUMT00000317934.3|ZNF628-202|ZNF628|3562|protein_coding|	ZNF628	ENSG00000197483.11	protein_coding	1547	2189	214	True	214	268.0	3445.0	462	1082	214	183	cds_internal	31910.0	6565.0	19013.0	6332.0	149.11215209960938	0.8690485470872518	121
ENST00000588676.1|ENSG00000141664.10|OTTHUMG00000180165.3|OTTHUMT00000450084.1|ZCCHC2-206|ZCCHC2|1877|protein_coding|	ZCCHC2	ENSG00000141664.10	protein_coding	2	644	214	True	214	0.0	1132.0	360	377	214	182	cds_internal	71579.0	14164.0	41954.0	15461.0	334.4813232421875	0.8781268331197105	122
ENST00000261381.7|ENSG00000103489.12|OTTHUMG00000129975.4|OTTHUMT00000252241.3|XYLT1-201|XYLT1|9970|protein_coding|	XYLT1	ENSG00000103489.12	protein_coding	2	643	213	True	159	165.0	3042.0	247	214	1013	184	overlaps_upstream	66440.0	25054.0	28289.0	13097.0	311.9248962402344	0.95704761894356	123
ENST00000700211.1|ENSG00000175745.15|OTTHUMG00000119079.5|-|NR2F1-207|NR2F1|1317|protein_coding|	NR2F1	ENSG00000175745.15	protein_coding	36	673	212	True	195	87.0	876.0	280	219	263	185	overlaps_upstream	226443.0	130328.0	44845.0	51270.0	1068.1273193359375	0.8874382740383077	124
ENST00000640271.3|ENSG00000284188.3|OTTHUMG00000191035.4|OTTHUMT00000486522.4|C1orf202-201|C1orf202|1315|protein_coding|	C1orf202	ENSG00000284188.3	protein_coding	2	638	212	True	181	93.0	639.0	214	245	212	186	overlaps_upstream	930.0	431.0	352.0	147.0	4.3867926597595215	0.9245655250904956	125
ENST00000621226.2|ENSG00000215182.8|OTTHUMG00000154270.5|OTTHUMT00000382518.3|MUC5AC-201|MUC5AC|17448|protein_coding|	MUC5AC	ENSG00000215182.8	protein_coding	8475	9111	212	True	212	47.0	17009.0	212	517	5669	187	cds_internal	10572.0	1609.0	3083.0	5880.0	49.867923736572266	0.8849098519924024	126
ENST00000267294.5|ENSG00000139800.9|OTTHUMG00000017280.3|-|ZIC5-201|ZIC5|4497|protein_coding|	ZIC5	ENSG00000139800.9	protein_coding	340	973	211	True	211	165.0	2082.0	276	211	669	188	cds_internal	22722.0	4365.0	6236.0	12121.0	107.68720245361328	0.9166042461568644	127
ENST00000270223.7|ENSG00000185800.12|OTTHUMG00000169044.4|OTTHUMT00000402063.2|DMWD-201|DMWD|3410|protein_coding|	DMWD	ENSG00000185800.12	protein_coding	1429	2061	210	True	210	90.0	2112.0	315	243	703	189	cds_internal	91483.0	51250.0	18914.0	21319.0	435.6333312988281	0.9010721209849568	128
ENST00000287020.7|ENSG00000156466.11|OTTHUMG00000164710.4|OTTHUMT00000379862.4|GDF6-201|GDF6|3712|protein_coding|	GDF6	ENSG00000156466.11	protein_coding	566	1195	209	True	209	115.0	1480.0	493	225	286	190	cds_internal	62113.0	8144.0	7001.0	46968.0	297.1913757324219	0.658803174972053	129
ENST00000502982.2|ENSG00000175745.15|OTTHUMG00000119079.5|OTTHUMT00000369875.1|NR2F1-202|NR2F1|1610|protein_coding|	NR2F1	ENSG00000175745.15	protein_coding	89	715	208	True	195	129.0	918.0	290	238	248	192	overlaps_upstream	226239.0	130284.0	44727.0	51228.0	1087.6875	0.8871205622045258	130
ENST00000344575.5|ENSG00000188763.5|OTTHUMG00000023051.3|OTTHUMT00000252120.2|FZD9-201|FZD9|2343|protein_coding|	FZD9	ENSG00000188763.5	protein_coding	450	1074	208	True	208	230.0	2003.0	208	307	652	193	cds_internal	13171.0	2383.0	2149.0	8639.0	63.32211685180664	0.8026092117283224	131
ENST00000235180.4|ENSG00000116544.12|OTTHUMG00000004049.2|-|DLGAP3-201|DLGAP3|3587|protein_coding|	DLGAP3	ENSG00000116544.12	protein_coding	1402	2024	207	True	207	1.0	2938.0	979	209	209	197	cds_internal	6793.0	2601.0	2836.0	1356.0	32.81642532348633	0.9593070833582856	132
ENST00000280551.11|ENSG00000150961.15|OTTHUMG00000132957.8|OTTHUMT00000256514.5|SEC24D-201|SEC24D|4018|protein_coding|	SEC24D	ENSG00000150961.15	protein_coding	388	1009	207	True	207	228.0	3324.0	227	207	1093	195	cds_internal	355208.0	130871.0	136852.0	87485.0	1715.980712890625	0.9834837318813456	133
ENST00000373347.6|ENSG00000116544.12|OTTHUMG00000004049.2|OTTHUMT00000011554.2|DLGAP3-202|DLGAP3|3921|protein_coding|	DLGAP3	ENSG00000116544.12	protein_coding	1736	2358	207	True	207	335.0	3272.0	209	985	209	194	cds_internal	6793.0	1356.0	2601.0	2836.0	32.81642532348633	0.9593070833582856	134
ENST00000504360.5|ENSG00000188848.17|OTTHUMG00000160531.5|OTTHUMT00000360976.1|BEND4-202|BEND4|8692|protein_coding|	BEND4	ENSG00000188848.17	protein_coding	298	917	206	True	108	593.0	1904.0	250	535	250	200	overlaps_upstream	37048.0	12839.0	8851.0	15358.0	179.84466552734375	0.9778925341851245	135
ENST00000331462.6|ENSG00000128645.15|OTTHUMG00000132512.6|OTTHUMT00000255693.4|HOXD1-201|HOXD1|1886|protein_coding|	HOXD1	ENSG00000128645.15	protein_coding	138	756	206	True	206	134.0	1118.0	206	259	372	201	cds_internal	24117.0	6744.0	8189.0	9184.0	117.07281494140624	0.9928394052257028	136
ENST00000307972.10|ENSG00000137166.18|OTTHUMG00000014679.9|OTTHUMT00000106767.1|FOXP4-201|FOXP4|5994|protein_coding|	FOXP4	ENSG00000137166.18	protein_coding	825	1444	206	True	206	503.0	2543.0	258	223	682	202	cds_internal	189071.0	37670.0	39386.0	112015.0	917.8203735351562	0.8723242372018719	137
ENST00000430969.6|ENSG00000182095.15|OTTHUMG00000151831.8|-|TNRC18-205|TNRC18|10839|protein_coding|	TNRC18	ENSG00000182095.15	protein_coding	6111	6731	206	True	206	638.0	9542.0	247	2983	243	203	cds_internal	106363.0	33916.0	20675.0	51772.0	516.3252563476562	0.9405556542829928	138
ENST00000409208.5|ENSG00000137166.18|OTTHUMG00000014679.9|OTTHUMT00000331294.1|FOXP4-204|FOXP4|3341|protein_coding|	FOXP4	ENSG00000137166.18	protein_coding	633	1252	206	True	206	311.0	2315.0	258	223	670	204	cds_internal	189071.0	37670.0	39386.0	112015.0	917.8203735351562	0.8723242372018719	139
ENST00000704756.1|ENSG00000137166.18|OTTHUMG00000014679.9|-|FOXP4-207|FOXP4|4396|protein_coding|	FOXP4	ENSG00000137166.18	protein_coding	996	1615	206	True	206	674.0	2714.0	258	223	682	205	cds_internal	189071.0	37670.0	39386.0	112015.0	917.8203735351562	0.8723242372018719	140
ENST00000502486.6|ENSG00000188848.17|OTTHUMG00000160531.5|OTTHUMT00000360975.3|BEND4-201|BEND4|8627|protein_coding|	BEND4	ENSG00000188848.17	protein_coding	75	694	206	True	112	358.0	1960.0	628	231	250	206	overlaps_upstream	37048.0	8851.0	15358.0	12839.0	179.84466552734375	0.9778925341851245	141
ENST00000399537.8|ENSG00000182095.15|OTTHUMG00000151831.8|OTTHUMT00000324088.6|TNRC18-203|TNRC18|10572|protein_coding|	TNRC18	ENSG00000182095.15	protein_coding	5823	6443	206	True	206	350.0	9254.0	247	2983	243	207	cds_internal	106363.0	33916.0	20675.0	51772.0	516.3252563476562	0.9405556542829928	142
ENST00000357503.3|ENSG00000198113.3|OTTHUMG00000131779.2|OTTHUMT00000254711.2|TOR4A-201|TOR4A|4171|protein_coding|	TOR4A	ENSG00000198113.3	protein_coding	742	1361	206	True	206	219.0	1488.0	442	245	232	199	cds_internal	196093.0	119146.0	38872.0	38075.0	951.9077758789062	0.8572451525599735	143
ENST00000409811.5|ENSG00000115107.20|OTTHUMG00000131402.3|OTTHUMT00000330588.1|STEAP3-204|STEAP3|2103|protein_coding|	STEAP3	ENSG00000115107.20	protein_coding	553	1170	205	True	205	44.0	1415.0	261	242	471	213	cds_internal	399695.0	71070.0	70961.0	257664.0	1949.731689453125	0.8164877637743766	144
ENST00000373063.7|ENSG00000137166.18|OTTHUMG00000014679.9|OTTHUMT00000040512.4|FOXP4-203|FOXP4|5910|protein_coding|	FOXP4	ENSG00000137166.18	protein_coding	780	1396	205	True	205	458.0	2459.0	257	222	669	215	cds_internal	188180.0	37581.0	39262.0	111337.0	917.9512329101562	0.8731010993984708	145
ENST00000327381.7|ENSG00000206579.10|OTTHUMG00000164288.3|OTTHUMT00000378129.3|XKR4-201|XKR4|20241|protein_coding|	XKR4	ENSG00000206579.10	protein_coding	495	1111	205	True	205	461.0	2411.0	264	213	660	214	cds_internal	9580.0	1802.0	1802.0	5976.0	46.73170852661133	0.8400922123533141	146
ENST00000393106.6|ENSG00000115107.20|OTTHUMG00000131402.3|OTTHUMT00000254193.1|STEAP3-201|STEAP3|3915|protein_coding|	STEAP3	ENSG00000115107.20	protein_coding	643	1260	205	True	205	134.0	1598.0	261	354	532	210	cds_internal	399695.0	71070.0	70961.0	257664.0	1949.731689453125	0.8164877637743766	147
ENST00000393107.2|ENSG00000115107.20|OTTHUMG00000131402.3|OTTHUMT00000330589.1|STEAP3-202|STEAP3|1871|protein_coding|	STEAP3	ENSG00000115107.20	protein_coding	553	1170	205	True	205	44.0	1508.0	261	354	502	212	cds_internal	399695.0	71070.0	70961.0	257664.0	1949.731689453125	0.8164877637743766	148
ENST00000512697.2|ENSG00000175745.15|OTTHUMG00000119079.5|OTTHUMT00000369874.1|NR2F1-204|NR2F1|1650|protein_coding|	NR2F1	ENSG00000175745.15	protein_coding	131	746	205	True	205	130.0	949.0	288	281	205	211	cds_internal	226411.0	51290.0	130346.0	44775.0	1104.44384765625	0.887267181678028	149
ENST00000393110.7|ENSG00000115107.20|OTTHUMG00000131402.3|OTTHUMT00000254192.2|STEAP3-203|STEAP3|4259|protein_coding|	STEAP3	ENSG00000115107.20	protein_coding	987	1604	205	True	205	448.0	1942.0	354	595	261	209	cds_internal	399695.0	70961.0	257664.0	71070.0	1949.731689453125	0.8164877637743766	150
ENST00000266980.8|ENSG00000139540.12|OTTHUMG00000156962.5|OTTHUMT00000346834.1|SLC39A5-201|SLC39A5|2031|protein_coding|	SLC39A5	ENSG00000139540.12	protein_coding	822	1435	204	True	204	293.0	1913.0	225	225	548	232	cds_internal	26000.0	4080.0	4067.0	17853.0	127.45098114013672	0.7636419855677022	151
ENST00000327111.8|ENSG00000175745.15|OTTHUMG00000119079.5|OTTHUMT00000239293.5|NR2F1-201|NR2F1|3843|protein_coding|	NR2F1	ENSG00000175745.15	protein_coding	2256	2868	204	True	204	1802.0	3071.0	204	389	490	231	cds_internal	228370.0	45112.0	51684.0	131574.0	1119.4608154296875	0.8868670521191591	152
ENST00000227880.8|ENSG00000110446.12|OTTHUMG00000167804.5|OTTHUMT00000396366.3|SLC15A3-201|SLC15A3|2506|protein_coding|	SLC15A3	ENSG00000110446.12	protein_coding	572	1184	204	True	186	626.0	2369.0	305	654	204	229	overlaps_upstream	86469.0	19587.0	51924.0	14958.0	423.8676452636719	0.8612057744437964	153
ENST00000681951.1|ENSG00000110446.12|OTTHUMG00000167804.5|-|SLC15A3-214|SLC15A3|2175|protein_coding|	SLC15A3	ENSG00000110446.12	protein_coding	572	1184	204	True	186	626.0	2132.0	305	575	204	228	overlaps_upstream	86469.0	19587.0	51924.0	14958.0	423.8676452636719	0.8612057744437964	154
ENST00000681882.1|ENSG00000110446.12|OTTHUMG00000167804.5|-|SLC15A3-213|SLC15A3|2344|protein_coding|	SLC15A3	ENSG00000110446.12	protein_coding	572	1184	204	True	186	626.0	2207.0	305	600	204	227	overlaps_upstream	86469.0	19587.0	51924.0	14958.0	423.8676452636719	0.8612057744437964	155
ENST00000675386.2|ENSG00000266074.11|OTTHUMG00000184171.3|-|BAHCC1-208|BAHCC1|10726|protein_coding|	BAHCC1	ENSG00000266074.11	protein_coding	7031	7643	204	True	204	385.0	8209.0	322	2691	204	224	cds_internal	18479.0	3773.0	10737.0	3969.0	90.58333587646484	0.8831349141919003	156
ENST00000679573.1|ENSG00000110446.12|OTTHUMG00000167804.5|-|SLC15A3-210|SLC15A3|2500|protein_coding|	SLC15A3	ENSG00000110446.12	protein_coding	572	1184	204	True	186	626.0	2363.0	305	652	204	226	overlaps_upstream	86469.0	19587.0	51924.0	14958.0	423.8676452636719	0.8612057744437964	157
ENST00000541505.5|ENSG00000110446.12|OTTHUMG00000167804.5|OTTHUMT00000396365.2|SLC15A3-207|SLC15A3|1807|nonsense_mediated_decay|	SLC15A3	ENSG00000110446.12	nonsense_mediated_decay	42	654	204	True	186	96.0	1464.0	204	296	487	223	overlaps_upstream	86469.0	14958.0	19587.0	51924.0	423.8676452636719	0.8612057744437964	158
ENST00000615873.2|ENSG00000175745.15|OTTHUMG00000119079.5|-|NR2F1-205|NR2F1|1872|protein_coding|	NR2F1	ENSG00000175745.15	protein_coding	379	991	204	True	204	0.0	1194.0	398	204	364	218	cds_internal	228370.0	131574.0	45112.0	51684.0	1119.4608154296875	0.8868670521191591	159
ENST00000584436.7|ENSG00000266074.11|OTTHUMG00000184171.3|OTTHUMT00000439905.3|BAHCC1-205|BAHCC1|10801|protein_coding|	BAHCC1	ENSG00000266074.11	protein_coding	7106	7718	204	True	204	367.0	8284.0	322	2722	204	216	cds_internal	18479.0	3773.0	10737.0	3969.0	90.58333587646484	0.8831349141919003	160
ENST00000647447.1|ENSG00000175745.15|OTTHUMG00000119079.5|OTTHUMT00000496239.1|NR2F1-206|NR2F1|1119|protein_coding|	NR2F1	ENSG00000175745.15	protein_coding	301	913	204	True	204	0.0	1116.0	372	204	338	217	cds_internal	228370.0	131574.0	45112.0	51684.0	1119.4608154296875	0.8868670521191591	161
ENST00000681275.1|ENSG00000110446.12|OTTHUMG00000167804.5|OTTHUMT00000396444.2|SLC15A3-212|SLC15A3|2461|protein_coding|	SLC15A3	ENSG00000110446.12	protein_coding	476	1088	204	True	186	530.0	2135.0	305	608	204	225	overlaps_upstream	86469.0	19587.0	51924.0	14958.0	423.8676452636719	0.8612057744437964	162
ENST00000637419.1|ENSG00000131149.19|OTTHUMG00000137650.8|OTTHUMT00000489609.1|GSE1-216|GSE1|2683|protein_coding|	GSE1	ENSG00000131149.19	protein_coding	142	755	204	True	204	0.0	2683.0	894	224	251	219	cds_internal	16273.0	8628.0	3832.0	3813.0	79.76960754394531	0.9256753482061582	163
ENST00000454355.7|ENSG00000139540.12|OTTHUMG00000156962.5|OTTHUMT00000346832.2|SLC39A5-209|SLC39A5|1980|protein_coding|	SLC39A5	ENSG00000139540.12	protein_coding	771	1384	204	True	204	242.0	1862.0	225	225	548	222	cds_internal	26000.0	4080.0	4067.0	17853.0	127.45098114013672	0.7636419855677022	164
ENST00000373057.7|ENSG00000137166.18|OTTHUMG00000014679.9|OTTHUMT00000106560.2|FOXP4-202|FOXP4|3300|protein_coding|	FOXP4	ENSG00000137166.18	protein_coding	558	1171	204	True	204	236.0	2270.0	256	221	680	220	cds_internal	187436.0	37373.0	38980.0	111083.0	918.8038940429688	0.8721440528683158	165
ENST00000614400.2|ENSG00000277200.2|OTTHUMG00000178197.3|-|CCDC92B-201|CCDC92B|4643|protein_coding|	CCDC92B	ENSG00000277200.2	protein_coding	419	1030	203	True	203	266.0	1031.0	306	268	343	235	cds_internal	5520.0	1029.0	3289.0	1202.0	27.19211769104004	0.8680001303868957	166
ENST00000566435.4|ENSG00000183971.10|OTTHUMG00000176914.4|OTTHUMT00000434312.3|NPW-201|NPW|751|protein_coding|	NPW	ENSG00000183971.10	protein_coding	2	612	203	True	165	117.0	612.0	204	230	216	236	includes_cds	166764.0	78105.0	55956.0	32703.0	821.49755859375	0.9476950850713752	167
ENST00000297316.5|ENSG00000164736.6|OTTHUMG00000164377.3|OTTHUMT00000378526.3|SOX17-201|SOX17|2346|protein_coding|	SOX17	ENSG00000164736.6	protein_coding	686	1292	202	True	202	204.0	1446.0	468	237	202	241	cds_internal	21347.0	14021.0	3301.0	4025.0	105.67821502685548	0.8003974458210776	168
ENST00000377735.7|ENSG00000185800.12|OTTHUMG00000169044.4|OTTHUMT00000402062.1|DMWD-202|DMWD|3292|protein_coding|	DMWD	ENSG00000185800.12	protein_coding	1386	1993	202	True	202	47.0	1994.0	218	664	383	246	cds_internal	96513.0	25257.0	19080.0	52176.0	477.7871398925781	0.9136947307737056	169
ENST00000674088.1|ENSG00000099834.19|OTTHUMG00000132018.6|OTTHUMT00000530200.1|CDHR5-211|CDHR5|2953|protein_coding|	CDHR5	ENSG00000099834.19	protein_coding	1854	2461	202	True	202	324.0	2859.0	263	227	860	244	cds_internal	5522.0	2499.0	1130.0	1893.0	27.336633682250977	0.956180415651246	170
ENST00000358353.8|ENSG00000099834.19|OTTHUMG00000132018.6|OTTHUMT00000530199.1|CDHR5-202|CDHR5|3316|protein_coding|	CDHR5	ENSG00000099834.19	protein_coding	1535	2142	202	True	202	23.0	2540.0	227	846	263	242	cds_internal	5522.0	1130.0	1893.0	2499.0	27.336633682250977	0.956180415651246	171
ENST00000397542.7|ENSG00000099834.19|OTTHUMG00000132018.6|OTTHUMT00000255023.3|CDHR5-203|CDHR5|3359|protein_coding|	CDHR5	ENSG00000099834.19	protein_coding	1584	2191	202	True	202	54.0	2589.0	263	227	860	239	cds_internal	5522.0	2499.0	1130.0	1893.0	27.336633682250977	0.956180415651246	172
ENST00000382252.6|ENSG00000205903.7|OTTHUMG00000151854.5|OTTHUMT00000475169.2|ZNF316-201|ZNF316|7243|protein_coding|	ZNF316	ENSG00000205903.7	protein_coding	1495	2101	202	True	202	560.0	3572.0	545	202	1172	238	cds_internal	85249.0	16958.0	18007.0	50284.0	422.0247497558594	0.8747620317117422	173
ENST00000252996.9|ENSG00000130699.20|OTTHUMG00000032893.9|OTTHUMT00000079968.2|TAF4-201|TAF4|4699|protein_coding|	TAF4	ENSG00000130699.20	protein_coding	687	1293	202	True	202	72.0	3327.0	202	366	1108	237	cds_internal	46455.0	26676.0	10328.0	9451.0	229.97525024414065	0.8891086142988418	174
ENST00000698261.1|ENSG00000289747.1|-|-|ENST00000698261|ENSG00000289747|867|protein_coding|	ENSG00000289747	ENSG00000289747.1	protein_coding	181	784	201	True	201	1.0	865.0	288	201	288	248	cds_internal	32781.0	9025.0	13229.0	10527.0	163.0895538330078	0.9886005439916654	175
ENST00000379198.5|ENSG00000176022.7|OTTHUMG00000001813.3|OTTHUMT00000005071.3|B3GALT6-201|B3GALT6|2805|protein_coding|	B3GALT6	ENSG00000176022.7	protein_coding	268	871	201	True	201	42.0	1029.0	343	201	454	249	cds_internal	246887.0	156970.0	44393.0	45524.0	1228.2935791015625	0.8266935751272584	176
ENST00000335613.10|ENSG00000167992.14|OTTHUMG00000168208.4|OTTHUMT00000398811.2|VWCE-202|VWCE|3536|protein_coding|	VWCE	ENSG00000167992.14	protein_coding	2	605	201	True	108	280.0	3145.0	1048	223	201	251	overlaps_upstream	14528.0	5105.0	5094.0	4329.0	72.27861022949219	0.9973902684290206	177
ENST00000376325.10|ENSG00000187902.13|OTTHUMG00000154240.2|OTTHUMT00000334533.2|SHISA7-201|SHISA7|6470|protein_coding|	SHISA7	ENSG00000187902.13	protein_coding	1443	2043	200	True	200	438.0	2052.0	200	482	566	258	cds_internal	4283.0	2819.0	797.0	667.0	21.415000915527344	0.7990195807896187	178
ENST00000262961.9|ENSG00000105278.12|OTTHUMG00000180918.7|OTTHUMT00000453648.3|ZFR2-201|ZFR2|4766|protein_coding|	ZFR2	ENSG00000105278.12	protein_coding	641	1241	200	True	200	22.0	2839.0	946	242	200	263	cds_internal	1233.0	474.0	403.0	356.0	6.164999961853027	0.9937002205390052	179
ENST00000399676.4|ENSG00000185940.11|OTTHUMG00000057554.1|OTTHUMT00000127919.1|KRTAP5-5-201|KRTAP5-5|1156|protein_coding|	KRTAP5-5	ENSG00000185940.11	protein_coding	2	602	200	True	178	66.0	777.0	259	271	200	259	overlaps_upstream	21.0	7.0	3.0	11.0	0.1049999967217445	0.8946747982463996	180
ENST00000317951.6|ENSG00000179846.11|OTTHUMG00000160521.4|OTTHUMT00000360950.3|NKPD1-201|NKPD1|4910|protein_coding|	NKPD1	ENSG00000179846.11	protein_coding	73	674	200	True	150	224.0	2720.0	231	882	224	261	overlaps_upstream	138.0	45.0	49.0	44.0	0.6899999976158142	0.999005083302479	181
ENST00000678139.2|ENSG00000288658.2|-|-|ENST00000678139|ENSG00000288658|6008|protein_coding|	ENSG00000288658	ENSG00000288658.2	protein_coding	523	1125	200	True	200	91.0	1126.0	350	276	417	257	cds_internal	24231.0	13608.0	5697.0	4926.0	121.15499877929688	0.8995564847220472	182
ENST00000277942.7|ENSG00000148734.8|OTTHUMG00000018404.3|OTTHUMT00000048504.3|NPFFR1-201|NPFFR1|9249|protein_coding|	NPFFR1	ENSG00000148734.8	protein_coding	882	1482	200	True	200	329.0	1619.0	200	512	278	256	cds_internal	866.0	103.0	602.0	161.0	4.329999923706055	0.7453095127739444	183
ENST00000292513.4|ENSG00000160951.4|OTTHUMG00000039610.2|OTTHUMT00000095509.2|PTGER1-201|PTGER1|1413|protein_coding|	PTGER1	ENSG00000160951.4	protein_coding	649	1251	200	True	200	111.0	1317.0	291	254	421	254	cds_internal	2628.0	1253.0	491.0	884.0	13.140000343322754	0.9403315830588436	184
ENST00000416792.2|ENSG00000187902.13|OTTHUMG00000154240.2|OTTHUMT00000334532.1|SHISA7-202|SHISA7|3277|protein_coding|	SHISA7	ENSG00000187902.13	protein_coding	1486	2086	200	True	200	415.0	2095.0	588	200	344	252	cds_internal	4283.0	667.0	2819.0	797.0	21.415000915527344	0.7990195807896187	185
ENST00000368984.8|ENSG00000166033.13|OTTHUMG00000019186.4|OTTHUMT00000128327.3|HTRA1-201|HTRA1|2091|protein_coding|	HTRA1	ENSG00000166033.13	protein_coding	2	600	199	True	166	100.0	1540.0	200	513	246	268	overlaps_upstream	389469.0	73110.0	254611.0	61748.0	1957.130615234375	0.8045431299150474	186
ENST00000446477.7|ENSG00000224940.10|OTTHUMG00000157714.4|-|PRRT4-201|PRRT4|3550|protein_coding|	PRRT4	ENSG00000224940.10	protein_coding	1430	2027	199	True	199	320.0	3017.0	246	912	199	266	cds_internal	11662.0	2334.0	2049.0	7279.0	58.6030158996582	0.8389706083988171	187
ENST00000535159.5|ENSG00000224940.10|OTTHUMG00000157714.4|-|PRRT4-206|PRRT4|2897|protein_coding|	PRRT4	ENSG00000224940.10	protein_coding	1308	1905	199	True	199	198.0	2895.0	199	246	912	267	cds_internal	11662.0	7279.0	2334.0	2049.0	58.6030158996582	0.8389706083988171	188
ENST00000585873.5|ENSG00000141664.10|OTTHUMG00000180165.3|OTTHUMT00000450085.1|ZCCHC2-202|ZCCHC2|5652|nonsense_mediated_decay|	ZCCHC2	ENSG00000141664.10	nonsense_mediated_decay	2	596	198	True	198	0.0	3292.0	238	1097	198	278	cds_internal	69080.0	13677.0	40616.0	14787.0	348.8888854980469	0.8764580826233834	189
ENST00000443011.5|ENSG00000198089.16|OTTHUMG00000030249.15|OTTHUMT00000342496.2|SFI1-209|SFI1|3579|protein_coding|	SFI1	ENSG00000198089.16	protein_coding	1924	2520	198	True	198	281.0	3548.0	240	254	1090	286	cds_internal	53472.0	11966.0	12812.0	28694.0	270.06060791015625	0.920602657720408	190
ENST00000432498.5|ENSG00000198089.16|OTTHUMG00000030249.15|OTTHUMT00000075103.4|SFI1-208|SFI1|4162|protein_coding|	SFI1	ENSG00000198089.16	protein_coding	2402	2998	198	True	198	393.0	4026.0	1212	240	254	269	cds_internal	53472.0	28694.0	11966.0	12812.0	270.06060791015625	0.920602657720408	191
ENST00000400289.5|ENSG00000198089.16|OTTHUMG00000030249.15|OTTHUMT00000315708.4|SFI1-204|SFI1|3739|protein_coding|	SFI1	ENSG00000198089.16	protein_coding	1982	2578	198	True	198	126.0	3606.0	1161	240	254	284	cds_internal	53472.0	28694.0	11966.0	12812.0	270.06060791015625	0.920602657720408	192
ENST00000540643.5|ENSG00000198089.16|OTTHUMG00000030249.15|-|SFI1-229|SFI1|4226|protein_coding|	SFI1	ENSG00000198089.16	protein_coding	2466	3062	198	True	198	529.0	4090.0	254	1188	240	281	cds_internal	53472.0	12812.0	28694.0	11966.0	270.06060791015625	0.920602657720408	193
ENST00000400288.7|ENSG00000198089.16|OTTHUMG00000030249.15|OTTHUMT00000337180.4|SFI1-203|SFI1|4031|protein_coding|	SFI1	ENSG00000198089.16	protein_coding	2234	2830	198	True	198	132.0	3858.0	1243	240	254	285	cds_internal	53472.0	28694.0	11966.0	12812.0	270.06060791015625	0.920602657720408	194
ENST00000378536.5|ENSG00000157933.11|OTTHUMG00000001407.4|OTTHUMT00000004070.2|SKI-201|SKI|6083|protein_coding|	SKI	ENSG00000157933.11	protein_coding	536	1131	198	True	198	448.0	2632.0	269	877	257	277	cds_internal	177686.0	33384.0	111487.0	32815.0	897.404052734375	0.8360832559014691	195
ENST00000293894.4|ENSG00000005513.11|OTTHUMG00000122101.4|OTTHUMT00000242867.3|SOX8-201|SOX8|3087|protein_coding|	SOX8	ENSG00000005513.11	protein_coding	886	1480	198	True	198	153.0	1491.0	497	198	273	276	cds_internal	27303.0	17860.0	4621.0	4822.0	137.89393615722656	0.805105545817054	196
ENST00000467148.2|ENSG00000130589.16|OTTHUMG00000032969.3|OTTHUMT00000354127.1|HELZ2-204|HELZ2|10002|protein_coding|	HELZ2	ENSG00000130589.16	protein_coding	5595	6189	198	True	198	893.0	8840.0	198	2912	439	275	cds_internal	40716.0	8626.0	24816.0	7274.0	205.63636779785156	0.8540255495858688	197
ENST00000711628.1|ENSG00000005513.11|OTTHUMG00000122101.4|-|SOX8-206|SOX8|3067|protein_coding|	SOX8	ENSG00000005513.11	protein_coding	866	1460	198	True	198	138.0	1566.0	522	301	198	273	cds_internal	27303.0	4822.0	17860.0	4621.0	137.89393615722656	0.805105545817054	198
ENST00000427522.6|ENSG00000130589.16|OTTHUMG00000032969.3|OTTHUMT00000080139.2|HELZ2-202|HELZ2|7827|protein_coding|	HELZ2	ENSG00000130589.16	protein_coding	3420	4014	198	True	198	425.0	6665.0	198	2122	439	270	cds_internal	40716.0	8626.0	24816.0	7274.0	205.63636779785156	0.8540255495858688	199
ENST00000417682.6|ENSG00000198089.16|OTTHUMG00000030249.15|OTTHUMT00000337181.2|SFI1-206|SFI1|1817|protein_coding|	SFI1	ENSG00000198089.16	protein_coding	851	1447	198	True	198	0.0	1817.0	605	349	254	279	cds_internal	53472.0	28694.0	11966.0	12812.0	270.06060791015625	0.920602657720408	200
ENST00000422725.4|ENSG00000228594.4|OTTHUMG00000154864.5|OTTHUMT00000337408.5|FNDC10-201|FNDC10|2124|protein_coding|	FNDC10	ENSG00000228594.4	protein_coding	88	679	197	True	186	121.0	799.0	266	197	282	288	overlaps_upstream	36707.0	7397.0	20428.0	8882.0	186.3299560546875	0.9032286718186264	201
ENST00000325421.7|ENSG00000218891.5|OTTHUMG00000180857.5|OTTHUMT00000453348.4|ZNF579-201|ZNF579|2922|protein_coding|	ZNF579	ENSG00000218891.5	protein_coding	675	1266	197	True	197	57.0	1743.0	197	335	580	291	cds_internal	140566.0	84179.0	28871.0	27516.0	713.5330200195312	0.8660081344469156	202
ENST00000277165.11|ENSG00000048828.18|OTTHUMG00000020252.4|OTTHUMT00000053160.3|FAM120A-201|FAM120A|5160|protein_coding|	FAM120A	ENSG00000048828.18	protein_coding	128	719	197	True	162	231.0	3585.0	1163	246	197	292	overlaps_upstream	449030.0	267716.0	92944.0	88370.0	2279.340087890625	0.868619731612613	203
ENST00000409012.6|ENSG00000176058.13|OTTHUMG00000020984.5|OTTHUMT00000055323.5|TPRN-202|TPRN|2659|protein_coding|	TPRN	ENSG00000176058.13	protein_coding	121	713	197	True	197	31.0	2164.0	721	418	207	293	cds_internal	54019.0	11023.0	10146.0	32850.0	274.2081298828125	0.8564226548129902	204
ENST00000642087.2|ENSG00000284691.1|OTTHUMG00000158324.3|OTTHUMT00000350690.2|ENST00000642087|ENSG00000284691|3445|protein_coding|	ENSG00000284691	ENSG00000284691.1	protein_coding	261	852	197	True	197	257.0	866.0	197	356	209	294	cds_internal	23035.0	4521.0	4848.0	13666.0	116.9289321899414	0.8713911646411069	205
ENST00000313084.9|ENSG00000148396.19|OTTHUMG00000020932.6|OTTHUMT00000055078.1|SEC16A-204|SEC16A|3073|protein_coding|	SEC16A	ENSG00000148396.19	protein_coding	2	595	197	True	110	264.0	1419.0	234	198	472	295	overlaps_upstream	1407.0	931.0	219.0	257.0	7.142131805419922	0.7949350999386561	206
ENST00000372861.5|ENSG00000124249.7|OTTHUMG00000032544.4|OTTHUMT00000079378.4|KCNK15-201|KCNK15|2514|protein_coding|	KCNK15	ENSG00000124249.7	protein_coding	443	1036	197	True	197	46.0	1036.0	290	345	231	296	cds_internal	33417.0	6523.0	19643.0	7251.0	169.6294403076172	0.8763539995403525	207
ENST00000498682.3|ENSG00000284691.1|OTTHUMG00000158324.3|OTTHUMT00000350684.2|ENST00000498682|ENSG00000284691|1167|protein_coding|	ENSG00000284691	ENSG00000284691.1	protein_coding	204	795	197	True	197	200.0	809.0	197	330	209	297	cds_internal	23035.0	4521.0	4848.0	13666.0	116.9289321899414	0.8713911646411069	208
ENST00000638029.1|ENSG00000141837.22|OTTHUMG00000044590.18|OTTHUMT00000489429.1|CACNA1A-257|CACNA1A|7814|protein_coding|	CACNA1A	ENSG00000141837.22	protein_coding	7168	7756	196	True	196	237.0	7773.0	217	196	2551	310	cds_internal	11148.0	1812.0	2598.0	6738.0	56.8775520324707	0.8547733224579778	209
ENST00000637736.1|ENSG00000141837.22|OTTHUMG00000044590.18|OTTHUMT00000489427.1|CACNA1A-245|CACNA1A|8340|protein_coding|	CACNA1A	ENSG00000141837.22	protein_coding	7011	7599	196	True	196	236.0	7616.0	196	2499	304	308	cds_internal	11148.0	2598.0	6738.0	1812.0	56.8775520324707	0.8547733224579778	210
ENST00000635727.1|ENSG00000141837.22|OTTHUMG00000044590.18|OTTHUMT00000489443.1|CACNA1A-214|CACNA1A|7536|protein_coding|	CACNA1A	ENSG00000141837.22	protein_coding	6917	7505	196	True	196	1.0	7522.0	2507	208	196	311	cds_internal	11148.0	6738.0	1812.0	2598.0	56.8775520324707	0.8547733224579778	211
ENST00000637769.1|ENSG00000141837.22|OTTHUMG00000044590.18|OTTHUMT00000489425.1|CACNA1A-246|CACNA1A|8648|protein_coding|	CACNA1A	ENSG00000141837.22	protein_coding	7173	7761	196	True	196	257.0	7778.0	196	2546	304	309	cds_internal	11148.0	2598.0	6738.0	1812.0	56.8775520324707	0.8547733224579778	212
ENST00000585802.6|ENSG00000141837.22|OTTHUMG00000044590.18|OTTHUMT00000489435.1|CACNA1A-206|CACNA1A|2693|protein_coding|	CACNA1A	ENSG00000141837.22	protein_coding	2039	2627	196	True	196	1.0	2644.0	881	220	196	299	cds_internal	11148.0	6738.0	1812.0	2598.0	56.8775520324707	0.8547733224579778	213
ENST00000636012.1|ENSG00000141837.22|OTTHUMG00000044590.18|OTTHUMT00000453123.2|CACNA1A-220|CACNA1A|7500|protein_coding|	CACNA1A	ENSG00000141837.22	protein_coding	6881	7469	196	True	196	1.0	7486.0	2495	208	196	306	cds_internal	11148.0	6738.0	1812.0	2598.0	56.8775520324707	0.8547733224579778	214
ENST00000587525.5|ENSG00000141837.22|OTTHUMG00000044590.18|OTTHUMT00000453122.1|CACNA1A-209|CACNA1A|3765|protein_coding|	CACNA1A	ENSG00000141837.22	protein_coding	2339	2927	196	True	196	1.0	2944.0	981	304	196	303	cds_internal	11148.0	6738.0	1812.0	2598.0	56.8775520324707	0.8547733224579778	215
ENST00000360228.11|ENSG00000141837.22|OTTHUMG00000044590.18|OTTHUMT00000104062.4|CACNA1A-201|CACNA1A|8647|protein_coding|	CACNA1A	ENSG00000141837.22	protein_coding	7169	7757	196	True	196	256.0	7774.0	2545	304	196	300	cds_internal	11148.0	6738.0	1812.0	2598.0	56.8775520324707	0.8547733224579778	216
ENST00000573710.7|ENSG00000141837.22|OTTHUMG00000044590.18|OTTHUMT00000489440.1|CACNA1A-202|CACNA1A|7569|protein_coding|	CACNA1A	ENSG00000141837.22	protein_coding	6951	7539	196	True	196	32.0	7556.0	196	2518	208	305	cds_internal	11148.0	2598.0	6738.0	1812.0	56.8775520324707	0.8547733224579778	217
ENST00000621226.2|ENSG00000215182.8|OTTHUMG00000154270.5|OTTHUMT00000382518.3|MUC5AC-201|MUC5AC|17448|protein_coding|	MUC5AC	ENSG00000215182.8	protein_coding	12327	12912	195	True	195	47.0	17009.0	195	240	5669	315	cds_internal	11057.0	1841.0	3102.0	6114.0	56.70256423950195	0.8944821495902407	218
ENST00000221494.10|ENSG00000104897.10|OTTHUMG00000180414.5|OTTHUMT00000451268.5|SF3A2-201|SF3A2|1619|protein_coding|	SF3A2	ENSG00000104897.10	protein_coding	861	1448	195	True	195	115.0	1507.0	252	470	206	317	cds_internal	600755.0	144265.0	332790.0	123700.0	3080.794921875	0.9058476784707904	219
ENST00000391814.5|ENSG00000161681.17|OTTHUMG00000137380.4|OTTHUMT00000268072.1|SHANK1-204|SHANK1|6622|protein_coding|	SHANK1	ENSG00000161681.17	protein_coding	3024	3609	195	True	195	89.0	6596.0	195	2180	435	320	cds_internal	2130.0	598.0	1076.0	456.0	10.923076629638672	0.9389875693903708	220
ENST00000293441.6|ENSG00000161681.17|OTTHUMG00000137380.4|OTTHUMT00000268071.1|SHANK1-201|SHANK1|9636|protein_coding|	SHANK1	ENSG00000161681.17	protein_coding	3352	3937	195	True	195	441.0	6924.0	435	195	2172	322	cds_internal	2130.0	456.0	598.0	1076.0	10.923076629638672	0.9389875693903708	221
ENST00000359082.3|ENSG00000161681.17|OTTHUMG00000137380.4|OTTHUMT00000465240.2|SHANK1-202|SHANK1|6459|protein_coding|	SHANK1	ENSG00000161681.17	protein_coding	2885	3470	195	True	195	1.0	6457.0	2152	435	195	323	cds_internal	2130.0	1076.0	456.0	598.0	10.923076629638672	0.9389875693903708	222
ENST00000458091.5|ENSG00000278803.3|OTTHUMG00000188639.2|OTTHUMT00000477796.2|PWWP4-201|PWWP4|8071|protein_coding|	PWWP4	ENSG00000278803.3	protein_coding	1414	2000	195	True	195	543.0	6726.0	2188	254	199	324	cds_internal	4.0	4.0	0.0	0.0	0.0205128211528062	0.0	223
ENST00000373012.5|ENSG00000185668.8|OTTHUMG00000000485.3|OTTHUMT00000001213.3|POU3F1-201|POU3F1|2965|protein_coding|	POU3F1	ENSG00000185668.8	protein_coding	321	904	194	True	194	51.0	1404.0	210	301	467	329	cds_internal	20532.0	4693.0	11878.0	3961.0	105.83505249023438	0.8842170991004339	224
ENST00000368061.3|ENSG00000162738.7|OTTHUMG00000033122.2|OTTHUMT00000080677.2|VANGL2-201|VANGL2|5354|protein_coding|	VANGL2	ENSG00000162738.7	protein_coding	756	1338	194	True	194	496.0	2059.0	194	635	250	328	cds_internal	87610.0	15700.0	55942.0	15968.0	451.5979309082031	0.8235777981782499	225
ENST00000696602.1|ENSG00000162738.7|OTTHUMG00000033122.2|-|VANGL2-203|VANGL2|5354|protein_coding|	VANGL2	ENSG00000162738.7	protein_coding	756	1338	194	True	194	352.0	2059.0	194	635	250	327	cds_internal	87610.0	15700.0	55942.0	15968.0	451.5979309082031	0.8235777981782499	226
ENST00000376085.4|ENSG00000162494.6|OTTHUMG00000007918.2|OTTHUMT00000021793.2|LRRC38-201|LRRC38|2168|protein_coding|	LRRC38	ENSG00000162494.6	protein_coding	177	756	193	True	115	411.0	1293.0	193	269	381	330	overlaps_upstream	2380.0	1199.0	691.0	490.0	12.331605911254885	0.9374090727732282	227
ENST00000392908.7|ENSG00000197119.13|OTTHUMG00000171569.5|OTTHUMT00000317531.2|SLC25A29-202|SLC25A29|2242|protein_coding|	SLC25A29	ENSG00000197119.13	protein_coding	64	644	193	True	144	210.0	645.0	346	379	214	331	overlaps_upstream	180844.0	34486.0	86702.0	59656.0	937.0155639648438	0.941458948267617	228
ENST00000173229.7|ENSG00000065320.9|OTTHUMG00000130257.6|OTTHUMT00000252583.2|NTN1-201|NTN1|5986|protein_coding|	NTN1	ENSG00000065320.9	protein_coding	581	1161	193	True	193	139.0	1951.0	367	650	281	334	cds_internal	125859.0	19658.0	86759.0	19442.0	652.119140625	0.7600167142173327	229
ENST00000349155.7|ENSG00000135111.16|OTTHUMG00000169586.3|OTTHUMT00000404945.2|TBX3-202|TBX3|4733|protein_coding|	TBX3	ENSG00000135111.16	protein_coding	2228	2806	192	True	192	976.0	3145.0	779	270	252	335	cds_internal	111235.0	29900.0	59963.0	21372.0	579.3489379882812	0.9131349424714412	230
ENST00000257566.7|ENSG00000135111.16|OTTHUMG00000169586.3|OTTHUMT00000404947.2|TBX3-201|TBX3|4208|protein_coding|	TBX3	ENSG00000135111.16	protein_coding	1703	2281	192	True	192	391.0	2620.0	799	270	252	336	cds_internal	111235.0	29900.0	59963.0	21372.0	579.3489379882812	0.9131349424714412	231
ENST00000331563.7|ENSG00000184363.10|OTTHUMG00000119068.8|OTTHUMT00000239281.2|PKP3-201|PKP3|2817|protein_coding|	PKP3	ENSG00000184363.10	protein_coding	1444	2020	192	True	192	84.0	2475.0	813	192	268	337	cds_internal	133941.0	78532.0	27573.0	27836.0	697.609375	0.8782977233176535	232
ENST00000554240.5|ENSG00000188779.12|OTTHUMG00000170878.3|OTTHUMT00000410830.2|SKOR1-204|SKOR1|3597|protein_coding|	SKOR1	ENSG00000188779.12	protein_coding	1240	1814	191	True	191	114.0	2892.0	964	219	251	341	cds_internal	3451.0	1691.0	1100.0	660.0	18.06806373596191	0.9378582673804948	233
ENST00000616016.5|ENSG00000187634.13|OTTHUMG00000040719.11|OTTHUMT00000316521.3|SAMD11-209|SAMD11|3465|protein_coding|	SAMD11	ENSG00000187634.13	protein_coding	462	1035	191	True	175	509.0	3041.0	191	274	992	345	overlaps_upstream	28205.0	6044.0	6234.0	15927.0	147.67015075683594	0.8978951160924921	234
ENST00000361664.7|ENSG00000198723.11|OTTHUMG00000157183.6|OTTHUMT00000347808.2|SAXO5-201|SAXO5|1690|protein_coding|	SAXO5	ENSG00000198723.11	protein_coding	244	819	191	True	191	152.0	1667.0	238	194	511	344	cds_internal	3530.0	1690.0	850.0	990.0	18.48167610168457	0.9576029170396876	235
ENST00000618323.5|ENSG00000187634.13|OTTHUMG00000040719.11|-|SAMD11-213|SAMD11|3468|protein_coding|	SAMD11	ENSG00000187634.13	protein_coding	462	1035	191	True	175	509.0	3044.0	191	274	993	343	overlaps_upstream	28205.0	6044.0	6234.0	15927.0	147.67015075683594	0.8978951160924921	236
ENST00000596132.5|ENSG00000198723.11|OTTHUMG00000157183.6|OTTHUMT00000347809.2|SAXO5-202|SAXO5|786|protein_coding|	SAXO5	ENSG00000198723.11	protein_coding	208	783	191	True	191	116.0	786.0	247	192	261	339	cds_internal	3530.0	1690.0	850.0	990.0	18.48167610168457	0.9576029170396876	237
ENST00000380035.3|ENSG00000188779.12|OTTHUMG00000170878.3|OTTHUMT00000410832.2|SKOR1-202|SKOR1|3738|protein_coding|	SKOR1	ENSG00000188779.12	protein_coding	1337	1911	191	True	191	94.0	2989.0	251	971	219	340	cds_internal	3451.0	660.0	1691.0	1100.0	18.06806373596191	0.9378582673804948	238
ENST00000554054.5|ENSG00000188779.12|OTTHUMG00000170878.3|OTTHUMT00000410831.1|SKOR1-203|SKOR1|3620|protein_coding|	SKOR1	ENSG00000188779.12	protein_coding	1246	1820	191	True	191	87.0	2898.0	943	219	251	338	cds_internal	3451.0	1691.0	1100.0	660.0	18.06806373596191	0.9378582673804948	239
ENST00000347936.6|ENSG00000110628.16|OTTHUMG00000010037.13|OTTHUMT00000027768.3|SLC22A18-201|SLC22A18|1542|protein_coding|	SLC22A18	ENSG00000110628.16	protein_coding	279	850	190	True	190	218.0	1490.0	207	243	496	346	cds_internal	151918.0	27453.0	29490.0	94975.0	799.5684204101562	0.838371699364689	240
ENST00000649076.2|ENSG00000110628.16|OTTHUMG00000010037.13|OTTHUMT00000497647.3|SLC22A18-213|SLC22A18|1543|protein_coding|	SLC22A18	ENSG00000110628.16	protein_coding	280	851	190	True	190	219.0	1491.0	488	207	243	347	cds_internal	151918.0	94975.0	27453.0	29490.0	799.5684204101562	0.838371699364689	241
ENST00000380574.5|ENSG00000110628.16|OTTHUMG00000010037.13|OTTHUMT00000027770.1|SLC22A18-202|SLC22A18|1755|protein_coding|	SLC22A18	ENSG00000110628.16	protein_coding	492	1063	190	True	190	431.0	1703.0	207	243	555	349	cds_internal	151918.0	27453.0	29490.0	94975.0	799.5684204101562	0.838371699364689	242
ENST00000575389.6|ENSG00000256463.10|OTTHUMG00000132896.5|OTTHUMT00000440357.2|SALL3-205|SALL3|3996|protein_coding|	SALL3	ENSG00000256463.10	protein_coding	613	1180	189	True	189	0.0	3684.0	1228	189	572	360	cds_internal	8333.0	4406.0	1685.0	2242.0	44.08994674682617	0.9224268268803962	243
ENST00000537592.7|ENSG00000256463.10|OTTHUMG00000132896.5|OTTHUMT00000256397.2|SALL3-202|SALL3|6007|protein_coding|	SALL3	ENSG00000256463.10	protein_coding	1070	1637	189	True	189	457.0	4357.0	572	1313	189	358	cds_internal	8333.0	2242.0	4406.0	1685.0	44.08994674682617	0.9224268268803962	244
ENST00000432328.2|ENSG00000179715.13|OTTHUMG00000169617.4|-|PCED1B-201|PCED1B|1862|protein_coding|	PCED1B	ENSG00000179715.13	protein_coding	886	1453	189	True	189	263.0	1559.0	246	189	473	361	cds_internal	77164.0	16655.0	18744.0	41765.0	408.275146484375	0.9165402216521926	245
ENST00000536229.7|ENSG00000256463.10|OTTHUMG00000132896.5|OTTHUMT00000446094.3|SALL3-201|SALL3|3997|protein_coding|	SALL3	ENSG00000256463.10	protein_coding	923	1490	189	True	189	709.0	3994.0	594	1225	189	359	cds_internal	8333.0	2242.0	4406.0	1685.0	44.08994674682617	0.9224268268803962	246
ENST00000261180.10|ENSG00000072657.10|OTTHUMG00000169642.5|OTTHUMT00000405380.3|TRHDE-201|TRHDE|11047|protein_coding|	TRHDE	ENSG00000072657.10	protein_coding	275	842	189	True	189	274.0	3481.0	296	1114	189	356	cds_internal	28169.0	6047.0	16104.0	6018.0	149.04232788085938	0.8917715140262967	247
ENST00000547300.2|ENSG00000072657.10|OTTHUMG00000169642.5|OTTHUMT00000405381.2|TRHDE-202|TRHDE|1695|protein_coding|	TRHDE	ENSG00000072657.10	protein_coding	275	842	189	True	189	274.0	1695.0	296	518	189	355	cds_internal	28169.0	6047.0	16104.0	6018.0	149.04232788085938	0.8917715140262967	248
ENST00000546455.6|ENSG00000179715.13|OTTHUMG00000169617.4|OTTHUMT00000405079.2|PCED1B-202|PCED1B|2310|protein_coding|	PCED1B	ENSG00000179715.13	protein_coding	1336	1903	189	True	189	713.0	2009.0	246	189	451	354	cds_internal	77164.0	16655.0	18744.0	41765.0	408.275146484375	0.9165402216521926	249
ENST00000454272.2|ENSG00000235098.9|OTTHUMG00000002911.4|OTTHUMT00000008133.3|ANKRD65-203|ANKRD65|1506|protein_coding|	ANKRD65	ENSG00000235098.9	protein_coding	258	822	188	True	188	87.0	1284.0	188	215	427	364	cds_internal	3508.0	946.0	1911.0	651.0	18.659574508666992	0.9073956385579272	250
ENST00000537107.6|ENSG00000235098.9|OTTHUMG00000002911.4|-|ANKRD65-205|ANKRD65|2024|protein_coding|	ANKRD65	ENSG00000235098.9	protein_coding	316	880	188	True	188	145.0	1342.0	422	188	215	365	cds_internal	3508.0	651.0	946.0	1911.0	18.659574508666992	0.9073956385579272	251
ENST00000340356.9|ENSG00000203883.7|OTTHUMG00000033017.3|OTTHUMT00000080265.3|SOX18-201|SOX18|1862|protein_coding|	SOX18	ENSG00000203883.7	protein_coding	655	1216	187	True	187	124.0	1276.0	425	187	493	366	cds_internal	99952.0	11254.0	73573.0	15125.0	534.502685546875	0.6892286783135707	252
ENST00000376708.1|ENSG00000204612.1|OTTHUMG00000020051.2|OTTHUMT00000052745.2|FOXB2-201|FOXB2|1299|protein_coding|	FOXB2	ENSG00000204612.1	protein_coding	254	815	187	True	187	0.0	1296.0	432	300	187	367	cds_internal	3229.0	1584.0	885.0	760.0	17.267379760742188	0.950851659147193	253
ENST00000270357.10|ENSG00000142327.13|OTTHUMG00000133357.8|OTTHUMT00000257190.6|RNPEPL1-201|RNPEPL1|5761|protein_coding|	RNPEPL1	ENSG00000142327.13	protein_coding	92	653	187	True	183	103.0	2278.0	336	759	187	369	overlaps_upstream	86984.0	18877.0	48437.0	19670.0	465.1550903320313	0.9045449116049716	254
ENST00000315215.11|ENSG00000020181.18|OTTHUMG00000156182.6|OTTHUMT00000343332.3|ADGRA2-201|ADGRA2|6270|protein_coding|	ADGRA2	ENSG00000020181.18	protein_coding	2941	3503	187	True	187	363.0	3726.0	1206	225	254	370	cds_internal	14193.0	8014.0	3274.0	2905.0	75.89839935302734	0.8972724584894861	255
ENST00000412232.3|ENSG00000020181.18|OTTHUMG00000156182.6|OTTHUMT00000343331.3|ADGRA2-202|ADGRA2|6944|protein_coding|	ADGRA2	ENSG00000020181.18	protein_coding	3615	4177	187	True	187	386.0	4400.0	225	254	1423	371	cds_internal	14193.0	3274.0	2905.0	8014.0	75.89839935302734	0.8972724584894862	256
ENST00000554060.1|ENSG00000197119.13|OTTHUMG00000171569.5|OTTHUMT00000414216.2|SLC25A29-205|SLC25A29|674|protein_coding|	SLC25A29	ENSG00000197119.13	protein_coding	113	674	187	True	138	259.0	675.0	224	196	187	372	overlaps_upstream	175729.0	55872.0	70954.0	48903.0	939.727294921875	0.9889440955074772	257
ENST00000438616.3|ENSG00000117407.17|OTTHUMG00000007705.4|OTTHUMT00000020722.3|ARTN-204|ARTN|889|protein_coding|	ARTN	ENSG00000117407.17	protein_coding	326	886	186	True	186	175.0	886.0	209	239	187	375	cds_internal	7801.0	1963.0	3595.0	2243.0	41.940860748291016	0.9672197811649864	258
ENST00000372354.3|ENSG00000117407.17|OTTHUMG00000007705.4|OTTHUMT00000020714.1|ARTN-201|ARTN|1003|protein_coding|	ARTN	ENSG00000117407.17	protein_coding	398	958	186	True	186	298.0	958.0	217	228	201	377	cds_internal	7801.0	1963.0	3595.0	2243.0	41.940860748291016	0.9672197811649864	259
ENST00000498139.6|ENSG00000117407.17|OTTHUMG00000007705.4|OTTHUMT00000020715.2|ARTN-211|ARTN|1303|protein_coding|	ARTN	ENSG00000117407.17	protein_coding	265	825	186	True	186	141.0	825.0	236	226	237	376	cds_internal	7801.0	3595.0	2243.0	1963.0	41.940860748291016	0.9672197811649864	260
ENST00000414809.7|ENSG00000117407.17|OTTHUMG00000007705.4|-|ARTN-203|ARTN|1943|protein_coding|	ARTN	ENSG00000117407.17	protein_coding	906	1466	186	True	186	782.0	1466.0	226	237	236	374	cds_internal	7801.0	2243.0	1963.0	3595.0	41.940860748291016	0.9672197811649864	261
ENST00000372359.10|ENSG00000117407.17|OTTHUMG00000007705.4|OTTHUMT00000020713.3|ARTN-202|ARTN|1439|protein_coding|	ARTN	ENSG00000117407.17	protein_coding	401	961	186	True	186	301.0	961.0	229	228	226	373	cds_internal	7801.0	1963.0	3595.0	2243.0	41.940860748291016	0.9672197811649864	262
ENST00000374152.7|ENSG00000117713.21|OTTHUMG00000004004.13|OTTHUMT00000011439.4|ARID1A-202|ARID1A|6460|protein_coding|	ARID1A	ENSG00000117713.21	protein_coding	899	1454	185	True	185	751.0	6457.0	222	1906	185	379	cds_internal	175033.0	42213.0	93550.0	39270.0	946.1243286132812	0.922204772994944	263
ENST00000636219.1|ENSG00000117713.21|OTTHUMG00000004004.13|OTTHUMT00000393246.2|ARID1A-211|ARID1A|7058|protein_coding|	ARID1A	ENSG00000117713.21	protein_coding	154	709	185	True	185	0.0	5709.0	1903	185	222	380	cds_internal	175033.0	93550.0	39270.0	42213.0	946.1243286132812	0.922204772994944	264
ENST00000324856.13|ENSG00000117713.21|OTTHUMG00000004004.13|OTTHUMT00000011437.5|ARID1A-201|ARID1A|8595|protein_coding|	ARID1A	ENSG00000117713.21	protein_coding	1686	2241	185	True	185	389.0	7244.0	185	222	2364	381	cds_internal	175033.0	39270.0	42213.0	93550.0	946.1243286132812	0.922204772994944	265
ENST00000457599.6|ENSG00000117713.21|OTTHUMG00000004004.13|OTTHUMT00000011438.2|ARID1A-205|ARID1A|6268|protein_coding|	ARID1A	ENSG00000117713.21	protein_coding	1297	1852	185	True	185	0.0	6204.0	2068	185	222	382	cds_internal	175033.0	93550.0	39270.0	42213.0	946.1243286132812	0.922204772994944	266
ENST00000322241.6|ENSG00000180929.6|OTTHUMG00000157367.2|OTTHUMT00000348611.2|GPR62-201|GPR62|2119|protein_coding|	GPR62	ENSG00000180929.6	protein_coding	327	882	185	True	185	272.0	1376.0	185	311	373	383	cds_internal	400.0	83.0	79.0	238.0	2.1621620655059814	0.86981379067944	267
ENST00000377694.2|ENSG00000137142.5|OTTHUMG00000019937.2|OTTHUMT00000052491.2|IGFBPL1-201|IGFBPL1|3566|protein_coding|	IGFBPL1	ENSG00000137142.5	protein_coding	2	557	185	True	175	31.0	865.0	288	187	185	387	overlaps_upstream	226247.0	47882.0	43566.0	134799.0	1222.956787109375	0.8687256816189793	268
ENST00000430799.7|ENSG00000117713.21|OTTHUMG00000004004.13|OTTHUMT00000489309.1|ARID1A-204|ARID1A|6521|protein_coding|	ARID1A	ENSG00000117713.21	protein_coding	542	1097	185	True	185	394.0	6097.0	222	1915	185	388	cds_internal	175033.0	42213.0	93550.0	39270.0	946.1243286132812	0.922204772994944	269
ENST00000515393.6|ENSG00000175471.20|OTTHUMG00000162742.8|OTTHUMT00000370280.3|MCTP1-218|MCTP1|7325|protein_coding|	MCTP1	ENSG00000175471.20	protein_coding	361	916	185	True	132	520.0	3517.0	1172	185	347	389	overlaps_upstream	3049.0	663.0	1601.0	785.0	16.481081008911133	0.927881823621712	270
ENST00000399583.4|ENSG00000157927.17|OTTHUMG00000151753.4|OTTHUMT00000323769.3|RADIL-201|RADIL|5736|protein_coding|	RADIL	ENSG00000157927.17	protein_coding	855	1411	185	True	185	186.0	3411.0	198	192	1136	391	cds_internal	15695.0	8408.0	2924.0	4363.0	84.83783721923828	0.9132445433829948	271
ENST00000339355.3|ENSG00000188396.4|OTTHUMG00000008489.1|OTTHUMT00000023733.1|DYNLT4-201|DYNLT4|869|protein_coding|	DYNLT4	ENSG00000188396.4	protein_coding	203	756	184	True	184	94.0	757.0	227	267	197	395	cds_internal	2985.0	768.0	1686.0	531.0	16.22282600402832	0.8911937793405009	272
ENST00000258884.5|ENSG00000136379.12|OTTHUMG00000172282.2|OTTHUMT00000417652.2|ABHD17C-201|ABHD17C|2361|protein_coding|	ABHD17C	ENSG00000136379.12	protein_coding	164	718	184	True	184	120.0	1107.0	369	191	209	398	cds_internal	153150.0	94363.0	29825.0	28962.0	832.3369750976562	0.8482915220713544	273
ENST00000377190.8|ENSG00000162298.19|OTTHUMG00000165607.2|OTTHUMT00000385274.1|SYVN1-203|SYVN1|3038|protein_coding|	SYVN1	ENSG00000162298.19	protein_coding	979	1531	184	True	184	82.0	1933.0	631	184	293	397	cds_internal	462740.0	98683.0	177919.0	186138.0	2514.891357421875	0.9679200724764846	274
ENST00000675259.1|ENSG00000188396.4|OTTHUMG00000008489.1|-|DYNLT4-202|DYNLT4|1355|protein_coding|	DYNLT4	ENSG00000188396.4	protein_coding	689	1242	184	True	184	580.0	1243.0	227	267	197	396	cds_internal	2985.0	768.0	1686.0	531.0	16.22282600402832	0.8911937793405009	275
ENST00000395681.6|ENSG00000025708.14|OTTHUMG00000150249.3|OTTHUMT00000317083.1|TYMP-204|TYMP|1601|protein_coding|	TYMP	ENSG00000025708.14	protein_coding	1026	1580	184	True	184	120.0	1581.0	191	259	518	394	cds_internal	228362.0	118318.0	47833.0	62211.0	1241.0977783203125	0.930612437329808	276
ENST00000558464.1|ENSG00000136379.12|OTTHUMG00000172282.2|OTTHUMT00000417653.1|ABHD17C-202|ABHD17C|1976|protein_coding|	ABHD17C	ENSG00000136379.12	protein_coding	163	717	184	True	184	119.0	1004.0	191	209	334	393	cds_internal	153150.0	29825.0	28962.0	94363.0	832.3369750976562	0.8482915220713544	277
ENST00000332947.6|ENSG00000183114.8|OTTHUMG00000057491.2|OTTHUMT00000127759.2|FAM43B-201|FAM43B|2448|protein_coding|	FAM43B	ENSG00000183114.8	protein_coding	738	1290	184	True	184	401.0	1388.0	184	275	383	392	cds_internal	11193.0	2372.0	1823.0	6998.0	60.831520080566406	0.8356170430593468	278
ENST00000650808.1|ENSG00000173638.19|OTTHUMG00000090397.9|OTTHUMT00000501755.1|SLC19A1-213|SLC19A1|2154|protein_coding|	SLC19A1	ENSG00000173638.19	protein_coding	479	1030	183	True	183	424.0	1891.0	572	204	373	413	cds_internal	361713.0	186288.0	108807.0	66618.0	1976.57373046875	0.9236176100917828	279
ENST00000392607.8|ENSG00000197177.16|OTTHUMG00000019304.5|OTTHUMT00000051113.2|ADGRA1-202|ADGRA1|4264|protein_coding|	ADGRA1	ENSG00000197177.16	protein_coding	754	1303	183	True	183	417.0	2097.0	580	183	345	417	cds_internal	4599.0	3080.0	691.0	828.0	25.131147384643555	0.784605362061873	280
ENST00000421688.7|ENSG00000204278.14|OTTHUMG00000170345.1|OTTHUMT00000408606.1|TMEM235-201|TMEM235|2260|protein_coding|	TMEM235	ENSG00000204278.14	protein_coding	73	623	183	True	76	393.0	1062.0	338	208	207	414	overlaps_upstream	444.0	270.0	102.0	72.0	2.426229476928711	0.8514119194683069	281
ENST00000617146.5|ENSG00000277363.5|OTTHUMG00000188493.4|OTTHUMT00000477418.2|SRCIN1-213|SRCIN1|7065|protein_coding|	SRCIN1	ENSG00000277363.5	protein_coding	1472	2022	183	True	183	248.0	3797.0	194	1265	277	415	cds_internal	15649.0	8756.0	4303.0	2590.0	85.51366424560547	0.8898618133625771	282
ENST00000480290.5|ENSG00000224940.10|OTTHUMG00000157714.4|OTTHUMT00000349472.1|PRRT4-202|PRRT4|1789|protein_coding|	PRRT4	ENSG00000224940.10	protein_coding	357	908	183	True	183	1.0	1256.0	309	418	188	416	cds_internal	15368.0	8813.0	3321.0	3234.0	83.97814178466797	0.8901487953757672	283
ENST00000567670.5|ENSG00000173638.19|OTTHUMG00000090397.9|OTTHUMT00000420713.1|SLC19A1-212|SLC19A1|2029|protein_coding|	SLC19A1	ENSG00000173638.19	protein_coding	380	931	183	True	183	325.0	1960.0	642	204	373	405	cds_internal	361713.0	186288.0	108807.0	66618.0	1976.57373046875	0.9236176100917828	284
ENST00000372491.4|ENSG00000188483.8|OTTHUMG00000020773.3|OTTHUMT00000054556.3|IER5L-201|IER5L|2710|protein_coding|	IER5L	ENSG00000188483.8	protein_coding	435	984	183	True	183	210.0	1422.0	183	479	419	418	cds_internal	410388.0	231741.0	94932.0	83715.0	2242.557373046875	0.8971605881135966	285
ENST00000445392.5|ENSG00000157927.17|OTTHUMG00000151753.4|OTTHUMT00000323768.1|RADIL-202|RADIL|5669|nonsense_mediated_decay|	RADIL	ENSG00000157927.17	nonsense_mediated_decay	793	1344	183	True	183	124.0	1345.0	448	850	203	419	cds_internal	15464.0	4305.0	8250.0	2909.0	84.50273132324219	0.915215110952198	286
ENST00000621492.4|ENSG00000277363.5|OTTHUMG00000188493.4|OTTHUMT00000477419.1|SRCIN1-215|SRCIN1|4644|protein_coding|	SRCIN1	ENSG00000277363.5	protein_coding	1464	2014	183	True	183	138.0	3789.0	277	194	1262	420	cds_internal	15649.0	2590.0	8756.0	4303.0	85.51366424560547	0.8898618133625771	287
ENST00000311124.9|ENSG00000173638.19|OTTHUMG00000090397.9|OTTHUMT00000206796.2|SLC19A1-201|SLC19A1|4991|protein_coding|	SLC19A1	ENSG00000173638.19	protein_coding	178	729	183	True	183	123.0	1896.0	204	373	631	422	cds_internal	361713.0	108807.0	66618.0	186288.0	1976.57373046875	0.9236176100917828	288
ENST00000392606.2|ENSG00000197177.16|OTTHUMG00000019304.5|OTTHUMT00000051112.4|ADGRA1-201|ADGRA1|3438|protein_coding|	ADGRA1	ENSG00000197177.16	protein_coding	175	724	183	True	183	129.0	1518.0	496	183	255	411	cds_internal	4599.0	3080.0	691.0	828.0	25.131147384643555	0.784605362061873	289
ENST00000380010.8|ENSG00000173638.19|OTTHUMG00000090397.9|OTTHUMT00000206797.1|SLC19A1-202|SLC19A1|1884|protein_coding|	SLC19A1	ENSG00000173638.19	protein_coding	209	760	183	True	183	154.0	1621.0	540	204	373	412	cds_internal	361713.0	186288.0	108807.0	66618.0	1976.57373046875	0.9236176100917828	290
ENST00000543039.2|ENSG00000213015.9|OTTHUMG00000180868.4|OTTHUMT00000453428.1|ZNF580-202|ZNF580|1707|protein_coding|	ZNF580	ENSG00000213015.9	protein_coding	713	1262	183	True	172	746.0	1262.0	208	248	183	403	includes_cds	413549.0	84864.0	84291.0	244394.0	2259.83056640625	0.873849591995734	291
ENST00000526060.5|ENSG00000162298.19|OTTHUMG00000165607.2|OTTHUMT00000385278.1|SYVN1-206|SYVN1|3144|protein_coding|	SYVN1	ENSG00000162298.19	protein_coding	1091	1640	183	True	183	194.0	2042.0	292	680	183	410	cds_internal	461600.0	185823.0	98471.0	177306.0	2522.404296875	0.9679431622328668	292
ENST00000622519.4|ENSG00000277363.5|OTTHUMG00000188493.4|OTTHUMT00000477421.2|SRCIN1-218|SRCIN1|5204|protein_coding|	SRCIN1	ENSG00000277363.5	protein_coding	1159	1709	183	True	183	319.0	3355.0	1118	277	194	409	cds_internal	15649.0	4303.0	2590.0	8756.0	85.51366424560547	0.8898618133625771	293
ENST00000307289.10|ENSG00000162298.19|OTTHUMG00000165607.2|OTTHUMT00000385275.1|SYVN1-202|SYVN1|2841|protein_coding|	SYVN1	ENSG00000162298.19	protein_coding	787	1336	183	True	183	43.0	1738.0	579	183	292	408	cds_internal	461600.0	98471.0	177306.0	185823.0	2522.404296875	0.9679431622328668	294
ENST00000553939.5|ENSG00000119681.12|OTTHUMG00000171476.4|OTTHUMT00000413596.1|LTBP2-202|LTBP2|6462|nonsense_mediated_decay|	LTBP2	ENSG00000119681.12	nonsense_mediated_decay	555	1105	183	True	183	435.0	5742.0	238	290	1913	407	cds_internal	203318.0	27355.0	140342.0	35621.0	1111.02734375	0.7563306063507449	295
ENST00000374680.4|ENSG00000204231.11|OTTHUMG00000031298.4|OTTHUMT00000076642.2|RXRB-201|RXRB|2885|protein_coding|	RXRB	ENSG00000204231.11	protein_coding	125	674	183	True	161	190.0	1789.0	573	241	183	406	overlaps_upstream	159153.0	58478.0	38738.0	61937.0	869.6885375976562	0.9822308199751976	296
ENST00000556690.5|ENSG00000119681.12|OTTHUMG00000171476.4|OTTHUMT00000413598.1|LTBP2-205|LTBP2|5614|protein_coding|	LTBP2	ENSG00000119681.12	protein_coding	249	799	183	True	183	129.0	5460.0	238	266	1819	404	cds_internal	203318.0	27355.0	140342.0	35621.0	1111.02734375	0.7563306063507449	297
ENST00000294256.12|ENSG00000162298.19|OTTHUMG00000165607.2|OTTHUMT00000385273.1|SYVN1-201|SYVN1|3048|protein_coding|	SYVN1	ENSG00000162298.19	protein_coding	992	1541	183	True	183	95.0	1943.0	292	630	183	402	cds_internal	461600.0	185823.0	98471.0	177306.0	2522.404296875	0.9679431622328668	298
ENST00000622190.4|ENSG00000277363.5|OTTHUMG00000188493.4|OTTHUMT00000477420.1|SRCIN1-217|SRCIN1|4635|protein_coding|	SRCIN1	ENSG00000277363.5	protein_coding	587	1137	183	True	183	1.0	2783.0	194	927	277	401	cds_internal	15649.0	8756.0	4303.0	2590.0	85.51366424560547	0.8898618133625771	299
ENST00000374685.8|ENSG00000204231.11|OTTHUMG00000031298.4|OTTHUMT00000076644.2|RXRB-202|RXRB|2846|protein_coding|	RXRB	ENSG00000204231.11	protein_coding	74	623	183	True	161	139.0	1750.0	577	224	183	400	overlaps_upstream	159153.0	58478.0	38738.0	61937.0	869.6885375976562	0.9822308199751976	300
ENST00000261978.9|ENSG00000119681.12|OTTHUMG00000171476.4|OTTHUMT00000413595.2|LTBP2-201|LTBP2|8460|protein_coding|	LTBP2	ENSG00000119681.12	protein_coding	414	964	183	True	183	294.0	5757.0	238	290	1918	399	cds_internal	203318.0	27355.0	140342.0	35621.0	1111.02734375	0.7563306063507449	301
ENST00000225823.7|ENSG00000108684.15|OTTHUMG00000132885.4|OTTHUMT00000256378.1|ASIC2-201|ASIC2|3750|protein_coding|	ASIC2	ENSG00000108684.15	protein_coding	1374	1920	182	True	182	1181.0	2870.0	182	563	233	424	cds_internal	2188.0	459.0	627.0	1102.0	12.021978378295898	0.9386357624940544	302
ENST00000621426.7|ENSG00000197183.15|OTTHUMG00000032219.4|OTTHUMT00000491681.1|NOL4L-210|NOL4L|7023|protein_coding|	NOL4L	ENSG00000197183.15	protein_coding	27	573	182	True	43	444.0	2484.0	182	273	827	427	overlaps_upstream	16558.0	9887.0	3818.0	2853.0	90.97801971435548	0.8639941493420902	303
ENST00000539839.1|ENSG00000111432.5|OTTHUMG00000168380.3|OTTHUMT00000399508.1|FZD10-202|FZD10|3282|protein_coding|	FZD10	ENSG00000111432.5	protein_coding	1031	1574	181	True	181	582.0	1944.0	500	742	181	441	cds_internal	7211.0	1271.0	4458.0	1482.0	39.83977890014648	0.8450966493646671	304
ENST00000306329.16|ENSG00000168502.18|OTTHUMG00000131594.12|OTTHUMT00000444141.2|MTCL1-201|MTCL1|7013|protein_coding|	MTCL1	ENSG00000168502.18	protein_coding	118	661	181	True	181	105.0	5820.0	1940	181	220	440	cds_internal	34055.0	18418.0	7777.0	7860.0	188.149169921875	0.9175888126719006	305
ENST00000396684.3|ENSG00000111676.15|OTTHUMG00000169015.4|OTTHUMT00000401949.3|ATN1-202|ATN1|4702|protein_coding|	ATN1	ENSG00000111676.15	protein_coding	2206	2749	181	True	181	588.0	4158.0	1191	181	208	437	cds_internal	135185.0	73358.0	29236.0	32591.0	746.8784790039062	0.915557552307579	306
ENST00000294312.4|ENSG00000162344.4|OTTHUMG00000167886.2|OTTHUMT00000396833.2|FGF19-201|FGF19|1821|protein_coding|	FGF19	ENSG00000162344.4	protein_coding	35	579	181	True	144	147.0	795.0	193	224	253	442	overlaps_upstream	59187.0	16697.0	11416.0	31074.0	327.0	0.921799299207942	307
ENST00000495880.2|ENSG00000164086.10|OTTHUMG00000157819.2|OTTHUMT00000349697.2|DUSP7-202|DUSP7|3361|protein_coding|	DUSP7	ENSG00000164086.10	protein_coding	209	753	181	True	181	206.0	1463.0	249	487	337	438	cds_internal	112054.0	26146.0	23278.0	62630.0	619.0828857421875	0.902203413285209	308
ENST00000229030.5|ENSG00000111432.5|OTTHUMG00000168380.3|-|FZD10-201|FZD10|3277|protein_coding|	FZD10	ENSG00000111432.5	protein_coding	1026	1569	181	True	181	479.0	2222.0	181	500	740	444	cds_internal	7211.0	1482.0	1271.0	4458.0	39.83977890014648	0.8450966493646671	309
ENST00000371021.5|ENSG00000165879.9|OTTHUMG00000018848.2|OTTHUMT00000049673.2|FRAT1-201|FRAT1|2645|protein_coding|	FRAT1	ENSG00000165879.9	protein_coding	84	629	181	True	148	183.0	1020.0	312	266	209	436	overlaps_upstream	17369.0	10389.0	3186.0	3794.0	95.9613265991211	0.8654428356146465	310
ENST00000272224.5|ENSG00000143869.7|OTTHUMG00000090781.4|OTTHUMT00000207563.4|GDF7-201|GDF7|9267|protein_coding|	GDF7	ENSG00000143869.7	protein_coding	901	1446	181	True	181	96.0	1446.0	482	198	261	433	cds_internal	8304.0	4963.0	1679.0	1662.0	45.87845230102539	0.8672946599232303	311
ENST00000695635.1|ENSG00000168502.18|OTTHUMG00000131594.12|-|MTCL1-216|MTCL1|6956|protein_coding|	MTCL1	ENSG00000168502.18	protein_coding	118	661	181	True	181	105.0	6015.0	2005	181	220	432	cds_internal	34055.0	18418.0	7777.0	7860.0	188.149169921875	0.9175888126719006	312
ENST00000288840.10|ENSG00000137834.15|OTTHUMG00000133218.7|OTTHUMT00000256953.4|SMAD6-201|SMAD6|3828|protein_coding|	SMAD6	ENSG00000137834.15	protein_coding	1967	2511	181	True	181	1023.0	2511.0	517	296	248	431	cds_internal	35409.0	21078.0	7312.0	7019.0	195.6298370361328	0.869581801829052	313
ENST00000695636.1|ENSG00000168502.18|OTTHUMG00000131594.12|-|MTCL1-217|MTCL1|7079|protein_coding|	MTCL1	ENSG00000168502.18	protein_coding	118	661	181	True	181	105.0	6138.0	2046	181	220	430	cds_internal	34055.0	18418.0	7777.0	7860.0	188.149169921875	0.9175888126719006	314
ENST00000356654.8|ENSG00000111676.15|OTTHUMG00000169015.4|OTTHUMT00000401948.2|ATN1-201|ATN1|4351|protein_coding|	ATN1	ENSG00000111676.15	protein_coding	1855	2398	181	True	181	237.0	3807.0	1191	181	208	434	cds_internal	135185.0	73358.0	29236.0	32591.0	746.8784790039062	0.915557552307579	315
ENST00000319555.8|ENSG00000179588.9|OTTHUMG00000173152.5|OTTHUMT00000422270.3|ZFPM1-201|ZFPM1|5432|protein_coding|	ZFPM1	ENSG00000179588.9	protein_coding	2832	3372	180	True	180	359.0	3377.0	180	404	1125	452	cds_internal	119512.0	33380.0	25298.0	60834.0	663.95556640625	0.9363028782520127	316
ENST00000685980.2|ENSG00000177272.10|OTTHUMG00000034493.2|-|KCNA3-202|KCNA3|9604|nonsense_mediated_decay|	KCNA3	ENSG00000177272.10	nonsense_mediated_decay	533	1074	180	True	180	122.0	1847.0	358	615	190	456	cds_internal	19221.0	13108.0	2915.0	3198.0	106.78333282470705	0.7695956854642709	317
ENST00000697412.1|ENSG00000177272.10|OTTHUMG00000034493.2|-|KCNA3-206|KCNA3|4043|nonsense_mediated_decay|	KCNA3	ENSG00000177272.10	nonsense_mediated_decay	543	1084	180	True	180	132.0	1857.0	190	361	618	455	cds_internal	19221.0	3198.0	13108.0	2915.0	106.78333282470705	0.7695956854642709	318
ENST00000697411.1|ENSG00000177272.10|OTTHUMG00000034493.2|-|KCNA3-205|KCNA3|2018|nonsense_mediated_decay|	KCNA3	ENSG00000177272.10	nonsense_mediated_decay	543	1084	180	True	180	132.0	1761.0	190	361	586	454	cds_internal	19221.0	3198.0	13108.0	2915.0	106.78333282470705	0.7695956854642709	319
ENST00000315251.11|ENSG00000016391.11|OTTHUMG00000158281.5|OTTHUMT00000350567.3|CHDH-201|CHDH|7694|protein_coding|	CHDH	ENSG00000016391.11	protein_coding	574	1116	180	True	180	468.0	2250.0	219	197	614	453	cds_internal	76303.0	15604.0	47030.0	13669.0	423.9055480957031	0.8473417043123088	320
ENST00000267889.5|ENSG00000140323.6|OTTHUMG00000129983.4|OTTHUMT00000252249.3|DISP2-201|DISP2|12612|protein_coding|	DISP2	ENSG00000140323.6	protein_coding	1931	2472	180	True	180	103.0	4306.0	221	1435	186	450	cds_internal	17151.0	3287.0	10962.0	2902.0	95.28333282470705	0.822249804653849	321
ENST00000368914.8|ENSG00000143434.17|OTTHUMG00000012261.3|OTTHUMT00000034071.2|SEMA6C-204|SEMA6C|3873|protein_coding|	SEMA6C	ENSG00000143434.17	protein_coding	2009	2551	180	True	180	304.0	3094.0	935	257	457	451	cds_internal	13738.0	3291.0	7553.0	2894.0	76.32221984863281	0.9096162150253068	322
ENST00000369769.4|ENSG00000177272.10|OTTHUMG00000034493.2|OTTHUMT00000083391.2|KCNA3-201|KCNA3|2476|protein_coding|	KCNA3	ENSG00000177272.10	protein_coding	543	1084	180	True	180	132.0	1857.0	190	361	618	449	cds_internal	19221.0	3198.0	13108.0	2915.0	106.78333282470705	0.7695956854642709	323
ENST00000341697.7|ENSG00000143434.17|OTTHUMG00000012261.3|OTTHUMT00000034074.1|SEMA6C-201|SEMA6C|5262|protein_coding|	SEMA6C	ENSG00000143434.17	protein_coding	3398	3940	180	True	180	1693.0	4483.0	935	257	457	448	cds_internal	13738.0	3291.0	7553.0	2894.0	76.32221984863281	0.9096162150253068	324
ENST00000697410.1|ENSG00000177272.10|OTTHUMG00000034493.2|-|KCNA3-204|KCNA3|4430|nonsense_mediated_decay|	KCNA3	ENSG00000177272.10	nonsense_mediated_decay	543	1084	180	True	180	132.0	1857.0	190	361	618	447	cds_internal	19221.0	3198.0	13108.0	2915.0	106.78333282470705	0.7695956854642709	325
ENST00000697409.1|ENSG00000177272.10|OTTHUMG00000034493.2|-|KCNA3-203|KCNA3|5168|nonsense_mediated_decay|	KCNA3	ENSG00000177272.10	nonsense_mediated_decay	543	1084	180	True	180	132.0	1857.0	190	361	618	446	cds_internal	19221.0	3198.0	13108.0	2915.0	106.78333282470705	0.7695956854642709	326
ENST00000395680.6|ENSG00000025708.14|OTTHUMG00000150249.3|OTTHUMT00000317086.1|TYMP-203|TYMP|1621|protein_coding|	TYMP	ENSG00000025708.14	protein_coding	1061	1600	179	True	179	155.0	1601.0	254	533	186	463	cds_internal	228279.0	47822.0	62197.0	118260.0	1275.3016357421875	0.9306575607718544	327
ENST00000403559.9|ENSG00000128573.28|OTTHUMG00000023131.19|-|FOXP2-209|FOXP2|2807|protein_coding|	FOXP2	ENSG00000128573.28	protein_coding	549	1086	179	True	179	254.0	2450.0	179	200	733	468	cds_internal	31171.0	8688.0	10522.0	11961.0	174.13966369628906	0.9923567520582526	328
ENST00000253812.8|ENSG00000254245.3|OTTHUMG00000163680.4|OTTHUMT00000377017.2|PCDHGA3-201|PCDHGA3|4806|protein_coding|	PCDHGA3	ENSG00000254245.3	protein_coding	1970	2507	179	True	179	205.0	3001.0	259	961	179	467	cds_internal	610.0	100.0	422.0	88.0	3.4078211784362793	0.7560880694261218	329
ENST00000619750.1|ENSG00000254245.3|OTTHUMG00000163680.4|OTTHUMT00000377016.3|PCDHGA3-203|PCDHGA3|2695|protein_coding|	PCDHGA3	ENSG00000254245.3	protein_coding	1970	2507	179	True	179	205.0	2692.0	259	858	179	465	cds_internal	610.0	100.0	422.0	88.0	3.4078211784362793	0.7560880694261218	330
ENST00000252029.8|ENSG00000025708.14|OTTHUMG00000150249.3|OTTHUMT00000317081.2|TYMP-201|TYMP|1586|protein_coding|	TYMP	ENSG00000025708.14	protein_coding	1026	1565	179	True	179	120.0	1566.0	186	254	513	466	cds_internal	228279.0	118260.0	47822.0	62197.0	1275.3016357421875	0.9306575607718544	331
ENST00000395678.7|ENSG00000025708.14|OTTHUMG00000150249.3|OTTHUMT00000317085.1|TYMP-202|TYMP|1614|protein_coding|	TYMP	ENSG00000025708.14	protein_coding	1058	1597	179	True	179	152.0	1598.0	253	517	185	462	cds_internal	228279.0	47822.0	62197.0	118260.0	1275.3016357421875	0.9306575607718544	332
ENST00000487577.5|ENSG00000025708.14|OTTHUMG00000150249.3|OTTHUMT00000317087.2|TYMP-208|TYMP|1751|protein_coding|	TYMP	ENSG00000025708.14	protein_coding	1194	1733	179	True	179	288.0	1734.0	185	253	548	461	cds_internal	228279.0	118260.0	47822.0	62197.0	1275.3016357421875	0.9306575607718544	333
ENST00000703616.1|ENSG00000128573.28|OTTHUMG00000023131.19|-|FOXP2-230|FOXP2|4587|protein_coding|	FOXP2	ENSG00000128573.28	protein_coding	804	1341	179	True	179	434.0	2705.0	179	203	758	459	cds_internal	31171.0	8688.0	10522.0	11961.0	174.13966369628906	0.9923567520582526	334
ENST00000703613.1|ENSG00000128573.28|OTTHUMG00000023131.19|-|FOXP2-227|FOXP2|2763|protein_coding|	FOXP2	ENSG00000128573.28	protein_coding	767	1304	179	True	179	472.0	2668.0	200	733	179	457	cds_internal	31171.0	10522.0	11961.0	8688.0	174.13966369628906	0.9923567520582524	335
ENST00000360046.10|ENSG00000197576.15|OTTHUMG00000023213.8|OTTHUMT00000059534.5|HOXA4-201|HOXA4|1687|protein_coding|	HOXA4	ENSG00000197576.15	protein_coding	49	583	178	True	178	25.0	985.0	328	178	213	476	cds_internal	16812.0	4770.0	8902.0	3140.0	94.4494400024414	0.9170365656463816	336
ENST00000439096.3|ENSG00000105327.18|OTTHUMG00000183489.2|OTTHUMT00000466874.1|BBC3-203|BBC3|1846|protein_coding|	BBC3	ENSG00000105327.18	protein_coding	329	865	178	True	178	287.0	866.0	322	216	199	480	cds_internal	187683.0	66805.0	66492.0	54386.0	1054.39892578125	0.9960190503276466	337
ENST00000686631.1|ENSG00000179846.11|OTTHUMG00000160521.4|-|NKPD1-203|NKPD1|4822|protein_coding|	NKPD1	ENSG00000179846.11	protein_coding	46	580	178	True	150	130.0	2626.0	875	178	199	479	overlaps_upstream	126.0	37.0	48.0	41.0	0.7078651785850525	0.9947141532359424	338
ENST00000624552.4|ENSG00000148357.18|OTTHUMG00000140096.5|OTTHUMT00000276096.3|HMCN2-206|HMCN2|15613|protein_coding|	HMCN2	ENSG00000148357.18	protein_coding	14645	15180	178	True	178	0.0	15180.0	5060	201	315	478	cds_internal	1935.0	1330.0	324.0	281.0	10.870786666870115	0.7620010371946115	339
ENST00000368912.7|ENSG00000143434.17|OTTHUMG00000012261.3|OTTHUMT00000034073.1|SEMA6C-202|SEMA6C|3697|protein_coding|	SEMA6C	ENSG00000143434.17	protein_coding	1817	2353	178	True	178	130.0	2896.0	927	289	455	481	cds_internal	11033.0	2660.0	6358.0	2015.0	61.98314666748047	0.8839585413053956	340
ENST00000449228.5|ENSG00000105327.18|OTTHUMG00000183489.2|OTTHUMT00000466871.1|BBC3-204|BBC3|1827|protein_coding|	BBC3	ENSG00000105327.18	protein_coding	310	846	178	True	178	165.0	948.0	226	199	263	475	cds_internal	187683.0	66492.0	54386.0	66805.0	1054.39892578125	0.9960190503276466	341
ENST00000610970.1|ENSG00000197576.15|OTTHUMG00000023213.8|-|HOXA4-203|HOXA4|1728|protein_coding|	HOXA4	ENSG00000197576.15	protein_coding	72	606	178	True	178	48.0	1008.0	178	213	335	474	cds_internal	16812.0	8902.0	3140.0	4770.0	94.4494400024414	0.9170365656463816	342
ENST00000683500.2|ENSG00000148357.18|OTTHUMG00000140096.5|-|HMCN2-207|HMCN2|15789|protein_coding|	HMCN2	ENSG00000148357.18	protein_coding	14821	15356	178	True	178	119.0	15356.0	201	315	5118	473	cds_internal	1935.0	324.0	281.0	1330.0	10.870786666870115	0.7620010371946114	343
ENST00000368913.7|ENSG00000143434.17|OTTHUMG00000012261.3|OTTHUMT00000034072.1|SEMA6C-203|SEMA6C|3817|protein_coding|	SEMA6C	ENSG00000143434.17	protein_coding	1937	2473	178	True	178	130.0	3016.0	967	289	455	472	cds_internal	11033.0	2660.0	6358.0	2015.0	61.98314666748047	0.8839585413053956	344
ENST00000545125.1|ENSG00000213015.9|OTTHUMG00000180868.4|-|ZNF580-203|ZNF580|1025|protein_coding|	ZNF580	ENSG00000213015.9	protein_coding	48	580	177	True	172	64.0	580.0	241	191	197	482	includes_cds	413358.0	84277.0	244316.0	84765.0	2335.35595703125	0.8737686739226153	345
ENST00000579795.6|ENSG00000109101.8|OTTHUMG00000132603.3|OTTHUMT00000445709.2|FOXN1-203|FOXN1|3521|protein_coding|	FOXN1	ENSG00000109101.8	protein_coding	1014	1546	177	True	177	110.0	2054.0	247	191	654	483	cds_internal	1226.0	196.0	243.0	787.0	6.926553726196289	0.8178000671171715	346
ENST00000577936.2|ENSG00000109101.8|OTTHUMG00000132603.3|OTTHUMT00000445708.2|FOXN1-202|FOXN1|3617|protein_coding|	FOXN1	ENSG00000109101.8	protein_coding	1114	1646	177	True	177	210.0	2154.0	675	247	191	484	cds_internal	1226.0	787.0	196.0	243.0	6.926553726196289	0.8178000671171715	347
ENST00000226247.2|ENSG00000109101.8|OTTHUMG00000132603.3|OTTHUMT00000255832.1|FOXN1-201|FOXN1|3436|protein_coding|	FOXN1	ENSG00000109101.8	protein_coding	933	1465	177	True	177	29.0	1973.0	247	191	653	485	cds_internal	1226.0	196.0	243.0	787.0	6.926553726196289	0.8178000671171715	348
ENST00000648216.1|ENSG00000142235.13|OTTHUMG00000183312.5|OTTHUMT00000500750.1|LMTK3-204|LMTK3|2222|protein_coding|	LMTK3	ENSG00000142235.13	protein_coding	752	1280	176	True	176	1.0	1951.0	650	572	176	497	cds_internal	16343.0	4566.0	3121.0	8656.0	92.8579559326172	0.9184798050198758	349
ENST00000333430.6|ENSG00000180739.15|OTTHUMG00000180581.4|OTTHUMT00000452014.3|S1PR5-201|S1PR5|2338|protein_coding|	S1PR5	ENSG00000180739.15	protein_coding	441	969	176	True	176	69.0	1263.0	176	364	420	503	cds_internal	23112.0	14199.0	4727.0	4186.0	131.31817626953125	0.8495778518514945	350
ENST00000672160.1|ENSG00000142235.13|OTTHUMG00000183312.5|OTTHUMT00000529484.1|LMTK3-206|LMTK3|4179|protein_coding|	LMTK3	ENSG00000142235.13	protein_coding	2709	3237	176	True	176	30.0	3675.0	176	988	1224	502	cds_internal	16343.0	8656.0	4566.0	3121.0	92.8579559326172	0.9184798050198758	351
ENST00000431039.1|ENSG00000100154.15|OTTHUMG00000151006.5|OTTHUMT00000320934.2|TTC28-202|TTC28|905|protein_coding|	TTC28	ENSG00000100154.15	protein_coding	13	541	176	True	176	1.0	906.0	301	176	180	501	cds_internal	37175.0	22384.0	7733.0	7058.0	211.2215881347656	0.8624626124005802	352
ENST00000673139.1|ENSG00000142235.13|OTTHUMG00000183312.5|OTTHUMT00000466138.2|LMTK3-207|LMTK3|4972|protein_coding|	LMTK3	ENSG00000142235.13	protein_coding	3502	4030	176	True	176	88.0	4468.0	1489	176	988	500	cds_internal	16343.0	3121.0	8656.0	4566.0	92.8579559326172	0.9184798050198758	353
ENST00000650440.1|ENSG00000142235.13|OTTHUMG00000183312.5|OTTHUMT00000500751.2|LMTK3-205|LMTK3|4810|protein_coding|	LMTK3	ENSG00000142235.13	protein_coding	3842	4370	176	True	176	350.0	4808.0	911	1554	176	499	cds_internal	16343.0	4566.0	3121.0	8656.0	92.8579559326172	0.9184798050198758	354
ENST00000674500.2|ENSG00000075275.18|OTTHUMG00000150423.5|OTTHUMT00000530805.1|CELSR1-213|CELSR1|11559|protein_coding|	CELSR1	ENSG00000075275.18	protein_coding	223	751	176	True	100	451.0	9508.0	3169	176	344	498	overlaps_upstream	118424.0	54363.0	32542.0	31519.0	672.8636474609375	0.9691103493376424	355
ENST00000695966.1|ENSG00000124496.13|OTTHUMG00000014698.2|-|TRERF1-208|TRERF1|7600|protein_coding|	TRERF1	ENSG00000124496.13	protein_coding	2195	2723	176	True	176	584.0	4184.0	270	1284	176	505	cds_internal	25675.0	9725.0	11002.0	4948.0	145.88067626953125	0.9540866236094976	356
ENST00000439028.3|ENSG00000180739.15|OTTHUMG00000180581.4|OTTHUMT00000452015.2|S1PR5-202|S1PR5|2191|protein_coding|	S1PR5	ENSG00000180739.15	protein_coding	499	1027	176	True	176	127.0	1321.0	433	176	383	496	cds_internal	23112.0	4186.0	14199.0	4727.0	131.31817626953125	0.8495778518514946	357
ENST00000695948.1|ENSG00000124496.13|OTTHUMG00000014698.2|-|TRERF1-207|TRERF1|7844|protein_coding|	TRERF1	ENSG00000124496.13	protein_coding	2403	2931	176	True	176	792.0	4428.0	176	270	1296	492	cds_internal	25675.0	4948.0	9725.0	11002.0	145.88067626953125	0.9540866236094974	358
ENST00000262738.9|ENSG00000075275.18|OTTHUMG00000150423.5|OTTHUMT00000318037.2|CELSR1-201|CELSR1|11839|protein_coding|	CELSR1	ENSG00000075275.18	protein_coding	223	751	176	True	100	451.0	9493.0	3164	176	344	491	overlaps_upstream	118424.0	54363.0	32542.0	31519.0	672.8636474609375	0.9691103493376424	359
ENST00000600059.6|ENSG00000142235.13|OTTHUMG00000183312.5|OTTHUMT00000466137.2|LMTK3-202|LMTK3|5144|protein_coding|	LMTK3	ENSG00000142235.13	protein_coding	3674	4202	176	True	176	260.0	4640.0	988	1546	176	490	cds_internal	16343.0	4566.0	3121.0	8656.0	92.8579559326172	0.9184798050198758	360
ENST00000527140.1|ENSG00000120458.13|OTTHUMG00000165931.4|OTTHUMT00000387088.1|MSANTD2-205|MSANTD2|775|nonsense_mediated_decay|	MSANTD2	ENSG00000120458.13	nonsense_mediated_decay	104	634	176	True	176	11.0	635.0	220	211	223	488	cds_internal	58112.0	11847.0	32557.0	13708.0	330.18182373046875	0.9006978750417917	361
ENST00000366609.4|ENSG00000168264.11|OTTHUMG00000037981.1|OTTHUMT00000092705.1|IRF2BP2-201|IRF2BP2|5316|protein_coding|	IRF2BP2	ENSG00000168264.11	protein_coding	211	740	176	True	18	685.0	2446.0	777	185	221	487	overlaps_upstream	270880.0	98701.0	56845.0	115334.0	1539.0909423828125	0.9639995574157636	362
ENST00000372922.8|ENSG00000124496.13|OTTHUMG00000014698.2|OTTHUMT00000040551.2|TRERF1-204|TRERF1|7286|protein_coding|	TRERF1	ENSG00000124496.13	protein_coding	2175	2703	176	True	176	564.0	4164.0	176	270	1284	495	cds_internal	25675.0	4948.0	9725.0	11002.0	145.88067626953125	0.9540866236094974	363
ENST00000542034.5|ENSG00000185155.12|OTTHUMG00000037558.3|OTTHUMT00000411821.1|MIXL1-202|MIXL1|839|protein_coding|	MIXL1	ENSG00000185155.12	protein_coding	20	546	175	True	160	64.0	784.0	182	261	193	510	overlaps_upstream	6698.0	1815.0	3570.0	1313.0	38.27428436279297	0.9180958693750012	364
ENST00000389916.5|ENSG00000196169.15|OTTHUMG00000150694.4|OTTHUMT00000319644.3|KIF19-202|KIF19|3629|protein_coding|	KIF19	ENSG00000196169.15	protein_coding	1617	2144	175	True	175	124.0	3118.0	180	1005	318	513	cds_internal	3052.0	386.0	2174.0	492.0	17.440000534057617	0.7257924969241989	365
ENST00000399398.3|ENSG00000189051.6|OTTHUMG00000132049.2|OTTHUMT00000255072.2|RNF222-202|RNF222|3070|protein_coding|	RNF222	ENSG00000189051.6	protein_coding	429	956	175	True	175	311.0	971.0	190	227	184	512	cds_internal	186.0	104.0	47.0	35.0	1.062857151031494	0.8983870719677732	366
ENST00000428390.3|ENSG00000214336.5|OTTHUMG00000155048.6|OTTHUMT00000338241.6|FOXI3-201|FOXI3|2841|protein_coding|	FOXI3	ENSG00000214336.5	protein_coding	49	576	175	True	139	159.0	1419.0	192	213	472	511	overlaps_upstream	12551.0	2649.0	7511.0	2391.0	71.72000122070312	0.8660514049179266	367
ENST00000617231.5|ENSG00000161847.15|OTTHUMG00000180409.3|OTTHUMT00000476216.2|RAVER1-205|RAVER1|3484|protein_coding|	RAVER1	ENSG00000161847.15	protein_coding	840	1365	175	True	175	23.0	2240.0	175	746	244	509	cds_internal	427247.0	126264.0	184457.0	116526.0	2441.411376953125	0.9805391248231798	368
ENST00000344001.3|ENSG00000189051.6|OTTHUMG00000132049.2|-|RNF222-201|RNF222|2786|protein_coding|	RNF222	ENSG00000189051.6	protein_coding	147	674	175	True	175	29.0	689.0	190	227	184	508	cds_internal	186.0	104.0	47.0	35.0	1.062857151031494	0.8983870719677732	369
ENST00000305510.4|ENSG00000168763.16|OTTHUMG00000130531.4|OTTHUMT00000252952.3|CNNM3-201|CNNM3|4900|protein_coding|	CNNM3	ENSG00000168763.16	protein_coding	740	1265	175	True	175	10.0	2131.0	294	710	175	507	cds_internal	215735.0	37866.0	138548.0	39321.0	1232.771484375	0.8192778362933216	370
ENST00000425169.1|ENSG00000025708.14|OTTHUMG00000150249.3|OTTHUMT00000317088.2|TYMP-205|TYMP|1432|protein_coding|	TYMP	ENSG00000025708.14	protein_coding	905	1432	175	True	175	98.0	1433.0	243	476	175	506	cds_internal	222130.0	46431.0	58586.0	117113.0	1269.3143310546875	0.9249769154063904	371
ENST00000372583.6|ENSG00000127124.16|OTTHUMG00000192539.4|OTTHUMT00000016978.2|HIVEP3-201|HIVEP3|12617|protein_coding|	HIVEP3	ENSG00000127124.16	protein_coding	7272	7795	174	True	174	1311.0	8529.0	199	240	2415	532	cds_internal	8762.0	2100.0	1939.0	4723.0	50.3563232421875	0.9186582821169588	372
ENST00000379672.10|ENSG00000006740.18|OTTHUMG00000058765.6|OTTHUMT00000441566.2|ARHGAP44-203|ARHGAP44|4270|protein_coding|	ARHGAP44	ENSG00000006740.18	protein_coding	1893	2415	174	True	174	341.0	2795.0	174	220	824	538	cds_internal	14541.0	2592.0	3026.0	8923.0	83.56896209716797	0.8499245051907957	373
ENST00000648114.1|ENSG00000144711.17|OTTHUMG00000155398.9|OTTHUMT00000380357.4|IQSEC1-208|IQSEC1|4198|protein_coding|	IQSEC1	ENSG00000144711.17	protein_coding	3442	3965	174	True	174	300.0	3966.0	188	251	1321	537	cds_internal	42501.0	25243.0	8189.0	9069.0	244.2586212158203	0.8704842887372269	374
ENST00000340825.7|ENSG00000006740.18|OTTHUMG00000058765.6|OTTHUMT00000129945.2|ARHGAP44-202|ARHGAP44|4211|protein_coding|	ARHGAP44	ENSG00000006740.18	protein_coding	1834	2356	174	True	174	300.0	2736.0	818	174	226	536	cds_internal	14541.0	8923.0	2592.0	3026.0	83.56896209716797	0.8499245051907958	375
ENST00000262444.13|ENSG00000006740.18|OTTHUMG00000058765.6|OTTHUMT00000441568.1|ARHGAP44-201|ARHGAP44|3001|protein_coding|	ARHGAP44	ENSG00000006740.18	protein_coding	1631	2153	174	True	174	79.0	2401.0	220	780	174	534	cds_internal	14541.0	3026.0	8923.0	2592.0	83.56896209716797	0.8499245051907957	376
ENST00000613206.2|ENSG00000144711.17|OTTHUMG00000155398.9|OTTHUMT00000339867.4|IQSEC1-204|IQSEC1|7700|protein_coding|	IQSEC1	ENSG00000144711.17	protein_coding	3234	3757	174	True	174	416.0	3758.0	251	1131	188	531	cds_internal	42501.0	8189.0	9069.0	25243.0	244.2586212158203	0.8704842887372269	377
ENST00000319670.14|ENSG00000104880.19|OTTHUMG00000177342.5|OTTHUMT00000436339.2|ARHGEF18-201|ARHGEF18|5396|protein_coding|	ARHGEF18	ENSG00000104880.19	protein_coding	2139	2661	174	True	174	164.0	3206.0	174	316	1068	516	cds_internal	120046.0	23903.0	23980.0	72163.0	689.9195556640625	0.8638427371119158	378
ENST00000359920.11|ENSG00000104880.19|OTTHUMG00000177342.5|OTTHUMT00000436340.2|ARHGEF18-202|ARHGEF18|5733|protein_coding|	ARHGEF18	ENSG00000104880.19	protein_coding	2705	3227	174	True	174	415.0	3772.0	317	1173	174	522	cds_internal	120046.0	23980.0	72163.0	23903.0	689.9195556640625	0.8638427371119158	379
ENST00000594665.2|ENSG00000104880.19|OTTHUMG00000177342.5|OTTHUMT00000436341.1|ARHGEF18-203|ARHGEF18|5368|protein_coding|	ARHGEF18	ENSG00000104880.19	protein_coding	2129	2651	174	True	174	151.0	3196.0	317	1065	174	518	cds_internal	120046.0	23980.0	72163.0	23903.0	689.9195556640625	0.8638427371119158	380
ENST00000617428.4|ENSG00000104880.19|OTTHUMG00000177342.5|OTTHUMT00000458961.2|ARHGEF18-205|ARHGEF18|5514|protein_coding|	ARHGEF18	ENSG00000104880.19	protein_coding	2266	2788	174	True	174	288.0	3333.0	1111	174	317	517	cds_internal	120046.0	72163.0	23903.0	23980.0	689.9195556640625	0.8638427371119158	381
ENST00000668164.2|ENSG00000104880.19|OTTHUMG00000177342.5|-|ARHGEF18-206|ARHGEF18|6681|protein_coding|	ARHGEF18	ENSG00000104880.19	protein_coding	3431	3953	174	True	174	415.0	4498.0	317	1401	174	525	cds_internal	120046.0	23980.0	72163.0	23903.0	689.9195556640625	0.8638427371119158	382
ENST00000638029.1|ENSG00000141837.22|OTTHUMG00000044590.18|OTTHUMT00000489429.1|CACNA1A-257|CACNA1A|7814|protein_coding|	CACNA1A	ENSG00000141837.22	protein_coding	2922	3442	173	True	173	237.0	7773.0	176	270	2551	564	cds_internal	3482.0	701.0	1710.0	1071.0	20.127166748046875	0.9416947363775184	383
ENST00000643665.1|ENSG00000127124.16|OTTHUMG00000192539.4|OTTHUMT00000495637.4|HIVEP3-207|HIVEP3|12216|protein_coding|	HIVEP3	ENSG00000127124.16	protein_coding	6874	7394	173	True	173	913.0	8128.0	2414	198	239	558	cds_internal	8723.0	4709.0	2086.0	1928.0	50.421966552734375	0.9180434077253252	384
ENST00000419580.6|ENSG00000108798.9|OTTHUMG00000161306.3|OTTHUMT00000364476.1|ABI3-202|ABI3|1718|protein_coding|	ABI3	ENSG00000108798.9	protein_coding	633	1153	173	True	173	314.0	1394.0	201	249	464	559	cds_internal	84202.0	19696.0	18222.0	46284.0	486.7167663574219	0.910241203335776	385
ENST00000380099.4|ENSG00000133116.8|OTTHUMG00000017408.2|OTTHUMT00000045987.2|KL-201|KL|5014|protein_coding|	KL	ENSG00000133116.8	protein_coding	391	910	173	True	173	18.0	3054.0	1018	173	338	560	cds_internal	2916.0	1356.0	997.0	563.0	16.855491638183594	0.9471390987301672	386
ENST00000664864.1|ENSG00000141837.22|OTTHUMG00000044590.18|OTTHUMT00000504760.1|CACNA1A-259|CACNA1A|6987|protein_coding|	CACNA1A	ENSG00000141837.22	protein_coding	2872	3392	173	True	173	1.0	6985.0	2328	176	270	561	cds_internal	3482.0	1071.0	701.0	1710.0	20.127166748046875	0.9416947363775184	387
ENST00000636549.1|ENSG00000141837.22|OTTHUMG00000044590.18|OTTHUMT00000489432.1|CACNA1A-226|CACNA1A|6792|protein_coding|	CACNA1A	ENSG00000141837.22	protein_coding	2677	3197	173	True	173	1.0	6790.0	2263	176	270	562	cds_internal	3482.0	1071.0	701.0	1710.0	20.127166748046875	0.9416947363775184	388
ENST00000568956.2|ENSG00000261221.5|OTTHUMG00000177108.1|OTTHUMT00000435399.1|ZNF865-201|ZNF865|3763|protein_coding|	ZNF865	ENSG00000261221.5	protein_coding	770	1289	173	True	173	112.0	3289.0	429	1096	173	556	cds_internal	29414.0	6116.0	17175.0	6123.0	170.0231170654297	0.8805787251625563	389
ENST00000635895.1|ENSG00000141837.22|OTTHUMG00000044590.18|OTTHUMT00000489426.2|CACNA1A-217|CACNA1A|8657|protein_coding|	CACNA1A	ENSG00000141837.22	protein_coding	2948	3468	173	True	173	272.0	7055.0	270	2300	176	565	cds_internal	3482.0	1710.0	1071.0	701.0	20.127166748046875	0.9416947363775184	390
ENST00000372584.5|ENSG00000127124.16|OTTHUMG00000192539.4|OTTHUMT00000016977.2|HIVEP3-202|HIVEP3|12319|protein_coding|	HIVEP3	ENSG00000127124.16	protein_coding	6977	7497	173	True	173	1016.0	8231.0	239	2414	198	566	cds_internal	8723.0	1928.0	4709.0	2086.0	50.421966552734375	0.9180434077253252	391
ENST00000637769.1|ENSG00000141837.22|OTTHUMG00000044590.18|OTTHUMT00000489425.1|CACNA1A-246|CACNA1A|8648|protein_coding|	CACNA1A	ENSG00000141837.22	protein_coding	2933	3453	173	True	173	257.0	7778.0	270	2546	176	567	cds_internal	3482.0	1710.0	1071.0	701.0	20.127166748046875	0.9416947363775184	392
ENST00000635727.1|ENSG00000141837.22|OTTHUMG00000044590.18|OTTHUMT00000489443.1|CACNA1A-214|CACNA1A|7536|protein_coding|	CACNA1A	ENSG00000141837.22	protein_coding	2677	3197	173	True	173	1.0	7522.0	2507	176	270	568	cds_internal	3482.0	1071.0	701.0	1710.0	20.127166748046875	0.9416947363775184	393
ENST00000636389.1|ENSG00000141837.22|OTTHUMG00000044590.18|OTTHUMT00000489431.1|CACNA1A-224|CACNA1A|8137|protein_coding|	CACNA1A	ENSG00000141837.22	protein_coding	2725	3245	173	True	173	49.0	6955.0	2318	176	270	569	cds_internal	3482.0	1071.0	701.0	1710.0	20.127166748046875	0.9416947363775184	394
ENST00000319121.4|ENSG00000178502.6|OTTHUMG00000133506.3|OTTHUMT00000257464.3|KLHL11-201|KLHL11|7402|protein_coding|	KLHL11	ENSG00000178502.6	protein_coding	2	522	173	True	156	54.0	2178.0	174	226	725	570	overlaps_upstream	212532.0	42955.0	37145.0	132432.0	1228.5086669921875	0.8399344827634231	395
ENST00000637432.1|ENSG00000141837.22|OTTHUMG00000044590.18|OTTHUMT00000489428.1|CACNA1A-239|CACNA1A|7809|protein_coding|	CACNA1A	ENSG00000141837.22	protein_coding	2922	3442	173	True	173	237.0	7035.0	176	270	2305	557	cds_internal	3482.0	701.0	1710.0	1071.0	20.127166748046875	0.9416947363775184	396
ENST00000343625.12|ENSG00000105122.13|OTTHUMG00000182450.5|OTTHUMT00000461331.4|RASAL3-201|RASAL3|3266|protein_coding|	RASAL3	ENSG00000105122.13	protein_coding	978	1497	173	True	173	60.0	3093.0	173	201	1030	544	cds_internal	30486.0	5840.0	7248.0	17398.0	176.2196502685547	0.8904025249754847	397
ENST00000636012.1|ENSG00000141837.22|OTTHUMG00000044590.18|OTTHUMT00000453123.2|CACNA1A-220|CACNA1A|7500|protein_coding|	CACNA1A	ENSG00000141837.22	protein_coding	2677	3197	173	True	173	1.0	7486.0	2495	176	270	555	cds_internal	3482.0	1071.0	701.0	1710.0	20.127166748046875	0.9416947363775184	398
ENST00000648057.3|ENSG00000130487.9|OTTHUMG00000150250.6|OTTHUMT00000491771.4|KLHDC7B-203|KLHDC7B|5125|protein_coding|	KLHDC7B	ENSG00000130487.9	protein_coding	874	1393	173	True	173	345.0	4050.0	1236	173	293	547	cds_internal	1498.0	902.0	303.0	293.0	8.65895938873291	0.8627777019041941	399
ENST00000638009.2|ENSG00000141837.22|OTTHUMG00000044590.18|OTTHUMT00000439639.5|CACNA1A-256|CACNA1A|8645|protein_coding|	CACNA1A	ENSG00000141837.22	protein_coding	2932	3452	173	True	173	256.0	7039.0	2300	176	270	539	cds_internal	3482.0	1071.0	701.0	1710.0	20.127166748046875	0.9416947363775184	400
ENST00000637927.1|ENSG00000141837.22|OTTHUMG00000044590.18|OTTHUMT00000489441.1|CACNA1A-252|CACNA1A|6847|protein_coding|	CACNA1A	ENSG00000141837.22	protein_coding	2711	3231	173	True	173	32.0	6818.0	270	2272	176	540	cds_internal	3482.0	1710.0	1071.0	701.0	20.127166748046875	0.9416947363775184	401
ENST00000573710.7|ENSG00000141837.22|OTTHUMG00000044590.18|OTTHUMT00000489440.1|CACNA1A-202|CACNA1A|7569|protein_coding|	CACNA1A	ENSG00000141837.22	protein_coding	2711	3231	173	True	173	32.0	7556.0	270	2518	176	541	cds_internal	3482.0	1710.0	1071.0	701.0	20.127166748046875	0.9416947363775184	402
ENST00000283147.7|ENSG00000153162.9|OTTHUMG00000014217.2|OTTHUMT00000039794.2|BMP6-201|BMP6|3784|protein_coding|	BMP6	ENSG00000153162.9	protein_coding	721	1242	173	True	128	857.0	2396.0	176	291	563	542	overlaps_upstream	32362.0	9827.0	6934.0	15601.0	187.06358337402344	0.9500597216614302	403
ENST00000225941.6|ENSG00000108798.9|OTTHUMG00000161306.3|OTTHUMT00000364475.2|ABI3-201|ABI3|1629|protein_coding|	ABI3	ENSG00000108798.9	protein_coding	355	875	173	True	173	18.0	1116.0	372	201	255	554	cds_internal	84202.0	46284.0	19696.0	18222.0	486.7167663574219	0.9102412033357762	404
ENST00000240328.4|ENSG00000121068.14|OTTHUMG00000156986.4|OTTHUMT00000346977.3|TBX2-201|TBX2|3433|protein_coding|	TBX2	ENSG00000121068.14	protein_coding	1592	2112	173	True	173	334.0	2470.0	192	811	247	545	cds_internal	46286.0	8952.0	28242.0	9092.0	267.54913330078125	0.8546035084727417	405
ENST00000637276.1|ENSG00000141837.22|OTTHUMG00000044590.18|OTTHUMT00000489444.1|CACNA1A-237|CACNA1A|7135|protein_coding|	CACNA1A	ENSG00000141837.22	protein_coding	2677	3197	173	True	173	1.0	6748.0	2249	176	270	548	cds_internal	3482.0	1071.0	701.0	1710.0	20.127166748046875	0.9416947363775184	406
ENST00000597229.2|ENSG00000198816.7|OTTHUMG00000182582.4|OTTHUMT00000316747.2|ZNF358-202|ZNF358|1968|protein_coding|	ZNF358	ENSG00000198816.7	protein_coding	855	1375	173	True	173	185.0	1889.0	200	288	629	549	cds_internal	54278.0	11807.0	10495.0	31976.0	313.74566650390625	0.8749866574884909	407
ENST00000360228.11|ENSG00000141837.22|OTTHUMG00000044590.18|OTTHUMT00000104062.4|CACNA1A-201|CACNA1A|8647|protein_coding|	CACNA1A	ENSG00000141837.22	protein_coding	2929	3449	173	True	173	256.0	7774.0	2545	176	270	550	cds_internal	3482.0	1071.0	701.0	1710.0	20.127166748046875	0.9416947363775184	408
ENST00000374268.5|ENSG00000197245.6|OTTHUMG00000007537.3|OTTHUMT00000019841.3|FAM110D-201|FAM110D|2799|protein_coding|	FAM110D	ENSG00000197245.6	protein_coding	420	941	173	True	173	128.0	941.0	256	276	295	551	cds_internal	5268.0	1067.0	1101.0	3100.0	30.45086669921875	0.8762170198088808	409
ENST00000637736.1|ENSG00000141837.22|OTTHUMG00000044590.18|OTTHUMT00000489427.1|CACNA1A-245|CACNA1A|8340|protein_coding|	CACNA1A	ENSG00000141837.22	protein_coding	2771	3291	173	True	173	236.0	7616.0	270	2499	176	552	cds_internal	3482.0	1710.0	1071.0	701.0	20.127166748046875	0.9416947363775184	410
ENST00000348849.8|ENSG00000153250.21|OTTHUMG00000132031.10|OTTHUMT00000255043.5|RBMS1-201|RBMS1|4286|protein_coding|	RBMS1	ENSG00000153250.21	protein_coding	56	575	173	True	43	445.0	1663.0	554	226	173	553	overlaps_upstream	112863.0	30594.0	56232.0	26037.0	652.3872680664062	0.9460239002946176	411
ENST00000586400.5|ENSG00000204278.14|OTTHUMG00000170345.1|OTTHUMT00000408604.1|TMEM235-203|TMEM235|2272|protein_coding|	TMEM235	ENSG00000204278.14	protein_coding	304	820	172	True	65	624.0	1074.0	265	172	418	578	overlaps_upstream	342.0	189.0	87.0	66.0	1.9883720874786377	0.9042877177553597	412
ENST00000306422.5|ENSG00000171540.8|OTTHUMG00000102171.5|OTTHUMT00000220016.4|OTP-201|OTP|2694|protein_coding|	OTP	ENSG00000171540.8	protein_coding	594	1110	172	True	172	165.0	1140.0	172	400	343	584	cds_internal	19194.0	3197.0	2602.0	13395.0	111.59302520751952	0.7468322216452032	413
ENST00000296849.10|ENSG00000145506.14|OTTHUMG00000090348.4|OTTHUMT00000206720.3|NKD2-202|NKD2|2182|protein_coding|	NKD2	ENSG00000145506.14	protein_coding	1017	1535	172	True	172	256.0	1609.0	275	484	253	581	cds_internal	30405.0	6235.0	17861.0	6309.0	176.77325439453125	0.8772323855786649	414
ENST00000465076.5|ENSG00000176986.16|OTTHUMG00000018476.6|OTTHUMT00000048680.3|SEC24C-203|SEC24C|4668|nonsense_mediated_decay|	SEC24C	ENSG00000176986.16	nonsense_mediated_decay	86	603	172	True	172	82.0	3208.0	193	1050	224	580	cds_internal	512699.0	114070.0	265992.0	132637.0	2980.80810546875	0.9326428585241704	415
ENST00000345254.9|ENSG00000176986.16|OTTHUMG00000018476.6|OTTHUMT00000048678.2|SEC24C-202|SEC24C|4445|protein_coding|	SEC24C	ENSG00000176986.16	protein_coding	98	615	172	True	172	94.0	3376.0	193	1102	224	579	cds_internal	512699.0	114070.0	265992.0	132637.0	2980.80810546875	0.9326428585241704	416
ENST00000339365.2|ENSG00000176986.16|OTTHUMG00000018476.6|OTTHUMT00000048679.1|SEC24C-201|SEC24C|4513|protein_coding|	SEC24C	ENSG00000176986.16	protein_coding	166	683	172	True	172	162.0	3444.0	1102	224	188	583	cds_internal	512699.0	265992.0	132637.0	114070.0	2980.80810546875	0.9326428585241704	417
ENST00000239614.8|ENSG00000120458.13|OTTHUMG00000165931.4|OTTHUMT00000387083.1|MSANTD2-201|MSANTD2|2495|protein_coding|	MSANTD2	ENSG00000120458.13	protein_coding	387	904	172	True	172	294.0	1815.0	181	301	604	577	cds_internal	57489.0	13562.0	11620.0	32307.0	334.2383728027344	0.8991013402132176	418
ENST00000467148.2|ENSG00000130589.16|OTTHUMG00000032969.3|OTTHUMT00000354127.1|HELZ2-204|HELZ2|10002|protein_coding|	HELZ2	ENSG00000130589.16	protein_coding	6192	6708	172	True	172	893.0	8840.0	172	2912	439	575	cds_internal	31111.0	6661.0	18313.0	6137.0	180.87791442871097	0.875781109848372	419
ENST00000427522.6|ENSG00000130589.16|OTTHUMG00000032969.3|OTTHUMT00000080139.2|HELZ2-202|HELZ2|7827|protein_coding|	HELZ2	ENSG00000130589.16	protein_coding	4017	4533	172	True	172	425.0	6665.0	172	2122	439	571	cds_internal	31111.0	6661.0	18313.0	6137.0	180.87791442871097	0.875781109848372	420
ENST00000222725.10|ENSG00000106003.14|OTTHUMG00000152043.2|OTTHUMT00000325021.2|LFNG-201|LFNG|2445|protein_coding|	LFNG	ENSG00000106003.14	protein_coding	2	518	172	True	143	88.0	1225.0	178	408	172	573	overlaps_upstream	121584.0	22337.0	78760.0	20487.0	706.8837280273438	0.8124961274431638	421
ENST00000674284.1|ENSG00000120458.13|OTTHUMG00000165931.4|OTTHUMT00000530468.1|MSANTD2-209|MSANTD2|2528|protein_coding|	MSANTD2	ENSG00000120458.13	protein_coding	420	937	172	True	172	60.0	1848.0	181	310	615	576	cds_internal	57489.0	13562.0	11620.0	32307.0	334.2383728027344	0.8991013402132176	422
ENST00000446477.7|ENSG00000224940.10|OTTHUMG00000157714.4|-|PRRT4-201|PRRT4|3550|protein_coding|	PRRT4	ENSG00000224940.10	protein_coding	2126	2640	171	True	171	320.0	3017.0	196	912	287	591	cds_internal	14136.0	8515.0	3005.0	2616.0	82.66666412353516	0.8617327406633644	423
ENST00000402764.6|ENSG00000105672.15|OTTHUMG00000150545.6|OTTHUMT00000504332.1|ETV2-203|ETV2|1487|protein_coding|	ETV2	ENSG00000105672.15	protein_coding	540	1055	171	True	171	439.0	1465.0	201	366	177	596	cds_internal	3632.0	980.0	1049.0	1603.0	21.239765167236328	0.9768260819790806	424
ENST00000479824.5|ENSG00000105672.15|OTTHUMG00000150545.6|OTTHUMT00000318845.2|ETV2-205|ETV2|1342|protein_coding|	ETV2	ENSG00000105672.15	protein_coding	395	910	171	True	112	573.0	1320.0	330	177	201	594	overlaps_upstream	3632.0	1049.0	1603.0	980.0	21.239765167236328	0.9768260819790806	425
ENST00000675386.2|ENSG00000266074.11|OTTHUMG00000184171.3|-|BAHCC1-208|BAHCC1|10726|protein_coding|	BAHCC1	ENSG00000266074.11	protein_coding	2789	3302	171	True	171	385.0	8209.0	315	2691	171	593	cds_internal	14869.0	3256.0	8123.0	3490.0	86.95321655273438	0.913022437304045	426
ENST00000584436.7|ENSG00000266074.11|OTTHUMG00000184171.3|OTTHUMT00000439905.3|BAHCC1-205|BAHCC1|10801|protein_coding|	BAHCC1	ENSG00000266074.11	protein_coding	2771	3284	171	True	171	367.0	8284.0	309	2722	171	592	cds_internal	14869.0	3256.0	8123.0	3490.0	86.95321655273438	0.913022437304045	427
ENST00000403402.1|ENSG00000105672.15|OTTHUMG00000150545.6|OTTHUMT00000318848.3|ETV2-204|ETV2|1335|protein_coding|	ETV2	ENSG00000105672.15	protein_coding	407	922	171	True	171	306.0	1332.0	379	177	201	590	cds_internal	3632.0	1049.0	1603.0	980.0	21.239765167236328	0.9768260819790806	428
ENST00000288943.5|ENSG00000158050.5|OTTHUMG00000130456.3|OTTHUMT00000252847.2|DUSP2-201|DUSP2|1685|protein_coding|	DUSP2	ENSG00000158050.5	protein_coding	2	517	171	True	143	87.0	1029.0	268	172	342	589	overlaps_upstream	413635.0	86036.0	110157.0	217442.0	2418.918212890625	0.9257159092783468	429
ENST00000535159.5|ENSG00000224940.10|OTTHUMG00000157714.4|-|PRRT4-206|PRRT4|2897|protein_coding|	PRRT4	ENSG00000224940.10	protein_coding	2004	2518	171	True	171	198.0	2895.0	287	196	912	588	cds_internal	14136.0	2616.0	8515.0	3005.0	82.66666412353516	0.8617327406633644	430
ENST00000379026.6|ENSG00000105672.15|OTTHUMG00000150545.6|OTTHUMT00000318847.1|ETV2-202|ETV2|1571|protein_coding|	ETV2	ENSG00000105672.15	protein_coding	624	1139	171	True	171	439.0	1549.0	201	394	177	586	cds_internal	3632.0	980.0	1049.0	1603.0	21.239765167236328	0.9768260819790806	431
ENST00000711657.1|ENSG00000181215.17|OTTHUMG00000192330.3|-|C4orf50-203|C4orf50|4527|protein_coding|	C4orf50	ENSG00000181215.17	protein_coding	343	853	170	True	170	1.0	4525.0	1508	170	281	612	cds_internal	388.0	152.0	142.0	94.0	2.282352924346924	0.9816580060280482	432
ENST00000343516.8|ENSG00000167971.16|OTTHUMG00000177045.4|OTTHUMT00000435055.3|CASKIN1-201|CASKIN1|5839|protein_coding|	CASKIN1	ENSG00000167971.16	protein_coding	3954	4466	170	True	170	174.0	4467.0	188	406	1448	620	cds_internal	6852.0	2638.0	2605.0	1609.0	40.30588150024414	0.9788742522897844	433
ENST00000370002.8|ENSG00000107859.11|OTTHUMG00000018952.2|OTTHUMT00000050031.2|PITX3-201|PITX3|1426|protein_coding|	PITX3	ENSG00000107859.11	protein_coding	460	971	170	True	170	193.0	1099.0	323	218	263	619	cds_internal	7854.0	1660.0	4616.0	1578.0	46.20000076293945	0.8768424302523056	434
ENST00000650528.1|ENSG00000254585.5|OTTHUMG00000167582.6|OTTHUMT00000395182.6|MAGEL2-201|MAGEL2|4319|protein_coding|	MAGEL2	ENSG00000254585.5	protein_coding	1714	2226	170	True	170	126.0	3873.0	208	181	1274	617	cds_internal	10330.0	1852.0	6431.0	2047.0	60.764705657958984	0.8410167771520933	435
ENST00000531445.3|ENSG00000181215.17|OTTHUMG00000192330.3|OTTHUMT00000498653.2|C4orf50-201|C4orf50|12180|protein_coding|	C4orf50	ENSG00000181215.17	protein_coding	5739	6249	170	True	170	5397.0	9921.0	170	281	1512	615	cds_internal	388.0	142.0	94.0	152.0	2.282352924346924	0.9816580060280482	436
ENST00000571272.5|ENSG00000074660.17|OTTHUMG00000090555.7|OTTHUMT00000438463.1|SCARF1-204|SCARF1|2871|protein_coding|	SCARF1	ENSG00000074660.17	protein_coding	349	859	170	True	170	48.0	1755.0	295	170	584	614	cds_internal	18207.0	3391.0	2925.0	11891.0	107.0999984741211	0.8055740651873129	437
ENST00000538940.5|ENSG00000154134.15|OTTHUMG00000165934.3|OTTHUMT00000396259.1|ROBO3-220|ROBO3|4551|protein_coding|	ROBO3	ENSG00000154134.15	protein_coding	2615	3125	170	True	170	240.0	4332.0	1365	243	170	613	cds_internal	21180.0	7977.0	6506.0	6697.0	124.5882339477539	0.9961770559026516	438
ENST00000264554.11|ENSG00000129946.11|OTTHUMG00000180545.10|OTTHUMT00000451840.4|SHC2-201|SHC2|2525|protein_coding|	SHC2	ENSG00000129946.11	protein_coding	41	552	170	True	170	38.0	1784.0	184	594	176	607	cds_internal	29945.0	3683.0	8611.0	17651.0	176.14706420898438	0.8444323334197008	439
ENST00000375389.7|ENSG00000048828.18|OTTHUMG00000020252.4|OTTHUMT00000053161.2|FAM120A-202|FAM120A|3585|protein_coding|	FAM120A	ENSG00000048828.18	protein_coding	2	513	170	True	162	25.0	1909.0	171	636	177	605	overlaps_upstream	445770.0	87549.0	266007.0	92214.0	2622.176513671875	0.8680937371501236	440
ENST00000397801.6|ENSG00000154134.15|OTTHUMG00000165934.3|OTTHUMT00000387091.2|ROBO3-201|ROBO3|4528|protein_coding|	ROBO3	ENSG00000154134.15	protein_coding	2587	3097	170	True	170	146.0	4304.0	243	170	1434	604	cds_internal	21180.0	6506.0	6697.0	7977.0	124.5882339477539	0.9961770559026516	441
ENST00000434376.6|ENSG00000074660.17|OTTHUMG00000090555.7|OTTHUMT00000438466.1|SCARF1-202|SCARF1|3342|nonsense_mediated_decay|	SCARF1	ENSG00000074660.17	nonsense_mediated_decay	328	838	170	True	170	27.0	1053.0	269	170	350	603	cds_internal	18207.0	3391.0	2925.0	11891.0	107.0999984741211	0.8055740651873129	442
ENST00000263071.9|ENSG00000074660.17|OTTHUMG00000090555.7|OTTHUMT00000207081.5|SCARF1-201|SCARF1|3428|protein_coding|	SCARF1	ENSG00000074660.17	protein_coding	337	847	170	True	170	36.0	2526.0	295	170	841	601	cds_internal	18207.0	3391.0	2925.0	11891.0	107.0999984741211	0.8055740651873129	443
ENST00000251287.3|ENSG00000099822.3|OTTHUMG00000180590.2|OTTHUMT00000452100.2|HCN2-201|HCN2|3420|protein_coding|	HCN2	ENSG00000099822.3	protein_coding	268	778	170	True	170	65.0	2732.0	282	170	910	600	cds_internal	14911.0	3177.0	3439.0	8295.0	87.71176147460938	0.904773310022416	444
ENST00000250916.6|ENSG00000129911.9|OTTHUMG00000179994.3|OTTHUMT00000449214.3|KLF16-201|KLF16|2901|protein_coding|	KLF16	ENSG00000129911.9	protein_coding	2	512	170	True	143	83.0	839.0	186	279	170	598	overlaps_upstream	256616.0	52883.0	50679.0	153054.0	1509.505859375	0.8684341852500592	445
ENST00000382349.5|ENSG00000205922.5|OTTHUMG00000172429.2|OTTHUMT00000418499.2|ONECUT3-201|ONECUT3|7185|protein_coding|	ONECUT3	ENSG00000205922.5	protein_coding	650	1157	169	True	169	157.0	1639.0	488	504	169	629	cds_internal	15483.0	3519.0	8119.0	3845.0	91.61538696289062	0.9295045733249858	446
ENST00000264834.6|ENSG00000105610.6|OTTHUMG00000180536.4|OTTHUMT00000451794.4|KLF1-201|KLF1|1613|protein_coding|	KLF1	ENSG00000105610.6	protein_coding	258	767	169	True	169	62.0	1148.0	285	382	182	635	cds_internal	12971.0	6839.0	3073.0	3059.0	76.75148010253906	0.9278459179984274	447
ENST00000489363.5|ENSG00000174137.14|OTTHUMG00000159855.6|OTTHUMT00000357744.1|FAM53A-206|FAM53A|2776|protein_coding|	FAM53A	ENSG00000174137.14	protein_coding	918	1425	169	True	169	599.0	1679.0	169	378	256	634	cds_internal	5552.0	1618.0	2810.0	1124.0	32.85206985473633	0.9351269796626832	448
ENST00000461064.5|ENSG00000174137.14|OTTHUMG00000159855.6|OTTHUMT00000357745.2|FAM53A-202|FAM53A|2159|protein_coding|	FAM53A	ENSG00000174137.14	protein_coding	484	991	169	True	169	165.0	1359.0	256	169	416	633	cds_internal	5552.0	1124.0	1618.0	2810.0	32.85206985473633	0.9351269796626832	449
ENST00000371357.5|ENSG00000148408.14|OTTHUMG00000021002.4|OTTHUMT00000055384.2|CACNA1B-202|CACNA1B|9642|protein_coding|	CACNA1B	ENSG00000148408.14	protein_coding	2513	3020	169	True	169	0.0	7014.0	2338	198	169	632	cds_internal	5211.0	3048.0	1127.0	1036.0	30.834320068359375	0.8792928189597041	450
ENST00000449193.7|ENSG00000180592.17|OTTHUMG00000017797.5|OTTHUMT00000286950.3|SKIDA1-202|SKIDA1|6601|protein_coding|	SKIDA1	ENSG00000180592.17	protein_coding	3055	3563	169	True	169	2254.0	4978.0	934	277	241	631	cds_internal	49702.0	3659.0	37646.0	8397.0	294.09466552734375	0.6398129918762169	451
ENST00000308132.11|ENSG00000174137.14|OTTHUMG00000159855.6|-|FAM53A-201|FAM53A|2848|protein_coding|	FAM53A	ENSG00000174137.14	protein_coding	565	1072	169	True	169	246.0	1440.0	256	169	416	625	cds_internal	5552.0	1124.0	1618.0	2810.0	32.85206985473633	0.9351269796626832	452
ENST00000377060.7|ENSG00000168763.16|OTTHUMG00000130531.4|OTTHUMT00000252953.2|CNNM3-202|CNNM3|3308|protein_coding|	CNNM3	ENSG00000168763.16	protein_coding	763	1270	169	True	169	33.0	2010.0	670	169	307	627	cds_internal	214559.0	137057.0	39407.0	38095.0	1269.579833984375	0.8232548322445015	453
ENST00000472884.6|ENSG00000174137.14|OTTHUMG00000159855.6|OTTHUMT00000359224.1|FAM53A-204|FAM53A|2086|protein_coding|	FAM53A	ENSG00000174137.14	protein_coding	518	1025	169	True	169	199.0	1393.0	416	256	169	626	cds_internal	5552.0	2810.0	1124.0	1618.0	32.85206985473633	0.9351269796626832	454
ENST00000371372.6|ENSG00000148408.14|OTTHUMG00000021002.4|OTTHUMT00000055380.2|CACNA1B-204|CACNA1B|9792|protein_coding|	CACNA1B	ENSG00000148408.14	protein_coding	2662	3169	169	True	169	152.0	7169.0	198	169	2389	624	cds_internal	5211.0	1127.0	1036.0	3048.0	30.834320068359375	0.8792928189597041	455
ENST00000371363.5|ENSG00000148408.14|OTTHUMG00000021002.4|OTTHUMT00000055382.2|CACNA1B-203|CACNA1B|9758|protein_coding|	CACNA1B	ENSG00000148408.14	protein_coding	2629	3136	169	True	169	119.0	7130.0	198	169	2376	623	cds_internal	5211.0	1127.0	1036.0	3048.0	30.834320068359375	0.8792928189597041	456
ENST00000407847.5|ENSG00000061455.11|OTTHUMG00000150469.4|OTTHUMT00000318226.3|PRDM6-201|PRDM6|9147|protein_coding|	PRDM6	ENSG00000061455.11	protein_coding	661	1168	169	True	169	294.0	2079.0	671	169	239	622	cds_internal	14752.0	8341.0	3488.0	2923.0	87.2899398803711	0.8957718691244153	457
ENST00000277551.6|ENSG00000148408.14|OTTHUMG00000021002.4|OTTHUMT00000055381.2|CACNA1B-201|CACNA1B|7158|protein_coding|	CACNA1B	ENSG00000148408.14	protein_coding	2655	3162	169	True	169	145.0	6856.0	169	2285	198	621	cds_internal	5211.0	1036.0	3048.0	1127.0	30.834320068359375	0.8792928189597041	458
ENST00000316937.8|ENSG00000146826.17|OTTHUMG00000154862.7|OTTHUMT00000337395.3|TRAPPC14-201|TRAPPC14|2555|protein_coding|	TRAPPC14	ENSG00000146826.17	protein_coding	163	667	168	True	147	225.0	1965.0	245	168	654	642	overlaps_upstream	77820.0	44685.0	16420.0	16715.0	463.21429443359375	0.8894954936494358	459
ENST00000262953.11|ENSG00000065717.16|OTTHUMG00000180613.8|OTTHUMT00000452194.3|TLE2-201|TLE2|2812|protein_coding|	TLE2	ENSG00000065717.16	protein_coding	2	506	168	True	43	377.0	2606.0	171	868	168	646	overlaps_upstream	20292.0	4884.0	7348.0	8060.0	120.78571319580078	0.9806687519279966	460
ENST00000494426.2|ENSG00000169583.13|OTTHUMG00000020954.4|OTTHUMT00000055173.3|CLIC3-203|CLIC3|809|protein_coding|	CLIC3	ENSG00000169583.13	protein_coding	228	733	168	True	168	26.0	734.0	178	244	203	644	cds_internal	105843.0	42288.0	45690.0	17865.0	630.0178833007812	0.9370818459957012	461
ENST00000409852.2|ENSG00000163273.4|OTTHUMG00000133232.3|OTTHUMT00000331011.2|NPPC-202|NPPC|1055|protein_coding|	NPPC	ENSG00000163273.4	protein_coding	2	508	168	True	120	148.0	526.0	175	169	190	643	overlaps_upstream	38133.0	21328.0	9501.0	7304.0	226.98214721679688	0.899121095937314	462
ENST00000305202.9|ENSG00000103154.10|OTTHUMG00000137636.3|OTTHUMT00000269077.2|NECAB2-201|NECAB2|1996|protein_coding|	NECAB2	ENSG00000103154.10	protein_coding	125	629	168	True	74	405.0	1563.0	521	262	168	641	overlaps_upstream	17078.0	7912.0	3921.0	5245.0	101.6547622680664	0.96198794961655	463
ENST00000419037.5|ENSG00000146826.17|OTTHUMG00000154862.7|OTTHUMT00000337409.1|TRAPPC14-203|TRAPPC14|2200|nonsense_mediated_decay|	TRAPPC14	ENSG00000146826.17	nonsense_mediated_decay	99	603	168	True	147	161.0	668.0	168	222	331	640	overlaps_upstream	77820.0	16420.0	16715.0	44685.0	463.21429443359375	0.8894954936494358	464
ENST00000415680.6|ENSG00000122779.18|OTTHUMG00000155820.5|OTTHUMT00000341820.1|TRIM24-202|TRIM24|3799|protein_coding|	TRIM24	ENSG00000122779.18	protein_coding	26	532	168	True	139	114.0	3162.0	1054	177	170	639	overlaps_upstream	141658.0	86010.0	27286.0	28362.0	843.202392578125	0.857642524279616	465
ENST00000343526.9|ENSG00000122779.18|OTTHUMG00000155820.5|OTTHUMT00000341814.2|TRIM24-201|TRIM24|8488|protein_coding|	TRIM24	ENSG00000122779.18	protein_coding	202	708	168	True	139	290.0	3440.0	236	170	1121	636	overlaps_upstream	141658.0	27286.0	28362.0	86010.0	843.202392578125	0.8576425242796158	466
ENST00000568956.2|ENSG00000261221.5|OTTHUMG00000177108.1|OTTHUMT00000435399.1|ZNF865-201|ZNF865|3763|protein_coding|	ZNF865	ENSG00000261221.5	protein_coding	1304	1805	167	True	167	112.0	3289.0	429	1096	167	664	cds_internal	27821.0	5938.0	15816.0	6067.0	166.5928192138672	0.8945917619075019	467
ENST00000711447.1|ENSG00000196557.14|OTTHUMG00000172992.5|-|CACNA1H-216|CACNA1H|7367|protein_coding|	CACNA1H	ENSG00000196557.14	protein_coding	5116	5618	167	True	167	333.0	6594.0	2198	185	204	680	cds_internal	9584.0	5215.0	2179.0	2190.0	57.38922119140625	0.914995664734728	468
ENST00000565831.7|ENSG00000196557.14|OTTHUMG00000172992.5|OTTHUMT00000421602.3|CACNA1H-205|CACNA1H|8196|protein_coding|	CACNA1H	ENSG00000196557.14	protein_coding	5944	6446	167	True	167	381.0	7422.0	2370	185	204	675	cds_internal	9584.0	5215.0	2179.0	2190.0	57.38922119140625	0.914995664734728	469
ENST00000673139.1|ENSG00000142235.13|OTTHUMG00000183312.5|OTTHUMT00000466138.2|LMTK3-207|LMTK3|4972|protein_coding|	LMTK3	ENSG00000142235.13	protein_coding	2155	2656	167	True	167	88.0	4468.0	1489	167	988	672	cds_internal	14756.0	2822.0	8346.0	3588.0	88.35928344726562	0.8943184004711241	470
ENST00000377942.7|ENSG00000136099.13|OTTHUMG00000016979.4|OTTHUMT00000045108.3|PCDH8-202|PCDH8|5088|protein_coding|	PCDH8	ENSG00000136099.13	protein_coding	2455	2957	167	True	167	205.0	3415.0	1091	185	336	671	cds_internal	9751.0	4587.0	3464.0	1700.0	58.38922119140625	0.9347683549669348	471
ENST00000672160.1|ENSG00000142235.13|OTTHUMG00000183312.5|OTTHUMT00000529484.1|LMTK3-206|LMTK3|4179|protein_coding|	LMTK3	ENSG00000142235.13	protein_coding	1362	1863	167	True	167	30.0	3675.0	167	988	1224	670	cds_internal	14756.0	8346.0	3588.0	2822.0	88.35928344726562	0.8943184004711241	472
ENST00000367103.4|ENSG00000162889.11|OTTHUMG00000036342.2|OTTHUMT00000088465.1|MAPKAPK2-202|MAPKAPK2|3091|protein_coding|	MAPKAPK2	ENSG00000162889.11	protein_coding	4	507	167	True	60	325.0	1525.0	169	507	242	669	overlaps_upstream	189704.0	37494.0	107543.0	44667.0	1135.9521484375	0.8945097917257048	473
ENST00000327939.4|ENSG00000182223.7|OTTHUMG00000102093.6|OTTHUMT00000219927.3|ZAR1-201|ZAR1|1460|protein_coding|	ZAR1	ENSG00000182223.7	protein_coding	371	872	167	True	167	40.0	1312.0	363	434	167	668	cds_internal	3551.0	1136.0	1798.0	617.0	21.263473510742188	0.9223318055888846	474
ENST00000331890.6|ENSG00000182325.11|OTTHUMG00000165169.2|OTTHUMT00000382413.2|FBXL6-201|FBXL6|1745|protein_coding|	FBXL6	ENSG00000182325.11	protein_coding	2	503	167	True	159	26.0	1643.0	224	547	167	667	overlaps_upstream	103601.0	63485.0	21354.0	18762.0	620.3652954101562	0.8511425808886993	475
ENST00000404816.7|ENSG00000049323.16|OTTHUMG00000152118.15|OTTHUMT00000326227.3|LTBP1-203|LTBP1|6502|protein_coding|	LTBP1	ENSG00000049323.16	protein_coding	2	505	167	True	44	372.0	5535.0	1845	168	276	666	overlaps_upstream	61795.0	29825.0	13330.0	18640.0	370.0299377441406	0.9502706337575296	476
ENST00000278878.6|ENSG00000149527.18|OTTHUMG00000000719.6|OTTHUMT00000001792.2|PLCH2-201|PLCH2|3781|protein_coding|	PLCH2	ENSG00000149527.18	protein_coding	1499	2001	167	True	167	0.0	3715.0	181	1238	180	665	cds_internal	3736.0	587.0	2400.0	749.0	22.371257781982425	0.8167221351543625	477
ENST00000537909.4|ENSG00000149654.11|OTTHUMG00000033073.3|OTTHUMT00000080491.3|CDH22-202|CDH22|3897|protein_coding|	CDH22	ENSG00000149654.11	protein_coding	2625	3127	167	True	167	644.0	3128.0	215	920	247	673	cds_internal	1999.0	316.0	286.0	1397.0	11.970060348510742	0.7465814982798042	478
ENST00000455319.6|ENSG00000182325.11|OTTHUMG00000165169.2|OTTHUMT00000382412.2|FBXL6-202|FBXL6|1727|protein_coding|	FBXL6	ENSG00000182325.11	protein_coding	2	503	167	True	159	26.0	1625.0	218	541	167	663	overlaps_upstream	103601.0	63485.0	21354.0	18762.0	620.3652954101562	0.8511425808886993	479
ENST00000234389.3|ENSG00000116032.5|OTTHUMG00000181904.1|OTTHUMT00000103923.2|GRIN3B-201|GRIN3B|3281|protein_coding|	GRIN3B	ENSG00000116032.5	protein_coding	2498	3000	167	True	167	19.0	3148.0	223	1049	257	662	cds_internal	2958.0	577.0	1477.0	904.0	17.712574005126953	0.935619503890492	480
ENST00000600059.6|ENSG00000142235.13|OTTHUMG00000183312.5|OTTHUMT00000466137.2|LMTK3-202|LMTK3|5144|protein_coding|	LMTK3	ENSG00000142235.13	protein_coding	2327	2828	167	True	167	260.0	4640.0	988	1546	167	661	cds_internal	14756.0	3588.0	2822.0	8346.0	88.35928344726562	0.8943184004711241	481
ENST00000638323.1|ENSG00000196557.14|OTTHUMG00000172992.5|OTTHUMT00000492666.1|CACNA1H-210|CACNA1H|8048|protein_coding|	CACNA1H	ENSG00000196557.14	protein_coding	5790	6292	167	True	167	248.0	7268.0	185	204	2363	660	cds_internal	9584.0	2179.0	2190.0	5215.0	57.38922119140625	0.914995664734728	482
ENST00000348261.11|ENSG00000196557.14|OTTHUMG00000172992.5|OTTHUMT00000421601.3|CACNA1H-201|CACNA1H|8219|protein_coding|	CACNA1H	ENSG00000196557.14	protein_coding	5964	6466	167	True	167	383.0	7442.0	185	204	2376	656	cds_internal	9584.0	2179.0	2190.0	5215.0	57.38922119140625	0.914995664734728	483
ENST00000711438.1|ENSG00000196557.14|OTTHUMG00000172992.5|-|CACNA1H-213|CACNA1H|10289|protein_coding|	CACNA1H	ENSG00000196557.14	protein_coding	5685	6187	167	True	167	161.0	7163.0	185	204	2357	655	cds_internal	9584.0	2179.0	2190.0	5215.0	57.38922119140625	0.914995664734728	484
ENST00000711486.1|ENSG00000196557.14|OTTHUMG00000172992.5|-|CACNA1H-230|CACNA1H|9998|nonsense_mediated_decay|	CACNA1H	ENSG00000196557.14	nonsense_mediated_decay	5964	6466	167	True	167	383.0	7442.0	185	204	2376	654	cds_internal	9584.0	2179.0	2190.0	5215.0	57.38922119140625	0.914995664734728	485
ENST00000621827.2|ENSG00000196557.14|OTTHUMG00000172992.5|OTTHUMT00000473616.1|CACNA1H-208|CACNA1H|7899|nonsense_mediated_decay|	CACNA1H	ENSG00000196557.14	nonsense_mediated_decay	5964	6466	167	True	167	383.0	6587.0	192	204	2091	653	cds_internal	9584.0	2179.0	2190.0	5215.0	57.38922119140625	0.914995664734728	486
ENST00000650440.1|ENSG00000142235.13|OTTHUMG00000183312.5|OTTHUMT00000500751.2|LMTK3-205|LMTK3|4810|protein_coding|	LMTK3	ENSG00000142235.13	protein_coding	2495	2996	167	True	167	350.0	4808.0	911	1554	167	650	cds_internal	14756.0	3588.0	2822.0	8346.0	88.35928344726562	0.8943184004711241	487
ENST00000569107.6|ENSG00000196557.14|OTTHUMG00000172992.5|OTTHUMT00000421606.1|CACNA1H-206|CACNA1H|7550|protein_coding|	CACNA1H	ENSG00000196557.14	protein_coding	5979	6481	167	True	167	383.0	7457.0	185	204	2381	652	cds_internal	9584.0	2179.0	2190.0	5215.0	57.38922119140625	0.914995664734728	488
ENST00000711482.1|ENSG00000196557.14|OTTHUMG00000172992.5|-|CACNA1H-226|CACNA1H|8108|protein_coding|	CACNA1H	ENSG00000196557.14	protein_coding	5964	6466	167	True	167	383.0	6794.0	457	204	2160	651	cds_internal	9584.0	2179.0	2190.0	5215.0	57.38922119140625	0.914995664734728	489
ENST00000330722.7|ENSG00000205420.11|OTTHUMG00000169597.3|OTTHUMT00000404978.3|KRT6A-201|KRT6A|2308|protein_coding|	KRT6A	ENSG00000205420.11	protein_coding	2	502	166	True	144	70.0	1762.0	587	167	183	705	overlaps_upstream	17340.0	4279.0	3884.0	9177.0	104.45783233642578	0.9258879372762192	490
ENST00000252250.7|ENSG00000170465.10|OTTHUMG00000169596.2|OTTHUMT00000404976.2|KRT6C-201|KRT6C|2309|protein_coding|	KRT6C	ENSG00000170465.10	protein_coding	2	501	166	True	144	69.0	1761.0	167	174	586	704	overlaps_upstream	35.0	14.0	6.0	15.0	0.2108433693647384	0.9393426878662644	491
ENST00000391884.2|ENSG00000182324.7|OTTHUMG00000183307.3|OTTHUMT00000466127.2|KCNJ14-202|KCNJ14|3990|protein_coding|	KCNJ14	ENSG00000182324.7	protein_coding	699	1197	166	True	166	476.0	1784.0	166	221	445	702	cds_internal	1391.0	447.0	394.0	550.0	8.379518508911133	0.9912305343387314	492
ENST00000509482.1|ENSG00000184160.8|OTTHUMG00000159830.2|OTTHUMT00000357606.1|ADRA2C-202|ADRA2C|1600|protein_coding|	ADRA2C	ENSG00000184160.8	protein_coding	743	1242	166	True	166	259.0	1381.0	414	460	171	701	cds_internal	10421.0	2400.0	5561.0	2460.0	62.77710723876953	0.92308061654305	493
ENST00000610935.2|ENSG00000142409.6|OTTHUMG00000181760.6|OTTHUMT00000457498.4|ZNF787-203|ZNF787|1940|protein_coding|	ZNF787	ENSG00000142409.6	protein_coding	781	1280	166	True	166	135.0	1281.0	431	245	417	699	cds_internal	183121.0	111824.0	36471.0	34826.0	1103.1385498046875	0.85400684040076	494
ENST00000315033.5|ENSG00000181656.7|OTTHUMG00000010981.2|OTTHUMT00000030212.2|GPR88-201|GPR88|3492|protein_coding|	GPR88	ENSG00000181656.7	protein_coding	846	1344	166	True	166	437.0	1589.0	166	390	393	695	cds_internal	2723.0	493.0	390.0	1840.0	16.403614044189453	0.776077810924216	495
ENST00000309575.5|ENSG00000175040.6|OTTHUMG00000159351.3|OTTHUMT00000354850.3|CHST2-201|CHST2|4142|protein_coding|	CHST2	ENSG00000175040.6	protein_coding	1102	1602	166	True	166	944.0	2534.0	171	181	608	692	cds_internal	24194.0	5488.0	5176.0	13530.0	145.7469940185547	0.9024516831312954	496
ENST00000330055.7|ENSG00000184160.8|OTTHUMG00000159830.2|OTTHUMT00000357607.2|ADRA2C-201|ADRA2C|2142|protein_coding|	ADRA2C	ENSG00000184160.8	protein_coding	706	1205	166	True	166	222.0	1608.0	536	171	401	690	cds_internal	10421.0	5561.0	2460.0	2400.0	62.77710723876953	0.92308061654305	497
ENST00000504548.4|ENSG00000179886.6|OTTHUMG00000162260.3|OTTHUMT00000368269.3|TIGD5-201|TIGD5|5394|protein_coding|	TIGD5	ENSG00000179886.6	protein_coding	396	896	166	True	166	73.0	1999.0	225	666	226	687	cds_internal	70670.0	14691.0	41861.0	14118.0	425.722900390625	0.8724445185036259	498
ENST00000617714.2|ENSG00000237412.7|OTTHUMG00000153326.4|OTTHUMT00000330741.4|PRSS56-202|PRSS56|2233|protein_coding|	PRSS56	ENSG00000237412.7	protein_coding	1220	1718	166	True	166	211.0	2020.0	206	625	166	683	cds_internal	95426.0	22139.0	44196.0	29091.0	574.8554077148438	0.962659646022914	499
ENST00000342291.3|ENSG00000182324.7|OTTHUMG00000183307.3|OTTHUMT00000466126.2|KCNJ14-201|KCNJ14|3854|protein_coding|	KCNJ14	ENSG00000182324.7	protein_coding	563	1061	166	True	166	340.0	1648.0	221	445	166	682	cds_internal	1391.0	394.0	550.0	447.0	8.379518508911133	0.9912305343387314	500
ENST00000500254.6|ENSG00000251655.7|OTTHUMG00000157263.4|OTTHUMT00000402312.1|PRB1-202|PRB1|775|protein_coding|	PRB1	ENSG00000251655.7	protein_coding	135	632	165	True	165	39.0	633.0	179	184	210	718	cds_internal	122.0	63.0	28.0	31.0	0.739393949508667	0.9349928844844402	501
ENST00000442245.5|ENSG00000170370.12|OTTHUMG00000019123.6|-|EMX2-201|EMX2|2710|protein_coding|	EMX2	ENSG00000170370.12	protein_coding	443	939	165	True	38	823.0	1330.0	196	348	170	731	overlaps_upstream	3318.0	965.0	1430.0	923.0	20.10909080505371	0.9811122037354464	502
ENST00000269720.6|ENSG00000141854.10|OTTHUMG00000181994.2|-|MISP3-201|MISP3|1424|protein_coding|	MISP3	ENSG00000141854.10	protein_coding	524	1021	165	True	165	0.0	1083.0	361	173	198	729	cds_internal	18924.0	10125.0	5038.0	3761.0	114.69091033935548	0.9175807500991698	503
ENST00000160740.7|ENSG00000079432.9|OTTHUMG00000182794.3|OTTHUMT00000468598.1|CIC-201|CIC|6111|protein_coding|	CIC	ENSG00000079432.9	protein_coding	2252	2748	165	True	165	685.0	5503.0	175	1683	204	726	cds_internal	58523.0	13413.0	33517.0	11593.0	354.6848449707031	0.8898255697560175	504
ENST00000587086.3|ENSG00000141854.10|OTTHUMG00000181994.2|OTTHUMT00000458552.2|MISP3-202|MISP3|1523|protein_coding|	MISP3	ENSG00000141854.10	protein_coding	622	1119	165	True	165	524.0	1181.0	173	198	340	725	cds_internal	18924.0	5038.0	3761.0	10125.0	114.69091033935548	0.9175807500991698	505
ENST00000306117.5|ENSG00000124134.9|OTTHUMG00000033079.5|OTTHUMT00000080507.3|KCNS1-201|KCNS1|4538|protein_coding|	KCNS1	ENSG00000124134.9	protein_coding	1022	1518	165	True	165	398.0	1976.0	344	557	208	724	cds_internal	4375.0	480.0	3378.0	517.0	26.515151977539062	0.632170568354351	506
ENST00000553456.5|ENSG00000170370.12|OTTHUMG00000019123.6|OTTHUMT00000050569.6|EMX2-203|EMX2|2595|protein_coding|	EMX2	ENSG00000170370.12	protein_coding	142	638	165	True	38	522.0	1278.0	426	170	196	722	overlaps_upstream	3318.0	1430.0	923.0	965.0	20.10909080505371	0.9811122037354464	507
ENST00000575354.6|ENSG00000079432.9|OTTHUMG00000182794.3|OTTHUMT00000438532.2|CIC-206|CIC|5473|protein_coding|	CIC	ENSG00000079432.9	protein_coding	1607	2103	165	True	165	40.0	4864.0	175	1621	204	721	cds_internal	58523.0	13413.0	33517.0	11593.0	354.6848449707031	0.8898255697560175	508
ENST00000252971.11|ENSG00000130675.15|OTTHUMG00000157181.5|OTTHUMT00000347796.4|MNX1-201|MNX1|2185|protein_coding|	MNX1	ENSG00000130675.15	protein_coding	477	974	165	True	165	314.0	1517.0	169	408	255	720	cds_internal	35183.0	20477.0	7447.0	7259.0	213.2303009033203	0.8823178428508339	509
ENST00000681038.1|ENSG00000079432.9|OTTHUMG00000182794.3|OTTHUMT00000438529.3|CIC-209|CIC|8299|protein_coding|	CIC	ENSG00000079432.9	protein_coding	4434	4930	165	True	165	140.0	7691.0	204	175	2563	719	cds_internal	58523.0	11593.0	13413.0	33517.0	354.6848449707031	0.8898255697560175	510
ENST00000399875.1|ENSG00000183307.4|OTTHUMG00000030471.6|OTTHUMT00000316077.2|TMEM121B-202|TMEM121B|3961|protein_coding|	TMEM121B	ENSG00000183307.4	protein_coding	369	866	165	True	165	198.0	867.0	177	313	288	730	cds_internal	15048.0	2394.0	2826.0	9828.0	91.1999969482422	0.805340181507929	511
ENST00000376335.8|ENSG00000043355.12|OTTHUMG00000017279.5|OTTHUMT00000045618.4|ZIC2-201|ZIC2|2963|protein_coding|	ZIC2	ENSG00000043355.12	protein_coding	433	930	165	True	165	281.0	1877.0	176	314	625	717	cds_internal	206474.0	39353.0	39665.0	127456.0	1251.3575439453125	0.8471024512048428	512
ENST00000377411.5|ENSG00000180758.12|OTTHUMG00000001758.6|OTTHUMT00000127658.3|GPR157-201|GPR157|5197|protein_coding|	GPR157	ENSG00000180758.12	protein_coding	2	499	165	True	141	76.0	1081.0	360	166	171	714	overlaps_upstream	38325.0	18481.0	9675.0	10169.0	232.2727203369141	0.9568920852324142	513
ENST00000394767.3|ENSG00000168772.12|OTTHUMG00000131121.4|OTTHUMT00000253799.4|CXXC4-201|CXXC4|5569|protein_coding|	CXXC4	ENSG00000168772.12	protein_coding	539	1035	165	True	165	452.0	1553.0	253	431	184	713	cds_internal	432234.0	63625.0	27680.0	340929.0	2619.60009765625	0.5872808534773585	514
ENST00000698535.1|ENSG00000168772.12|OTTHUMG00000131121.4|-|CXXC4-204|CXXC4|3799|protein_coding|	CXXC4	ENSG00000168772.12	protein_coding	539	1035	165	True	165	452.0	1634.0	253	458	184	712	cds_internal	432234.0	63625.0	27680.0	340929.0	2619.60009765625	0.5872808534773585	515
ENST00000323777.8|ENSG00000176160.11|OTTHUMG00000179078.3|OTTHUMT00000444719.3|HSF5-201|HSF5|4118|protein_coding|	HSF5	ENSG00000176160.11	protein_coding	201	696	165	True	165	135.0	1923.0	165	242	607	711	cds_internal	416.0	190.0	95.0	131.0	2.521212100982666	0.963981283350208	516
ENST00000537075.3|ENSG00000124134.9|OTTHUMG00000033079.5|OTTHUMT00000504182.2|KCNS1-202|KCNS1|5447|protein_coding|	KCNS1	ENSG00000124134.9	protein_coding	835	1331	165	True	165	211.0	1789.0	549	208	344	710	cds_internal	4375.0	3378.0	517.0	480.0	26.515151977539062	0.632170568354351	517
ENST00000331437.4|ENSG00000183307.4|OTTHUMG00000030471.6|OTTHUMT00000075359.5|TMEM121B-201|TMEM121B|5064|protein_coding|	TMEM121B	ENSG00000183307.4	protein_coding	1470	1967	165	True	165	234.0	1968.0	177	369	655	709	cds_internal	15048.0	2394.0	2826.0	9828.0	91.1999969482422	0.805340181507929	518
ENST00000572681.6|ENSG00000079432.9|OTTHUMG00000182794.3|OTTHUMT00000438528.3|CIC-203|CIC|8218|protein_coding|	CIC	ENSG00000079432.9	protein_coding	4362	4858	165	True	165	68.0	7610.0	204	175	2536	707	cds_internal	58523.0	11593.0	13413.0	33517.0	354.6848449707031	0.8898255697560175	519
ENST00000698944.1|ENSG00000048828.18|OTTHUMG00000020252.4|-|FAM120A-207|FAM120A|4922|protein_coding|	FAM120A	ENSG00000048828.18	protein_coding	2	497	165	True	162	9.0	3360.0	1120	172	165	708	overlaps_upstream	445238.0	265743.0	92073.0	87422.0	2698.412109375	0.8679755261803986	520
ENST00000242728.5|ENSG00000123095.6|OTTHUMG00000169174.2|OTTHUMT00000402714.2|BHLHE41-201|BHLHE41|3743|protein_coding|	BHLHE41	ENSG00000123095.6	protein_coding	1207	1704	165	True	165	259.0	1705.0	568	185	348	716	cds_internal	44060.0	30087.0	7358.0	6615.0	267.0303039550781	0.7683008371619433	521
ENST00000381020.8|ENSG00000165556.10|OTTHUMG00000016640.6|OTTHUMT00000044312.6|CDX2-201|CDX2|3448|protein_coding|	CDX2	ENSG00000165556.10	protein_coding	356	850	164	True	164	310.0	1249.0	416	169	210	752	cds_internal	43330.0	9120.0	10561.0	23649.0	264.2073059082031	0.912574257796502	522
ENST00000343998.8|ENSG00000187773.9|OTTHUMG00000156984.3|OTTHUMT00000346971.3|DIPK1C-201|DIPK1C|3035|protein_coding|	DIPK1C	ENSG00000187773.9	protein_coding	2	494	164	True	148	50.0	1307.0	270	435	164	753	overlaps_upstream	3915.0	980.0	2373.0	562.0	23.87195205688477	0.8454332937565273	523
ENST00000439431.3|ENSG00000176510.5|OTTHUMG00000155896.4|OTTHUMT00000342161.4|OR10AC1-201|OR10AC1|2898|protein_coding_LoF|	OR10AC1	ENSG00000176510.5	protein_coding_LoF	664	1156	164	True	164	243.0	1222.0	240	164	253	735	cds_internal	194.0	32.0	116.0	46.0	1.1829267740249634	0.8611002320550207	524
ENST00000233809.9|ENSG00000115457.10|OTTHUMG00000155341.3|OTTHUMT00000339540.2|IGFBP2-201|IGFBP2|1414|protein_coding|	IGFBP2	ENSG00000115457.10	protein_coding	2	496	164	True	130	104.0	1079.0	201	165	359	751	overlaps_upstream	1324214.0	187620.0	192815.0	943779.0	8074.4755859375	0.7271142756356359	525
ENST00000056233.4|ENSG00000050344.9|OTTHUMG00000023882.5|OTTHUMT00000214088.2|NFE2L3-201|NFE2L3|3740|protein_coding|	NFE2L3	ENSG00000050344.9	protein_coding	392	884	164	True	164	301.0	2383.0	304	794	164	734	cds_internal	77912.0	15761.0	46991.0	15160.0	475.07318115234375	0.8617575239440601	526
ENST00000645453.3|ENSG00000266714.11|OTTHUMG00000179794.10|OTTHUMT00000448180.3|MYO15B-235|MYO15B|9914|protein_coding|	MYO15B	ENSG00000266714.11	protein_coding	142	632	163	True	124	258.0	9546.0	3182	406	177	768	overlaps_upstream	161.0	69.0	43.0	49.0	0.987730085849762	0.9810340965353684	527
ENST00000303045.11|ENSG00000169436.18|OTTHUMG00000150035.3|OTTHUMT00000315905.3|COL22A1-201|COL22A1|6394|protein_coding|	COL22A1	ENSG00000169436.18	protein_coding	659	1148	163	True	163	496.0	5374.0	1645	244	163	777	cds_internal	8931.0	5294.0	1804.0	1833.0	54.791412353515625	0.8720959493000029	528
ENST00000611397.5|ENSG00000162383.13|OTTHUMG00000008937.3|OTTHUMT00000500949.1|SLC1A7-204|SLC1A7|2471|protein_coding|	SLC1A7	ENSG00000162383.13	protein_coding	775	1264	163	True	163	156.0	1572.0	201	163	503	776	cds_internal	2975.0	306.0	867.0	1802.0	18.25153350830078	0.8164232234153029	529
ENST00000360565.8|ENSG00000126461.15|OTTHUMG00000183238.3|OTTHUMT00000465764.2|SCAF1-201|SCAF1|4222|protein_coding|	SCAF1	ENSG00000126461.15	protein_coding	1502	1992	163	True	163	40.0	3976.0	306	1325	249	775	cds_internal	233346.0	51377.0	142583.0	39386.0	1431.570556640625	0.8506061362597327	530
ENST00000511828.2|ENSG00000248713.2|OTTHUMG00000161583.1|OTTHUMT00000365456.1|C4orf54-201|C4orf54|10451|protein_coding|	C4orf54	ENSG00000248713.2	protein_coding	2641	3130	163	True	163	366.0	5745.0	206	163	1816	774	cds_internal	769.0	155.0	158.0	456.0	4.717791557312012	0.8718852801272317	531
ENST00000371494.9|ENSG00000162383.13|OTTHUMG00000008937.3|OTTHUMT00000024746.1|SLC1A7-202|SLC1A7|2698|protein_coding|	SLC1A7	ENSG00000162383.13	protein_coding	1025	1514	163	True	163	190.0	1870.0	591	201	163	773	cds_internal	2975.0	1802.0	306.0	867.0	18.25153350830078	0.8164232234153029	532
ENST00000635638.1|ENSG00000128573.28|OTTHUMG00000023131.19|OTTHUMT00000488569.1|FOXP2-225|FOXP2|2598|protein_coding|	FOXP2	ENSG00000128573.28	protein_coding	633	1122	163	True	163	338.0	2486.0	163	184	717	772	cds_internal	30340.0	8533.0	10309.0	11498.0	186.1349639892578	0.993307337617088	533
ENST00000434417.1|ENSG00000179965.12|OTTHUMG00000176985.4|-|ZNF771-202|ZNF771|1454|protein_coding|	ZNF771	ENSG00000179965.12	protein_coding	592	1081	163	True	163	273.0	1224.0	362	163	279	769	cds_internal	75094.0	46367.0	14035.0	14692.0	460.6993713378906	0.8468490854844095	534
ENST00000395384.9|ENSG00000103485.19|OTTHUMG00000097770.6|OTTHUMT00000215011.3|QPRT-202|QPRT|2200|protein_coding|	QPRT	ENSG00000103485.19	protein_coding	29	520	163	True	163	18.0	909.0	303	173	168	763	cds_internal	634602.0	396015.0	118152.0	120435.0	3893.263916015625	0.8398175759212929	535
ENST00000255008.5|ENSG00000132671.6|OTTHUMG00000032054.1|OTTHUMT00000078308.1|SSTR4-201|SSTR4|3926|protein_coding|	SSTR4	ENSG00000132671.6	protein_coding	467	956	163	True	163	172.0	1336.0	261	426	163	767	cds_internal	212.0	24.0	174.0	14.0	1.300613522529602	0.5354120457339215	536
ENST00000449759.2|ENSG00000103485.19|OTTHUMG00000097770.6|OTTHUMT00000477740.3|QPRT-203|QPRT|1237|protein_coding|	QPRT	ENSG00000103485.19	protein_coding	127	618	163	True	163	116.0	1007.0	206	168	335	762	cds_internal	634602.0	118152.0	120435.0	396015.0	3893.263916015625	0.8398175759212929	537
ENST00000255613.8|ENSG00000133247.14|OTTHUMG00000150483.5|OTTHUMT00000318309.3|KMT5C-201|KMT5C|2286|protein_coding|	KMT5C	ENSG00000133247.14	protein_coding	1013	1504	163	True	163	225.0	1611.0	496	213	196	760	cds_internal	37260.0	20761.0	8260.0	8239.0	228.5889587402344	0.904341879916893	538
ENST00000522853.5|ENSG00000214357.9|OTTHUMG00000163281.4|OTTHUMT00000372479.1|NEURL1B-203|NEURL1B|1263|protein_coding|	NEURL1B	ENSG00000214357.9	protein_coding	466	956	163	True	163	141.0	1260.0	391	168	189	759	cds_internal	29500.0	19618.0	4701.0	5181.0	180.98159790039065	0.7914063824016316	539
ENST00000427839.5|ENSG00000173638.19|OTTHUMG00000090397.9|OTTHUMT00000206802.2|SLC19A1-204|SLC19A1|648|protein_coding|	SLC19A1	ENSG00000173638.19	protein_coding	157	648	163	True	163	102.0	649.0	184	163	215	758	cds_internal	328272.0	101986.0	61318.0	164968.0	2013.9385986328125	0.9305939189804624	540
ENST00000319296.10|ENSG00000179965.12|OTTHUMG00000176985.4|OTTHUMT00000434612.3|ZNF771-201|ZNF771|2069|protein_coding|	ZNF771	ENSG00000179965.12	protein_coding	387	876	163	True	163	68.0	1019.0	163	279	339	757	cds_internal	75094.0	14035.0	14692.0	46367.0	460.6993713378906	0.8468490854844095	541
ENST00000630497.1|ENSG00000133247.14|OTTHUMG00000150483.5|-|KMT5C-212|KMT5C|2037|protein_coding|	KMT5C	ENSG00000133247.14	protein_coding	765	1256	163	True	163	322.0	1363.0	196	374	213	756	cds_internal	37260.0	8239.0	20761.0	8260.0	228.5889587402344	0.904341879916893	542
ENST00000369800.6|ENSG00000214357.9|OTTHUMG00000163281.4|OTTHUMT00000372453.3|NEURL1B-201|NEURL1B|6427|protein_coding|	NEURL1B	ENSG00000214357.9	protein_coding	1015	1505	163	True	163	144.0	1809.0	573	168	189	764	cds_internal	29500.0	19618.0	4701.0	5181.0	180.98159790039065	0.7914063824016316	543
ENST00000317811.6|ENSG00000179431.7|OTTHUMG00000166310.2|OTTHUMT00000389078.2|FJX1-201|FJX1|2406|protein_coding|	FJX1	ENSG00000179431.7	protein_coding	409	895	162	True	162	177.0	1488.0	496	162	284	800	cds_internal	79153.0	45902.0	15163.0	18088.0	488.5987548828125	0.8828163086042283	544
ENST00000261917.4|ENSG00000138622.4|OTTHUMG00000137563.3|OTTHUMT00000268900.3|HCN4-201|HCN4|6922|protein_coding|	HCN4	ENSG00000138622.4	protein_coding	3740	4226	162	True	162	689.0	4298.0	190	1245	162	796	cds_internal	8747.0	1484.0	1823.0	5440.0	53.99382781982422	0.8403169811750425	545
ENST00000421952.3|ENSG00000181418.8|OTTHUMG00000156183.2|OTTHUMT00000343335.2|DDN-201|DDN|3815|protein_coding|	DDN	ENSG00000181418.8	protein_coding	225	713	162	True	162	89.0	2222.0	191	740	170	798	cds_internal	12706.0	5993.0	3921.0	2792.0	78.43209838867188	0.9559749443112304	546
ENST00000620103.4|ENSG00000185499.17|OTTHUMG00000035681.4|OTTHUMT00000086735.3|MUC1-225|MUC1|1811|protein_coding|	MUC1	ENSG00000185499.17	protein_coding	241	728	162	True	162	73.0	1498.0	499	266	169	799	cds_internal	80681.0	33434.0	15003.0	32244.0	498.0308532714844	0.9506750104972804	547
ENST00000444772.3|ENSG00000180592.17|OTTHUMG00000017797.5|-|SKIDA1-201|SKIDA1|2667|protein_coding|	SKIDA1	ENSG00000180592.17	protein_coding	684	1170	162	True	162	98.0	2585.0	162	855	272	807	cds_internal	53529.0	4312.0	40248.0	8969.0	330.4259338378906	0.6523147180646349	548
ENST00000307358.7|ENSG00000170801.10|OTTHUMG00000090561.6|OTTHUMT00000092669.2|HTRA3-201|HTRA3|2539|protein_coding|	HTRA3	ENSG00000170801.10	protein_coding	124	612	162	True	132	215.0	1574.0	178	174	493	801	overlaps_upstream	30436.0	5319.0	5408.0	19709.0	187.8765411376953	0.8130534464929441	549
ENST00000382512.3|ENSG00000170801.10|OTTHUMG00000090561.6|OTTHUMT00000359011.2|HTRA3-202|HTRA3|2023|protein_coding|	HTRA3	ENSG00000170801.10	protein_coding	101	589	162	True	132	192.0	1263.0	397	178	174	802	overlaps_upstream	30436.0	19709.0	5319.0	5408.0	187.8765411376953	0.8130534464929441	550
ENST00000397133.2|ENSG00000127774.7|OTTHUMG00000180187.2|OTTHUMT00000450159.1|EMC6-202|EMC6|762|protein_coding|	EMC6	ENSG00000127774.7	protein_coding	82	570	162	True	110	240.0	570.0	190	183	180	805	includes_cds	744180.0	447857.0	130909.0	165414.0	4593.70361328125	0.86069173683882	551
ENST00000337014.10|ENSG00000169660.17|OTTHUMG00000178836.4|OTTHUMT00000443507.1|HEXD-202|HEXD|2285|protein_coding|	HEXD	ENSG00000169660.17	protein_coding	1535	2021	162	True	162	474.0	2229.0	592	276	162	794	cds_internal	33315.0	10269.0	6808.0	16238.0	205.6481475830078	0.9444014014788192	552
ENST00000378237.7|ENSG00000128573.28|OTTHUMG00000023131.19|OTTHUMT00000140100.2|FOXP2-203|FOXP2|2187|protein_coding|	FOXP2	ENSG00000128573.28	protein_coding	347	833	162	True	162	52.0	1147.0	183	366	162	795	cds_internal	30335.0	10306.0	11497.0	8532.0	187.25308227539065	0.9933067075687776	553
ENST00000303450.5|ENSG00000180806.5|OTTHUMG00000160033.2|OTTHUMT00000358958.2|HOXC9-201|HOXC9|1474|protein_coding|	HOXC9	ENSG00000180806.5	protein_coding	189	677	162	True	162	28.0	808.0	169	264	192	780	cds_internal	110631.0	22477.0	65318.0	22836.0	682.9074096679688	0.8743748091943815	554
ENST00000393494.6|ENSG00000128573.28|OTTHUMG00000023131.19|OTTHUMT00000317366.2|FOXP2-206|FOXP2|2664|protein_coding|	FOXP2	ENSG00000128573.28	protein_coding	574	1060	162	True	162	279.0	2424.0	716	162	183	793	cds_internal	30335.0	11497.0	8532.0	10306.0	187.25308227539065	0.9933067075687776	555
ENST00000297303.4|ENSG00000171044.11|OTTHUMG00000129351.6|OTTHUMT00000383960.2|XKR6-201|XKR6|1550|protein_coding|	XKR6	ENSG00000171044.11	protein_coding	2	490	162	True	162	1.0	862.0	287	163	269	788	cds_internal	32907.0	6450.0	7262.0	19195.0	203.1296234130859	0.8804716793275709	556
ENST00000350908.9|ENSG00000128573.28|OTTHUMG00000023131.19|OTTHUMT00000059452.6|FOXP2-201|FOXP2|6543|protein_coding|	FOXP2	ENSG00000128573.28	protein_coding	851	1337	162	True	162	556.0	2701.0	183	716	162	787	cds_internal	30335.0	10306.0	11497.0	8532.0	187.25308227539065	0.9933067075687776	557
ENST00000631357.2|ENSG00000127586.17|OTTHUMG00000047838.6|-|CHTF18-220|CHTF18|3555|protein_coding|	CHTF18	ENSG00000127586.17	protein_coding	10	497	162	True	162	0.0	3552.0	1184	303	165	786	cds_internal	193.0	48.0	80.0	65.0	1.191357970237732	0.9809089485698984	558
ENST00000360232.8|ENSG00000128573.28|OTTHUMG00000023131.19|OTTHUMT00000317369.2|FOXP2-202|FOXP2|1412|protein_coding|	FOXP2	ENSG00000128573.28	protein_coding	307	793	162	True	162	12.0	1308.0	433	162	183	785	cds_internal	30335.0	11497.0	8532.0	10306.0	187.25308227539065	0.9933067075687776	559
ENST00000703617.1|ENSG00000128573.28|OTTHUMG00000023131.19|-|FOXP2-231|FOXP2|1593|protein_coding|	FOXP2	ENSG00000128573.28	protein_coding	19	505	162	True	162	0.0	1590.0	530	162	171	784	cds_internal	30335.0	11497.0	8532.0	10306.0	187.25308227539065	0.9933067075687776	560
ENST00000408937.7|ENSG00000128573.28|OTTHUMG00000023131.19|OTTHUMT00000137483.3|FOXP2-210|FOXP2|6443|protein_coding|	FOXP2	ENSG00000128573.28	protein_coding	744	1230	162	True	162	374.0	2594.0	162	186	741	783	cds_internal	30335.0	8532.0	10306.0	11497.0	187.25308227539065	0.9933067075687776	561
ENST00000390668.3|ENSG00000128573.28|OTTHUMG00000023131.19|OTTHUMT00000317368.2|FOXP2-204|FOXP2|1472|protein_coding|	FOXP2	ENSG00000128573.28	protein_coding	367	853	162	True	162	0.0	1368.0	456	162	186	782	cds_internal	30335.0	11497.0	8532.0	10306.0	187.25308227539065	0.9933067075687776	562
ENST00000508190.1|ENSG00000180806.5|OTTHUMG00000160033.2|OTTHUMT00000358959.1|HOXC9-203|HOXC9|1505|protein_coding|	HOXC9	ENSG00000180806.5	protein_coding	259	747	162	True	162	98.0	878.0	192	169	264	781	cds_internal	110631.0	22836.0	22477.0	65318.0	682.9074096679688	0.8743748091943815	563
ENST00000703614.1|ENSG00000128573.28|OTTHUMG00000023131.19|-|FOXP2-228|FOXP2|2597|protein_coding|	FOXP2	ENSG00000128573.28	protein_coding	649	1135	162	True	162	354.0	2499.0	716	162	183	792	cds_internal	30335.0	11497.0	8532.0	10306.0	187.25308227539065	0.9933067075687776	564
ENST00000535815.5|ENSG00000119714.11|OTTHUMG00000167590.6|-|GPR68-204|GPR68|2859|protein_coding|	GPR68	ENSG00000119714.11	protein_coding	862	1345	161	True	161	342.0	1437.0	183	161	393	828	cds_internal	17466.0	2136.0	3140.0	12190.0	108.4844741821289	0.7431994731015836	565
ENST00000428099.6|ENSG00000077150.21|OTTHUMG00000018962.6|OTTHUMT00000465401.2|NFKB2-204|NFKB2|3411|protein_coding|	NFKB2	ENSG00000077150.21	protein_coding	1519	2004	161	True	161	563.0	3260.0	171	185	902	822	cds_internal	239662.0	48196.0	47374.0	144092.0	1488.5838623046875	0.8637271585710143	566
ENST00000691901.1|ENSG00000145198.15|OTTHUMG00000156820.2|-|VWA5B2-207|VWA5B2|4298|protein_coding|	VWA5B2	ENSG00000145198.15	protein_coding	182	666	161	True	129	278.0	4004.0	186	236	1274	823	overlaps_upstream	19959.0	5676.0	3086.0	11197.0	123.96894073486328	0.883395872864166	567
ENST00000369966.8|ENSG00000077150.21|OTTHUMG00000018962.6|OTTHUMT00000050080.3|NFKB2-203|NFKB2|3195|protein_coding|	NFKB2	ENSG00000077150.21	protein_coding	1300	1785	161	True	161	344.0	3044.0	171	185	903	824	cds_internal	239662.0	48196.0	47374.0	144092.0	1488.5838623046875	0.8637271585710143	568
ENST00000529102.1|ENSG00000119714.11|OTTHUMG00000167590.6|OTTHUMT00000395246.3|GPR68-201|GPR68|1355|protein_coding|	GPR68	ENSG00000119714.11	protein_coding	862	1345	161	True	161	342.0	1356.0	180	161	366	827	cds_internal	17466.0	2136.0	3140.0	12190.0	108.4844741821289	0.7431994731015836	569
ENST00000531499.2|ENSG00000119714.11|OTTHUMG00000167590.6|OTTHUMT00000395245.2|GPR68-203|GPR68|2859|protein_coding|	GPR68	ENSG00000119714.11	protein_coding	861	1344	161	True	161	341.0	1436.0	161	393	183	832	cds_internal	17466.0	3140.0	12190.0	2136.0	108.4844741821289	0.7431994731015836	570
ENST00000650645.1|ENSG00000119714.11|OTTHUMG00000167590.6|OTTHUMT00000504359.2|GPR68-205|GPR68|3056|protein_coding|	GPR68	ENSG00000119714.11	protein_coding	1058	1541	161	True	161	538.0	1633.0	393	183	161	829	cds_internal	17466.0	12190.0	2136.0	3140.0	108.4844741821289	0.7431994731015836	571
ENST00000426955.6|ENSG00000145198.15|OTTHUMG00000156820.2|OTTHUMT00000346004.2|VWA5B2-202|VWA5B2|4120|protein_coding|	VWA5B2	ENSG00000145198.15	protein_coding	4	488	161	True	129	100.0	3826.0	177	1274	162	830	overlaps_upstream	19959.0	3086.0	11197.0	5676.0	123.96894073486328	0.883395872864166	572
ENST00000335666.4|ENSG00000257008.7|OTTHUMG00000178581.2|OTTHUMT00000442545.2|GPR142-201|GPR142|1437|protein_coding|	GPR142	ENSG00000257008.7	protein_coding	913	1396	161	True	161	48.0	1434.0	478	161	208	820	cds_internal	3819.0	3065.0	267.0	487.0	23.720497131347656	0.5690337418493245	573
ENST00000661543.1|ENSG00000077150.21|OTTHUMG00000018962.6|OTTHUMT00000504795.1|NFKB2-211|NFKB2|3015|protein_coding|	NFKB2	ENSG00000077150.21	protein_coding	1120	1605	161	True	161	164.0	2864.0	171	185	903	831	cds_internal	239662.0	48196.0	47374.0	144092.0	1488.5838623046875	0.8637271585710143	574
ENST00000582579.6|ENSG00000257008.7|OTTHUMG00000178581.2|OTTHUMT00000442543.1|GPR142-202|GPR142|1487|protein_coding|	GPR142	ENSG00000257008.7	protein_coding	963	1446	161	True	161	362.0	1484.0	161	208	379	821	cds_internal	3819.0	267.0	487.0	3065.0	23.720497131347656	0.5690337418493245	575
ENST00000458714.2|ENSG00000176472.11|OTTHUMG00000182698.4|OTTHUMT00000463189.1|ZNF575-202|ZNF575|2285|protein_coding|	ZNF575	ENSG00000176472.11	protein_coding	1354	1839	161	True	161	807.0	1839.0	353	178	198	810	cds_internal	4755.0	2754.0	909.0	1092.0	29.534160614013672	0.8833720372596666	576
ENST00000601282.1|ENSG00000176472.11|OTTHUMG00000182698.4|OTTHUMT00000463192.1|ZNF575-205|ZNF575|1086|protein_coding|	ZNF575	ENSG00000176472.11	protein_coding	484	969	161	True	161	234.0	969.0	263	178	198	819	cds_internal	4755.0	2754.0	909.0	1092.0	29.534160614013672	0.8833720372596666	577
ENST00000601176.1|ENSG00000198723.11|OTTHUMG00000157183.6|OTTHUMT00000347810.3|SAXO5-206|SAXO5|833|protein_coding|	SAXO5	ENSG00000198723.11	protein_coding	348	833	161	True	161	256.0	833.0	161	198	239	817	cds_internal	767.0	222.0	285.0	260.0	4.763975143432617	0.9952775934745524	578
ENST00000533683.7|ENSG00000141858.12|OTTHUMG00000166628.5|OTTHUMT00000390925.4|SAMD1-202|SAMD1|2196|protein_coding|	SAMD1	ENSG00000141858.12	protein_coding	74	557	161	True	75	332.0	1628.0	330	519	161	816	overlaps_upstream	295405.0	62699.0	115049.0	117657.0	1834.813720703125	0.9674916944213764	579
ENST00000368592.8|ENSG00000148826.9|OTTHUMG00000019294.5|OTTHUMT00000051093.5|NKX6-2-201|NKX6-2|2768|protein_coding|	NKX6-2	ENSG00000148826.9	protein_coding	275	758	161	True	161	200.0	1031.0	454	343	161	815	cds_internal	5427.0	891.0	1156.0	3380.0	33.708072662353516	0.8382830712626891	580
ENST00000314228.10|ENSG00000176472.11|OTTHUMG00000182698.4|OTTHUMT00000463191.1|ZNF575-201|ZNF575|1666|protein_coding|	ZNF575	ENSG00000176472.11	protein_coding	778	1263	161	True	161	528.0	1263.0	286	178	198	814	cds_internal	4755.0	2754.0	909.0	1092.0	29.534160614013672	0.8833720372596666	581
ENST00000189444.11|ENSG00000077150.21|OTTHUMG00000018962.6|OTTHUMT00000050078.3|NFKB2-201|NFKB2|3012|protein_coding|	NFKB2	ENSG00000077150.21	protein_coding	1120	1605	161	True	161	164.0	2861.0	171	185	902	813	cds_internal	239662.0	48196.0	47374.0	144092.0	1488.5838623046875	0.8637271585710143	582
ENST00000652277.1|ENSG00000077150.21|OTTHUMG00000018962.6|OTTHUMT00000050081.4|NFKB2-210|NFKB2|3114|protein_coding|	NFKB2	ENSG00000077150.21	protein_coding	1223	1708	161	True	161	267.0	2964.0	902	171	185	812	cds_internal	239662.0	144092.0	48196.0	47374.0	1488.5838623046875	0.8637271585710143	583
ENST00000598080.6|ENSG00000176472.11|OTTHUMG00000182698.4|OTTHUMT00000463341.2|ZNF575-203|ZNF575|1371|protein_coding|	ZNF575	ENSG00000176472.11	protein_coding	483	968	161	True	161	233.0	968.0	178	198	281	811	cds_internal	4755.0	909.0	1092.0	2754.0	29.534160614013672	0.8833720372596667	584
ENST00000254323.6|ENSG00000132003.10|OTTHUMG00000181752.2|OTTHUMT00000457457.1|ZSWIM4-201|ZSWIM4|4339|protein_coding|	ZSWIM4	ENSG00000132003.10	protein_coding	1228	1712	161	True	161	189.0	3156.0	1051	222	172	809	cds_internal	33403.0	20510.0	6418.0	6475.0	207.4720458984375	0.8505793028806032	585
ENST00000382361.8|ENSG00000075618.18|OTTHUMG00000090599.6|OTTHUMT00000207153.4|FSCN1-201|FSCN1|2784|protein_coding|	FSCN1	ENSG00000075618.18	protein_coding	587	1070	161	True	161	121.0	1600.0	186	533	161	808	cds_internal	2473611.0	434171.0	1621647.0	417793.0	15364.0439453125	0.8033730200062299	586
ENST00000319653.14|ENSG00000155816.21|OTTHUMG00000039883.6|OTTHUMT00000096217.3|FMN2-201|FMN2|6429|protein_coding|	FMN2	ENSG00000155816.21	protein_coding	781	1264	161	True	161	227.0	5393.0	309	161	1797	818	cds_internal	24490.0	5030.0	5228.0	14232.0	152.11180114746094	0.8830958094847168	587
ENST00000359082.3|ENSG00000161681.17|OTTHUMG00000137380.4|OTTHUMT00000465240.2|SHANK1-202|SHANK1|6459|protein_coding|	SHANK1	ENSG00000161681.17	protein_coding	5591	6071	160	True	160	1.0	6457.0	2152	265	160	857	cds_internal	2176.0	1111.0	524.0	541.0	13.600000381469728	0.939465634563191	588
ENST00000416606.1|ENSG00000087510.7|OTTHUMG00000032805.4|OTTHUMT00000259468.2|TFAP2C-202|TFAP2C|482|protein_coding|	TFAP2C	ENSG00000087510.7	protein_coding	2	482	160	True	118	127.0	482.0	160	160	160	853	includes_cds	56100.0	11638.0	31250.0	13212.0	350.625	0.9036602554624044	589
ENST00000274979.12|ENSG00000146205.15|OTTHUMG00000151702.4|-|ANO7-201|ANO7|4128|protein_coding|	ANO7	ENSG00000146205.15	protein_coding	987	1467	160	True	160	103.0	2902.0	160	967	239	854	cds_internal	1256.0	191.0	852.0	213.0	7.849999904632568	0.7742397249805599	590
ENST00000588525.1|ENSG00000130383.7|OTTHUMG00000180616.1|OTTHUMT00000452213.1|FUT5-202|FUT5|1988|protein_coding|	FUT5	ENSG00000130383.7	protein_coding	345	827	160	True	160	89.0	1211.0	275	375	169	855	cds_internal	468.0	174.0	111.0	183.0	2.924999952316284	0.979700830887116	591
ENST00000270502.7|ENSG00000142444.7|OTTHUMG00000180700.2|OTTHUMT00000452635.2|TIMM29-201|TIMM29|1347|protein_coding|	TIMM29	ENSG00000142444.7	protein_coding	173	653	160	True	160	12.0	792.0	264	225	160	856	cds_internal	348673.0	207171.0	75580.0	65922.0	2179.206298828125	0.8698781649538795	592
ENST00000277570.10|ENSG00000148426.14|OTTHUMG00000017673.6|OTTHUMT00000090189.3|PROSER2-201|PROSER2|3375|protein_coding|	PROSER2	ENSG00000148426.14	protein_coding	693	1173	160	True	160	196.0	1501.0	160	460	241	867	cds_internal	94863.0	19732.0	56776.0	18355.0	592.8937377929688	0.866225173474562	593
ENST00000391814.5|ENSG00000161681.17|OTTHUMG00000137380.4|OTTHUMT00000268072.1|SHANK1-204|SHANK1|6622|protein_coding|	SHANK1	ENSG00000161681.17	protein_coding	5730	6210	160	True	160	89.0	6596.0	160	2180	265	858	cds_internal	2176.0	541.0	1111.0	524.0	13.600000381469728	0.939465634563191	594
ENST00000402430.8|ENSG00000146205.15|OTTHUMG00000151702.4|OTTHUMT00000323518.3|ANO7-202|ANO7|2652|protein_coding|	ANO7	ENSG00000146205.15	protein_coding	881	1361	160	True	160	162.0	2649.0	883	239	160	859	cds_internal	1256.0	852.0	213.0	191.0	7.849999904632568	0.7742397249805598	595
ENST00000674324.2|ENSG00000146205.15|OTTHUMG00000151702.4|OTTHUMT00000323509.2|ANO7-210|ANO7|4560|protein_coding|	ANO7	ENSG00000146205.15	protein_coding	819	1299	160	True	160	97.0	2734.0	160	911	239	860	cds_internal	1256.0	191.0	852.0	213.0	7.849999904632568	0.7742397249805599	596
ENST00000410016.5|ENSG00000128652.12|OTTHUMG00000187566.2|OTTHUMT00000334241.1|HOXD3-202|HOXD3|2384|protein_coding|	HOXD3	ENSG00000128652.12	protein_coding	1077	1559	160	True	160	274.0	1570.0	232	433	181	861	cds_internal	3752.0	734.0	2281.0	737.0	23.450000762939453	0.8569104529953068	597
ENST00000388962.4|ENSG00000110876.10|OTTHUMG00000169411.1|-|SELPLG-202|SELPLG|1613|protein_coding|	SELPLG	ENSG00000110876.10	protein_coding	462	942	160	True	160	24.0	1230.0	160	266	409	865	cds_internal	93610.0	57144.0	21263.0	15203.0	585.0625	0.8493993074801136	598
ENST00000164024.5|ENSG00000008300.17|OTTHUMG00000133544.3|OTTHUMT00000257523.2|CELSR3-201|CELSR3|11933|protein_coding|	CELSR3	ENSG00000008300.17	protein_coding	4442	4924	160	True	160	253.0	10189.0	3396	169	184	852	cds_internal	14057.0	3147.0	2517.0	8393.0	87.85624694824219	0.8656146949013952	599
ENST00000683222.1|ENSG00000128652.12|OTTHUMG00000187566.2|-|HOXD3-205|HOXD3|2449|protein_coding|	HOXD3	ENSG00000128652.12	protein_coding	1129	1611	160	True	160	326.0	1622.0	181	232	433	851	cds_internal	3752.0	737.0	734.0	2281.0	23.450000762939453	0.8569104529953068	600
ENST00000550948.2|ENSG00000110876.10|OTTHUMG00000169411.1|OTTHUMT00000403904.1|SELPLG-203|SELPLG|2573|protein_coding|	SELPLG	ENSG00000110876.10	protein_coding	629	1109	160	True	160	161.0	1397.0	276	465	160	850	cds_internal	93610.0	21263.0	15203.0	57144.0	585.0625	0.8493993074801136	601
ENST00000252675.6|ENSG00000130383.7|OTTHUMG00000180616.1|-|FUT5-201|FUT5|1916|protein_coding|	FUT5	ENSG00000130383.7	protein_coding	273	755	160	True	160	17.0	1139.0	275	375	169	839	cds_internal	468.0	174.0	111.0	183.0	2.924999952316284	0.979700830887116	602
ENST00000160740.7|ENSG00000079432.9|OTTHUMG00000182794.3|OTTHUMT00000468598.1|CIC-201|CIC|6111|protein_coding|	CIC	ENSG00000079432.9	protein_coding	2970	3452	160	True	160	685.0	5503.0	167	1683	195	849	cds_internal	42454.0	10037.0	23730.0	8687.0	265.3374938964844	0.9018091533699764	603
ENST00000228463.6|ENSG00000110876.10|OTTHUMG00000169411.1|OTTHUMT00000403905.1|SELPLG-201|SELPLG|1704|protein_coding|	SELPLG	ENSG00000110876.10	protein_coding	694	1174	160	True	160	178.0	1462.0	468	160	276	835	cds_internal	93610.0	15203.0	57144.0	21263.0	585.0625	0.8493993074801136	604
ENST00000249440.4|ENSG00000128652.12|OTTHUMG00000187566.2|OTTHUMT00000255699.4|HOXD3-201|HOXD3|2303|protein_coding|	HOXD3	ENSG00000128652.12	protein_coding	979	1461	160	True	160	176.0	1472.0	181	232	433	837	cds_internal	3752.0	737.0	734.0	2281.0	23.450000762939453	0.8569104529953068	605
ENST00000340717.4|ENSG00000165105.10|OTTHUMG00000020100.2|OTTHUMT00000052826.1|RASEF-201|RASEF|1765|protein_coding|	RASEF	ENSG00000165105.10	protein_coding	2	483	160	True	57	311.0	878.0	161	292	259	838	overlaps_upstream	48154.0	23173.0	12577.0	12404.0	300.9624938964844	0.957586075177117	606
ENST00000681038.1|ENSG00000079432.9|OTTHUMG00000182794.3|OTTHUMT00000438529.3|CIC-209|CIC|8299|protein_coding|	CIC	ENSG00000079432.9	protein_coding	5152	5634	160	True	160	140.0	7691.0	195	167	2563	833	cds_internal	42454.0	8687.0	10037.0	23730.0	265.3374938964844	0.9018091533699764	607
ENST00000575354.6|ENSG00000079432.9|OTTHUMG00000182794.3|OTTHUMT00000438532.2|CIC-206|CIC|5473|protein_coding|	CIC	ENSG00000079432.9	protein_coding	2325	2807	160	True	160	40.0	4864.0	167	1621	195	841	cds_internal	42454.0	10037.0	23730.0	8687.0	265.3374938964844	0.9018091533699764	608
ENST00000293441.6|ENSG00000161681.17|OTTHUMG00000137380.4|OTTHUMT00000268071.1|SHANK1-201|SHANK1|9636|protein_coding|	SHANK1	ENSG00000161681.17	protein_coding	6058	6538	160	True	160	441.0	6924.0	265	160	2172	843	cds_internal	2176.0	524.0	541.0	1111.0	13.600000381469728	0.939465634563191	609
ENST00000520287.5|ENSG00000082556.14|OTTHUMG00000164276.3|OTTHUMT00000378051.1|OPRK1-202|OPRK1|1602|protein_coding|	OPRK1	ENSG00000082556.14	protein_coding	95	577	160	True	67	376.0	1516.0	505	181	192	844	overlaps_upstream	2253.0	913.0	348.0	992.0	14.081250190734863	0.924552880040481	610
ENST00000572681.6|ENSG00000079432.9|OTTHUMG00000182794.3|OTTHUMT00000438528.3|CIC-203|CIC|8218|protein_coding|	CIC	ENSG00000079432.9	protein_coding	5080	5562	160	True	160	68.0	7610.0	195	167	2536	846	cds_internal	42454.0	8687.0	10037.0	23730.0	265.3374938964844	0.9018091533699764	611
ENST00000335624.5|ENSG00000186806.6|OTTHUMG00000182975.1|OTTHUMT00000464535.1|VSIG10L-201|VSIG10L|3689|protein_coding|	VSIG10L	ENSG00000186806.6	protein_coding	1523	2003	160	True	160	16.0	2617.0	872	262	160	847	cds_internal	37161.0	8463.0	10217.0	18481.0	232.2562561035156	0.9460508753318664	612
ENST00000563496.2|ENSG00000261787.2|OTTHUMG00000177282.3|OTTHUMT00000436096.3|TCF24-201|TCF24|2451|protein_coding|	TCF24	ENSG00000261787.2	protein_coding	358	836	159	True	146	398.0	899.0	282	180	221	893	overlaps_upstream	12805.0	2632.0	7236.0	2937.0	80.53459167480469	0.8969971133074165	613
ENST00000478156.5|ENSG00000145113.22|OTTHUMG00000151827.7|OTTHUMT00000341850.3|MUC4-218|MUC4|16562|nonsense_mediated_decay|	MUC4	ENSG00000145113.22	nonsense_mediated_decay	8318	8795	159	True	159	73.0	15283.0	5094	1559	159	891	cds_internal	431.0	295.0	67.0	69.0	2.7106919288635254	0.7665589201340991	614
ENST00000463781.8|ENSG00000145113.22|OTTHUMG00000151827.7|OTTHUMT00000324081.7|MUC4-209|MUC4|16756|protein_coding|	MUC4	ENSG00000145113.22	protein_coding	8358	8835	159	True	159	113.0	16349.0	159	5449	1559	890	cds_internal	431.0	69.0	295.0	67.0	2.7106919288635254	0.7665589201340992	615
ENST00000347004.2|ENSG00000184916.9|OTTHUMG00000140172.3|OTTHUMT00000276507.2|JAG2-202|JAG2|5720|protein_coding|	JAG2	ENSG00000184916.9	protein_coding	27	504	159	True	33	405.0	4005.0	159	184	1334	889	overlaps_upstream	26635.0	6057.0	11453.0	9125.0	167.51571655273438	0.9709435247016146	616
ENST00000703612.1|ENSG00000128573.28|OTTHUMG00000023131.19|-|FOXP2-226|FOXP2|4450|protein_coding|	FOXP2	ENSG00000128573.28	protein_coding	662	1139	159	True	159	367.0	2503.0	180	713	159	880	cds_internal	28137.0	9844.0	10331.0	7962.0	176.96226501464844	0.9944687199732876	617
ENST00000391916.7|ENSG00000197380.11|OTTHUMG00000153070.4|OTTHUMT00000334090.2|DACT3-202|DACT3|2939|protein_coding|	DACT3	ENSG00000197380.11	protein_coding	1446	1925	159	True	159	119.0	2006.0	253	668	220	885	cds_internal	16053.0	10179.0	2847.0	3027.0	100.96226501464844	0.8285036176315702	618
ENST00000697132.1|ENSG00000066735.16|OTTHUMG00000154986.3|-|KIF26A-203|KIF26A|6860|protein_coding|	KIF26A	ENSG00000066735.16	protein_coding	2	481	159	True	156	11.0	5753.0	242	160	1917	884	overlaps_upstream	17709.0	4618.0	5338.0	7753.0	111.37735748291016	0.9772377065964376	619
ENST00000480843.5|ENSG00000145113.22|OTTHUMG00000151827.7|OTTHUMT00000341856.3|MUC4-221|MUC4|16245|nonsense_mediated_decay|	MUC4	ENSG00000145113.22	nonsense_mediated_decay	8318	8795	159	True	159	73.0	13447.0	4482	1559	159	883	cds_internal	431.0	295.0	67.0	69.0	2.7106919288635254	0.7665589201340991	620
ENST00000635534.1|ENSG00000128573.28|OTTHUMG00000023131.19|OTTHUMT00000488573.1|FOXP2-223|FOXP2|4290|protein_coding|	FOXP2	ENSG00000128573.28	protein_coding	447	924	159	True	159	152.0	2288.0	159	180	713	882	cds_internal	28137.0	7962.0	9844.0	10331.0	176.96226501464844	0.9944687199732876	621
ENST00000300875.4|ENSG00000197380.11|OTTHUMG00000153070.4|OTTHUMT00000329345.1|DACT3-201|DACT3|2526|protein_coding|	DACT3	ENSG00000197380.11	protein_coding	1094	1573	159	True	159	442.0	1654.0	551	220	253	881	cds_internal	16053.0	2847.0	3027.0	10179.0	100.96226501464844	0.8285036176315702	622
ENST00000462323.5|ENSG00000145113.22|OTTHUMG00000151827.7|OTTHUMT00000341859.3|MUC4-208|MUC4|16197|nonsense_mediated_decay|	MUC4	ENSG00000145113.22	nonsense_mediated_decay	8318	8795	159	True	159	73.0	13399.0	4466	1559	159	887	cds_internal	431.0	295.0	67.0	69.0	2.7106919288635254	0.7665589201340991	623
ENST00000466475.5|ENSG00000145113.22|OTTHUMG00000151827.7|OTTHUMT00000341853.3|MUC4-211|MUC4|16443|nonsense_mediated_decay|	MUC4	ENSG00000145113.22	nonsense_mediated_decay	8318	8795	159	True	159	73.0	13363.0	4454	1559	159	879	cds_internal	431.0	295.0	67.0	69.0	2.7106919288635254	0.7665589201340991	624
ENST00000600440.5|ENSG00000105137.13|OTTHUMG00000183207.4|OTTHUMT00000465667.1|SYDE1-204|SYDE1|3058|protein_coding|	SYDE1	ENSG00000105137.13	protein_coding	369	846	159	True	159	29.0	2033.0	159	255	677	872	cds_internal	87284.0	17277.0	19585.0	50422.0	548.9559936523438	0.8856026120494828	625
ENST00000479406.5|ENSG00000145113.22|OTTHUMG00000151827.7|OTTHUMT00000341851.3|MUC4-220|MUC4|16075|nonsense_mediated_decay|	MUC4	ENSG00000145113.22	nonsense_mediated_decay	8318	8795	159	True	159	73.0	13363.0	4454	1559	159	878	cds_internal	431.0	295.0	67.0	69.0	2.7106919288635254	0.7665589201340991	626
ENST00000477756.5|ENSG00000145113.22|OTTHUMG00000151827.7|OTTHUMT00000341860.3|MUC4-217|MUC4|16401|nonsense_mediated_decay|	MUC4	ENSG00000145113.22	nonsense_mediated_decay	8318	8795	159	True	159	73.0	13603.0	4534	1559	159	868	cds_internal	431.0	295.0	67.0	69.0	2.7106919288635254	0.7665589201340991	627
ENST00000316333.9|ENSG00000164853.9|OTTHUMG00000152022.3|OTTHUMT00000324910.3|UNCX-201|UNCX|2091|protein_coding|	UNCX	ENSG00000164853.9	protein_coding	783	1260	159	True	159	146.0	1739.0	159	609	579	870	cds_internal	11744.0	2097.0	2303.0	7344.0	73.86163330078125	0.8380320831694511	628
ENST00000342784.7|ENSG00000105137.13|OTTHUMG00000183207.4|OTTHUMT00000465666.2|SYDE1-201|SYDE1|3252|protein_coding|	SYDE1	ENSG00000105137.13	protein_coding	574	1051	159	True	159	33.0	2238.0	746	159	255	871	cds_internal	87284.0	50422.0	17277.0	19585.0	548.9559936523438	0.8856026120494827	629
ENST00000470451.5|ENSG00000145113.22|OTTHUMG00000151827.7|OTTHUMT00000341858.3|MUC4-214|MUC4|16169|nonsense_mediated_decay|	MUC4	ENSG00000145113.22	nonsense_mediated_decay	8318	8795	159	True	159	73.0	13405.0	4468	1559	159	869	cds_internal	431.0	295.0	67.0	69.0	2.7106919288635254	0.7665589201340991	630
ENST00000356613.4|ENSG00000198576.4|OTTHUMG00000134310.4|OTTHUMT00000259274.4|ARC-201|ARC|2950|protein_coding|	ARC	ENSG00000198576.4	protein_coding	392	869	159	True	159	209.0	1397.0	303	465	159	873	cds_internal	52768.0	8868.0	7612.0	36288.0	331.87420654296875	0.761420663813529	631
ENST00000475231.5|ENSG00000145113.22|OTTHUMG00000151827.7|OTTHUMT00000341854.3|MUC4-215|MUC4|16273|protein_coding|	MUC4	ENSG00000145113.22	protein_coding	8318	8795	159	True	159	73.0	16153.0	5384	1559	159	874	cds_internal	431.0	295.0	67.0	69.0	2.7106919288635254	0.7665589201340991	632
ENST00000298231.5|ENSG00000165462.5|OTTHUMG00000167899.1|OTTHUMT00000396885.1|PHOX2A-201|PHOX2A|1699|protein_coding|	PHOX2A	ENSG00000165462.5	protein_coding	22	501	159	True	109	173.0	1025.0	167	334	261	875	overlaps_upstream	43746.0	23176.0	14947.0	5623.0	275.132080078125	0.8803707624371895	633
ENST00000477086.5|ENSG00000145113.22|OTTHUMG00000151827.7|OTTHUMT00000341855.3|MUC4-216|MUC4|16353|nonsense_mediated_decay|	MUC4	ENSG00000145113.22	nonsense_mediated_decay	8318	8795	159	True	159	73.0	13273.0	4424	1559	159	877	cds_internal	431.0	295.0	67.0	69.0	2.7106919288635254	0.7665589201340991	634
ENST00000423312.7|ENSG00000066735.16|OTTHUMG00000154986.3|OTTHUMT00000414356.2|KIF26A-202|KIF26A|6889|protein_coding|	KIF26A	ENSG00000066735.16	protein_coding	1574	2049	158	True	158	136.0	5782.0	176	1927	218	905	cds_internal	20106.0	4038.0	12001.0	4067.0	127.25316619873048	0.8680663033447127	635
ENST00000696556.1|ENSG00000097096.10|OTTHUMG00000009956.5|-|SYDE2-203|SYDE2|6174|protein_coding|	SYDE2	ENSG00000097096.10	protein_coding	748	1224	158	True	158	138.0	4311.0	168	225	1436	913	cds_internal	73293.0	17123.0	46216.0	9954.0	463.8797607421875	0.8206924410868278	636
ENST00000341460.6|ENSG00000097096.10|OTTHUMG00000009956.5|OTTHUMT00000127989.3|SYDE2-202|SYDE2|5466|protein_coding|	SYDE2	ENSG00000097096.10	protein_coding	40	516	158	True	158	21.0	3603.0	168	225	1200	912	cds_internal	73293.0	17123.0	46216.0	9954.0	463.8797607421875	0.8206924410868278	637
ENST00000298532.2|ENSG00000165684.6|OTTHUMG00000020929.2|OTTHUMT00000055071.1|SNAPC4-201|SNAPC4|5010|protein_coding|	SNAPC4	ENSG00000165684.6	protein_coding	2674	3148	158	True	158	370.0	4777.0	1531	158	329	911	cds_internal	43168.0	11172.0	17737.0	14259.0	273.2151794433594	0.9841252382014082	638
ENST00000316333.9|ENSG00000164853.9|OTTHUMG00000152022.3|OTTHUMT00000324910.3|UNCX-201|UNCX|2091|protein_coding|	UNCX	ENSG00000164853.9	protein_coding	1263	1739	158	True	158	146.0	1739.0	168	609	579	910	cds_internal	10475.0	1625.0	2234.0	6616.0	66.29747009277344	0.8272695612063651	639
ENST00000614239.1|ENSG00000273706.5|OTTHUMG00000188456.2|OTTHUMT00000477294.2|LHX1-201|LHX1|3425|protein_coding|	LHX1	ENSG00000273706.5	protein_coding	1447	1921	158	True	158	723.0	1941.0	473	158	290	909	cds_internal	6558.0	3838.0	1303.0	1417.0	41.50632858276367	0.8789908946029189	640
ENST00000301015.14|ENSG00000103335.22|OTTHUMG00000156776.14|OTTHUMT00000345699.6|PIEZO1-201|PIEZO1|8089|protein_coding|	PIEZO1	ENSG00000103335.22	protein_coding	1973	2447	158	True	158	257.0	7820.0	284	2606	158	908	cds_internal	155722.0	31050.0	75132.0	49540.0	985.582275390625	0.944382735766039	641
ENST00000366810.6|ENSG00000185155.12|OTTHUMG00000037558.3|OTTHUMT00000091526.3|MIXL1-201|MIXL1|1965|protein_coding|	MIXL1	ENSG00000185155.12	protein_coding	2	476	158	True	152	18.0	714.0	238	176	158	906	overlaps_upstream	6617.0	3521.0	1294.0	1802.0	41.87974548339844	0.9184948707831836	642
ENST00000568565.2|ENSG00000140470.15|OTTHUMG00000149867.8|OTTHUMT00000420577.2|ADAMTS17-209|ADAMTS17|3369|protein_coding|	ADAMTS17	ENSG00000140470.15	protein_coding	8	484	158	True	158	1.0	3367.0	1122	161	189	903	cds_internal	7562.0	3376.0	1667.0	2519.0	47.86075973510742	0.9644435258598708	643
ENST00000684778.1|ENSG00000165684.6|OTTHUMG00000020929.2|OTTHUMT00000489492.1|SNAPC4-206|SNAPC4|4693|protein_coding|	SNAPC4	ENSG00000165684.6	protein_coding	2351	2825	158	True	158	47.0	4454.0	329	1484	158	901	cds_internal	43168.0	14259.0	11172.0	17737.0	273.2151794433594	0.984125238201408	644
ENST00000315264.7|ENSG00000066735.16|OTTHUMG00000154986.3|OTTHUMT00000337893.2|KIF26A-201|KIF26A|6714|protein_coding|	KIF26A	ENSG00000066735.16	protein_coding	1399	1874	158	True	158	378.0	5607.0	1869	218	176	900	cds_internal	20106.0	12001.0	4067.0	4038.0	127.25316619873048	0.8680663033447128	645
ENST00000445482.2|ENSG00000128564.8|OTTHUMG00000157109.3|OTTHUMT00000347464.2|VGF-202|VGF|2477|protein_coding|	VGF	ENSG00000128564.8	protein_coding	1519	1994	158	True	158	150.0	1995.0	414	226	652	899	cds_internal	672771.0	493441.0	102057.0	77273.0	4258.04443359375	0.6936105215223302	646
ENST00000302625.6|ENSG00000171450.6|OTTHUMG00000133083.3|OTTHUMT00000256728.3|CDK5R2-201|CDK5R2|2490|protein_coding|	CDK5R2	ENSG00000171450.6	protein_coding	768	1242	158	True	158	155.0	1256.0	158	565	412	898	cds_internal	29144.0	4479.0	4297.0	20368.0	184.45570373535156	0.7468279575542643	647
ENST00000697132.1|ENSG00000066735.16|OTTHUMG00000154986.3|-|KIF26A-203|KIF26A|6860|protein_coding|	KIF26A	ENSG00000066735.16	protein_coding	1545	2020	158	True	158	11.0	5753.0	218	176	1917	897	cds_internal	20106.0	4067.0	4038.0	12001.0	127.25316619873048	0.8680663033447128	648
ENST00000249330.3|ENSG00000128564.8|OTTHUMG00000157109.3|OTTHUMT00000347462.2|VGF-201|VGF|2551|protein_coding|	VGF	ENSG00000128564.8	protein_coding	1586	2061	158	True	158	217.0	2062.0	669	414	226	896	cds_internal	672771.0	77273.0	493441.0	102057.0	4258.04443359375	0.69361052152233	649
ENST00000637388.2|ENSG00000165684.6|OTTHUMG00000020929.2|-|SNAPC4-202|SNAPC4|4689|protein_coding|	SNAPC4	ENSG00000165684.6	protein_coding	2355	2829	158	True	158	51.0	4458.0	158	329	1485	895	cds_internal	43168.0	17737.0	14259.0	11172.0	273.2151794433594	0.9841252382014082	650
ENST00000268070.9|ENSG00000140470.15|OTTHUMG00000149867.8|OTTHUMT00000313595.2|ADAMTS17-201|ADAMTS17|6329|protein_coding|	ADAMTS17	ENSG00000140470.15	protein_coding	84	560	158	True	158	77.0	3362.0	189	1120	186	902	cds_internal	7562.0	2519.0	3376.0	1667.0	47.86075973510742	0.9644435258598708	651
ENST00000535759.2|ENSG00000178928.9|OTTHUMG00000170628.1|-|TPRX1-202|TPRX1|1527|protein_coding|	TPRX1	ENSG00000178928.9	protein_coding	568	1039	157	True	157	1.0	1525.0	508	157	405	927	cds_internal	625.0	93.0	403.0	129.0	3.980891704559326	0.8120437746361638	652
ENST00000371605.7|ENSG00000107331.18|OTTHUMG00000020958.6|-|ABCA2-202|ABCA2|8151|protein_coding|	ABCA2	ENSG00000107331.18	protein_coding	5475	5948	157	True	157	149.0	7454.0	200	2484	159	937	cds_internal	48111.0	9222.0	10565.0	28324.0	306.4394836425781	0.8751481804518334	653
ENST00000614293.5|ENSG00000107331.18|OTTHUMG00000020958.6|OTTHUMT00000479405.1|ABCA2-222|ABCA2|8102|protein_coding|	ABCA2	ENSG00000107331.18	protein_coding	5426	5899	157	True	157	7.0	7405.0	2468	159	200	932	cds_internal	48111.0	10565.0	28324.0	9222.0	306.4394836425781	0.8751481804518334	654
ENST00000285605.8|ENSG00000155254.13|OTTHUMG00000018865.7|OTTHUMT00000049737.6|MARVELD1-201|MARVELD1|3213|protein_coding|	MARVELD1	ENSG00000155254.13	protein_coding	21	493	157	True	115	147.0	666.0	215	164	274	933	overlaps_upstream	266095.0	160030.0	50765.0	55300.0	1694.87255859375	0.8632362936180696	655
ENST00000399685.1|ENSG00000196224.7|OTTHUMG00000057559.1|OTTHUMT00000127924.1|KRTAP5-3-201|KRTAP5-3|899|protein_coding|	KRTAP5-3	ENSG00000196224.7	protein_coding	2	473	157	True	131	79.0	793.0	264	290	157	935	overlaps_upstream	35.0	7.0	8.0	20.0	0.2229299396276474	0.8911406731061559	656
ENST00000356166.11|ENSG00000156860.16|OTTHUMG00000132390.12|OTTHUMT00000255520.5|FBRS-202|FBRS|5196|protein_coding|	FBRS	ENSG00000156860.16	protein_coding	1959	2431	157	True	157	1088.0	4028.0	165	176	1067	941	cds_internal	69419.0	14551.0	16056.0	38812.0	442.15924072265625	0.902249823001758	657
ENST00000331264.8|ENSG00000182327.8|OTTHUMG00000177929.2|OTTHUMT00000439781.2|GLTPD2-201|GLTPD2|1217|protein_coding|	GLTPD2	ENSG00000182327.8	protein_coding	448	921	157	True	157	48.0	921.0	307	197	218	938	cds_internal	24966.0	18196.0	3752.0	3018.0	159.01910400390625	0.7015949751261835	658
ENST00000634648.1|ENSG00000283093.1|OTTHUMG00000191517.2|OTTHUMT00000488218.2|CENPVL2-201|CENPVL2|1620|protein_coding|	CENPVL2	ENSG00000283093.1	protein_coding	170	641	157	True	157	1.0	817.0	272	275	157	939	cds_internal	21.0	5.0	6.0	10.0	0.1337579637765884	0.9584114221179828	659
ENST00000399143.9|ENSG00000214866.9|OTTHUMG00000151490.5|OTTHUMT00000322866.4|DCDC2C-201|DCDC2C|2097|protein_coding|	DCDC2C	ENSG00000214866.9	protein_coding	2	475	157	True	99	177.0	1269.0	423	158	178	940	overlaps_upstream	113.0	52.0	29.0	32.0	0.7197452187538147	0.9680355686480896	660
ENST00000357479.10|ENSG00000196792.12|OTTHUMG00000140201.5|OTTHUMT00000409713.2|STRN3-202|STRN3|4195|protein_coding|	STRN3	ENSG00000196792.12	protein_coding	49	522	157	True	109	195.0	2586.0	174	192	855	928	overlaps_upstream	136955.0	59918.0	34993.0	42044.0	872.3248291015625	0.9765496884737048	661
ENST00000698655.1|ENSG00000178928.9|OTTHUMG00000170628.1|-|TPRX1-203|TPRX1|1956|protein_coding|	TPRX1	ENSG00000178928.9	protein_coding	454	925	157	True	157	13.0	1411.0	470	157	405	918	cds_internal	625.0	93.0	403.0	129.0	3.980891704559326	0.8120437746361638	662
ENST00000355683.9|ENSG00000196792.12|OTTHUMG00000140201.5|OTTHUMT00000276609.2|STRN3-201|STRN3|3970|protein_coding|	STRN3	ENSG00000196792.12	protein_coding	71	544	157	True	109	217.0	2356.0	771	179	192	926	overlaps_upstream	136955.0	42044.0	59918.0	34993.0	872.3248291015625	0.9765496884737048	663
ENST00000479446.5|ENSG00000107331.18|OTTHUMG00000020958.6|OTTHUMT00000055206.2|ABCA2-216|ABCA2|6295|nonsense_mediated_decay|	ABCA2	ENSG00000107331.18	nonsense_mediated_decay	3379	3852	157	True	157	1.0	4323.0	159	200	1440	924	cds_internal	48111.0	28324.0	9222.0	10565.0	306.4394836425781	0.8751481804518335	664
ENST00000305943.9|ENSG00000168159.15|OTTHUMG00000040043.6|OTTHUMT00000096590.4|RNF187-201|RNF187|3118|protein_coding|	RNF187	ENSG00000168159.15	protein_coding	51	522	157	True	138	107.0	812.0	157	179	270	923	overlaps_upstream	1018288.0	187720.0	220269.0	610299.0	6485.91064453125	0.8644725572533911	665
ENST00000602548.2|ENSG00000223591.5|OTTHUMG00000021539.3|OTTHUMT00000056588.2|CENPVL1-201|CENPVL1|1620|protein_coding|	CENPVL1	ENSG00000223591.5	protein_coding	170	641	157	True	157	0.0	816.0	272	275	157	922	cds_internal	21.0	5.0	10.0	6.0	0.1337579637765884	0.9584114221179828	666
ENST00000258526.9|ENSG00000136040.9|OTTHUMG00000170235.8|OTTHUMT00000408126.3|PLXNC1-201|PLXNC1|7492|protein_coding|	PLXNC1	ENSG00000136040.9	protein_coding	346	819	157	True	141	395.0	5099.0	268	202	1699	921	overlaps_upstream	21332.0	4509.0	3533.0	13290.0	135.8726043701172	0.8384217648477851	667
ENST00000382841.2|ENSG00000120645.12|OTTHUMG00000167975.5|OTTHUMT00000397383.2|IQSEC3-201|IQSEC3|2701|protein_coding|	IQSEC3	ENSG00000120645.12	protein_coding	426	897	157	True	157	412.0	2689.0	157	782	176	919	cds_internal	2088.0	408.0	1354.0	326.0	13.299363136291504	0.8099816114477799	668
ENST00000551294.5|ENSG00000196169.15|OTTHUMG00000150694.4|OTTHUMT00000405190.2|KIF19-206|KIF19|1980|protein_coding|	KIF19	ENSG00000196169.15	protein_coding	1507	1980	157	True	157	140.0	1980.0	300	157	620	916	cds_internal	2866.0	463.0	365.0	2038.0	18.254777908325195	0.7276386278444369	669
ENST00000509818.5|ENSG00000150961.15|OTTHUMG00000132957.8|OTTHUMT00000364024.1|SEC24D-209|SEC24D|1870|nonsense_mediated_decay|	SEC24D	ENSG00000150961.15	nonsense_mediated_decay	321	793	157	True	157	161.0	794.0	166	234	373	915	cds_internal	281527.0	114931.0	110846.0	55750.0	1793.1656494140625	0.9588544229536208	670
ENST00000538872.6|ENSG00000120645.12|OTTHUMG00000167975.5|OTTHUMT00000397382.4|IQSEC3-203|IQSEC3|7087|protein_coding|	IQSEC3	ENSG00000120645.12	protein_coding	1039	1510	157	True	157	116.0	3662.0	176	157	1220	914	cds_internal	2088.0	326.0	408.0	1354.0	13.299363136291504	0.8099816114477798	671
ENST00000341511.11|ENSG00000107331.18|OTTHUMG00000020958.6|OTTHUMT00000055199.5|ABCA2-201|ABCA2|8103|protein_coding|	ABCA2	ENSG00000107331.18	protein_coding	5427	5900	157	True	157	98.0	7406.0	200	2468	159	925	cds_internal	48111.0	9222.0	10565.0	28324.0	306.4394836425781	0.8751481804518334	672
ENST00000711485.1|ENSG00000196557.14|OTTHUMG00000172992.5|-|CACNA1H-229|CACNA1H|8065|protein_coding|	CACNA1H	ENSG00000196557.14	protein_coding	5946	6415	156	True	156	383.0	6743.0	446	193	2143	975	cds_internal	9204.0	2081.0	2097.0	5026.0	59.0	0.9134577710898673	673
ENST00000399682.1|ENSG00000241598.6|OTTHUMG00000057553.1|OTTHUMT00000127918.1|KRTAP5-4-201|KRTAP5-4|1181|protein_coding|	KRTAP5-4	ENSG00000241598.6	protein_coding	2	470	156	True	141	46.0	730.0	243	251	156	967	overlaps_upstream	6.0	2.0	3.0	1.0	0.0384615398943424	0.9206198357143048	674
ENST00000640310.2|ENSG00000283787.2|OTTHUMG00000191981.1|OTTHUMT00000491672.1|PRR33-201|PRR33|3818|protein_coding|	PRR33	ENSG00000283787.2	protein_coding	2225	2695	156	True	156	1312.0	2749.0	482	191	201	968	cds_internal	315.0	63.0	21.0	231.0	2.019230842590332	0.6643574057122259	675
ENST00000711483.1|ENSG00000196557.14|OTTHUMG00000172992.5|-|CACNA1H-227|CACNA1H|8401|protein_coding|	CACNA1H	ENSG00000196557.14	protein_coding	5964	6432	156	True	156	383.0	6644.0	156	216	2110	972	cds_internal	8255.0	1876.0	1949.0	4430.0	52.91666793823242	0.9207509747645656	676
ENST00000238483.5|ENSG00000115266.12|OTTHUMG00000180059.11|OTTHUMT00000473521.2|APC2-202|APC2|2394|protein_coding|	APC2	ENSG00000115266.12	protein_coding	984	1454	156	True	156	202.0	2394.0	161	738	174	973	cds_internal	26507.0	4902.0	16545.0	5060.0	169.9166717529297	0.8396395160347293	677
ENST00000302584.5|ENSG00000171532.5|OTTHUMG00000133211.3|OTTHUMT00000256931.3|NEUROD2-201|NEUROD2|3030|protein_coding|	NEUROD2	ENSG00000171532.5	protein_coding	754	1222	156	True	156	199.0	1345.0	411	156	417	974	cds_internal	4652.0	824.0	2991.0	837.0	29.820512771606445	0.8184690567862621	678
ENST00000711487.1|ENSG00000196557.14|OTTHUMG00000172992.5|-|CACNA1H-231|CACNA1H|10418|nonsense_mediated_decay|	CACNA1H	ENSG00000196557.14	nonsense_mediated_decay	5964	6433	156	True	156	383.0	7409.0	174	193	2365	981	cds_internal	9204.0	2081.0	2097.0	5026.0	59.0	0.9134577710898673	679
ENST00000269216.10|ENSG00000141448.11|OTTHUMG00000131767.4|OTTHUMT00000254696.3|GATA6-201|GATA6|3624|protein_coding|	GATA6	ENSG00000141448.11	protein_coding	540	1008	156	True	156	131.0	1916.0	156	181	605	976	cds_internal	109949.0	17311.0	18135.0	74503.0	704.80126953125	0.7755497476307386	680
ENST00000275560.4|ENSG00000146700.9|OTTHUMG00000022864.8|OTTHUMT00000253001.4|SSC4D-201|SSC4D|2800|protein_coding|	SSC4D	ENSG00000146700.9	protein_coding	994	1462	156	True	156	351.0	2076.0	227	156	575	978	cds_internal	14002.0	5287.0	5970.0	2745.0	89.75640869140625	0.9563408573378523	681
ENST00000233607.6|ENSG00000115266.12|OTTHUMG00000180059.11|-|APC2-201|APC2|10151|protein_coding|	APC2	ENSG00000115266.12	protein_coding	993	1463	156	True	156	208.0	7117.0	161	2372	174	979	cds_internal	26507.0	4902.0	16545.0	5060.0	169.9166717529297	0.8396395160347293	682
ENST00000511377.5|ENSG00000169862.21|OTTHUMG00000090511.6|OTTHUMT00000365971.2|CTNND2-213|CTNND2|4336|protein_coding|	CTNND2	ENSG00000169862.21	protein_coding	621	1091	156	True	156	374.0	3776.0	250	1193	235	980	cds_internal	12874.0	2349.0	7167.0	3358.0	82.52564239501953	0.8984130432954258	683
ENST00000637465.1|ENSG00000117713.21|OTTHUMG00000004004.13|OTTHUMT00000489310.1|ARID1A-215|ARID1A|699|protein_coding|	ARID1A	ENSG00000117713.21	protein_coding	229	699	156	True	156	81.0	699.0	233	156	190	982	cds_internal	148473.0	79411.0	33453.0	35609.0	951.75	0.9219864689730158	684
ENST00000581694.1|ENSG00000141448.11|OTTHUMG00000131767.4|OTTHUMT00000446377.1|GATA6-202|GATA6|2057|protein_coding|	GATA6	ENSG00000141448.11	protein_coding	621	1089	156	True	156	212.0	1997.0	156	181	605	965	cds_internal	109949.0	17311.0	18135.0	74503.0	704.80126953125	0.7755497476307386	685
ENST00000374279.4|ENSG00000148154.10|OTTHUMG00000020498.2|OTTHUMT00000053661.2|UGCG-201|UGCG|3959|protein_coding|	UGCG	ENSG00000148154.10	protein_coding	2	472	156	True	23	402.0	1584.0	528	157	175	966	overlaps_upstream	233401.0	93705.0	70558.0	69138.0	1496.1602783203125	0.9907405760393356	686
ENST00000554912.1|ENSG00000197119.13|OTTHUMG00000171569.5|OTTHUMT00000414210.1|SLC25A29-208|SLC25A29|5169|protein_coding|	SLC25A29	ENSG00000197119.13	protein_coding	3100	3569	156	True	93	3289.0	4000.0	333	342	173	947	overlaps_upstream	144586.0	48421.0	67417.0	28748.0	926.8333129882812	0.9496374867447904	687
ENST00000681360.1|ENSG00000101160.15|OTTHUMG00000032858.3|-|CTSZ-225|CTSZ|2247|nonsense_mediated_decay|	CTSZ	ENSG00000101160.15	nonsense_mediated_decay	570	1039	156	True	106	719.0	1040.0	304	246	481	964	overlaps_upstream	583131.0	117451.0	130937.0	334743.0	3738.019287109375	0.8890884827232025	688
ENST00000304623.13|ENSG00000169862.21|OTTHUMG00000090511.6|OTTHUMT00000206999.2|CTNND2-201|CTNND2|5888|protein_coding|	CTNND2	ENSG00000169862.21	protein_coding	1114	1584	156	True	156	594.0	4269.0	235	250	1233	953	cds_internal	12874.0	3358.0	2349.0	7167.0	82.52564239501953	0.8984130432954258	689
ENST00000590469.6|ENSG00000115266.12|OTTHUMG00000180059.11|OTTHUMT00000449536.2|APC2-206|APC2|10179|protein_coding|	APC2	ENSG00000115266.12	protein_coding	1021	1491	156	True	156	236.0	7145.0	174	161	2374	963	cds_internal	26507.0	5060.0	4902.0	16545.0	169.9166717529297	0.8396395160347293	690
ENST00000711450.1|ENSG00000196557.14|OTTHUMG00000172992.5|-|CACNA1H-219|CACNA1H|8201|protein_coding|	CACNA1H	ENSG00000196557.14	protein_coding	5979	6448	156	True	156	383.0	7424.0	174	193	2370	944	cds_internal	9204.0	2081.0	2097.0	5026.0	59.0	0.9134577710898673	691
ENST00000323040.5|ENSG00000177464.5|OTTHUMG00000182126.2|OTTHUMT00000459603.2|GPR4-201|GPR4|3052|protein_coding|	GPR4	ENSG00000177464.5	protein_coding	1493	1961	156	True	156	950.0	2036.0	226	433	156	946	cds_internal	1389.0	219.0	212.0	958.0	8.90384578704834	0.7594817077658526	692
ENST00000562079.6|ENSG00000196557.14|OTTHUMG00000172992.5|OTTHUMT00000421607.1|CACNA1H-202|CACNA1H|8162|protein_coding|	CACNA1H	ENSG00000196557.14	protein_coding	5940	6409	156	True	156	377.0	7385.0	174	193	2359	943	cds_internal	9204.0	2081.0	2097.0	5026.0	59.0	0.9134577710898673	693
ENST00000427978.6|ENSG00000130529.16|OTTHUMG00000183184.7|OTTHUMT00000465654.1|TRPM4-202|TRPM4|3444|protein_coding|	TRPM4	ENSG00000130529.16	protein_coding	2490	2958	156	True	156	52.0	3259.0	156	1086	169	952	cds_internal	105782.0	20854.0	66752.0	18176.0	678.0897216796875	0.8313051566621985	694
ENST00000252826.10|ENSG00000130529.16|OTTHUMG00000183184.7|OTTHUMT00000465543.3|TRPM4-201|TRPM4|4058|protein_coding|	TRPM4	ENSG00000130529.16	protein_coding	2948	3416	156	True	156	75.0	3717.0	1239	169	156	945	cds_internal	105782.0	66752.0	18176.0	20854.0	678.0897216796875	0.8313051566621985	695
ENST00000564231.6|ENSG00000196557.14|OTTHUMG00000172992.5|OTTHUMT00000421605.2|CACNA1H-203|CACNA1H|10507|protein_coding|	CACNA1H	ENSG00000196557.14	protein_coding	5927	6396	156	True	156	346.0	7372.0	193	2365	174	954	cds_internal	9204.0	2097.0	5026.0	2081.0	59.0	0.9134577710898673	696
ENST00000535453.5|ENSG00000115266.12|OTTHUMG00000180059.11|OTTHUMT00000449539.4|APC2-203|APC2|11656|protein_coding|	APC2	ENSG00000115266.12	protein_coding	2498	2968	156	True	156	1713.0	8622.0	2311	174	161	955	cds_internal	26507.0	16545.0	5060.0	4902.0	169.9166717529297	0.8396395160347293	697
ENST00000711493.1|ENSG00000196557.14|OTTHUMG00000172992.5|-|CACNA1H-235|CACNA1H|8198|protein_coding|	CACNA1H	ENSG00000196557.14	protein_coding	5982	6451	156	True	156	383.0	7427.0	174	193	2371	956	cds_internal	9204.0	2081.0	2097.0	5026.0	59.0	0.9134577710898673	698
ENST00000348639.7|ENSG00000080644.16|OTTHUMG00000143863.6|OTTHUMT00000290112.2|CHRNA3-202|CHRNA3|2030|protein_coding|	CHRNA3	ENSG00000080644.16	protein_coding	134	602	156	True	33	502.0	1969.0	620	204	156	958	overlaps_upstream	10325.0	2270.0	2689.0	5366.0	66.18589782714844	0.9316896036373756	699
ENST00000254816.6|ENSG00000132481.7|OTTHUMG00000179916.4|OTTHUMT00000448934.2|TRIM47-201|TRIM47|2269|protein_coding|	TRIM47	ENSG00000132481.7	protein_coding	94	562	156	True	156	34.0	1948.0	649	156	236	961	cds_internal	123273.0	27619.0	65936.0	29718.0	790.2115478515625	0.921889037467314	700
ENST00000396698.5|ENSG00000072195.15|OTTHUMG00000193740.2|OTTHUMT00000316411.1|SPEG-205|SPEG|3379|protein_coding|	SPEG	ENSG00000072195.15	protein_coding	869	1336	155	True	155	6.0	2580.0	860	170	198	999	cds_internal	12906.0	7591.0	2508.0	2807.0	83.26451873779297	0.8759397262863508	701
ENST00000621418.4|ENSG00000151276.24|OTTHUMG00000157554.5|-|MAGI1-218|MAGI1|6225|protein_coding|	MAGI1	ENSG00000151276.24	protein_coding	3522	3989	155	True	155	611.0	4076.0	178	1358	203	1015	cds_internal	51862.0	33342.0	10596.0	7924.0	334.5935363769531	0.8151433801376269	702
ENST00000402939.7|ENSG00000151276.24|OTTHUMG00000157554.5|OTTHUMT00000349126.2|MAGI1-202|MAGI1|7851|protein_coding|	MAGI1	ENSG00000151276.24	protein_coding	4443	4910	155	True	155	611.0	4997.0	178	1464	203	1014	cds_internal	51862.0	33342.0	10596.0	7924.0	334.5935363769531	0.8151433801376269	703
ENST00000590469.6|ENSG00000115266.12|OTTHUMG00000180059.11|OTTHUMT00000449536.2|APC2-206|APC2|10179|protein_coding|	APC2	ENSG00000115266.12	protein_coding	6222	6688	155	True	155	236.0	7145.0	338	468	2374	1012	cds_internal	15274.0	3104.0	3309.0	8861.0	98.54193878173828	0.8838977010098289	704
ENST00000233607.6|ENSG00000115266.12|OTTHUMG00000180059.11|-|APC2-201|APC2|10151|protein_coding|	APC2	ENSG00000115266.12	protein_coding	6194	6660	155	True	155	208.0	7117.0	468	2372	338	1011	cds_internal	15274.0	3309.0	8861.0	3104.0	98.54193878173828	0.8838977010098289	705
ENST00000425453.3|ENSG00000174586.11|OTTHUMG00000183510.5|OTTHUMT00000466943.1|ZNF497-202|ZNF497|2261|protein_coding|	ZNF497	ENSG00000174586.11	protein_coding	278	745	155	True	155	187.0	1681.0	511	164	295	1008	cds_internal	6814.0	1416.0	1405.0	3993.0	43.96128845214844	0.8786009179936867	706
ENST00000312358.12|ENSG00000072195.15|OTTHUMG00000193740.2|OTTHUMT00000130252.3|SPEG-201|SPEG|10782|protein_coding|	SPEG	ENSG00000072195.15	protein_coding	1310	1777	155	True	155	135.0	9936.0	3290	170	198	1004	cds_internal	12906.0	7591.0	2508.0	2807.0	83.26451873779297	0.8759397262863508	707
ENST00000443677.6|ENSG00000181481.14|OTTHUMG00000132867.7|OTTHUMT00000256345.2|RNF135-204|RNF135|1261|protein_coding|	RNF135	ENSG00000181481.14	protein_coding	38	505	155	True	138	90.0	576.0	192	168	347	1003	overlaps_upstream	70722.0	39612.0	15064.0	16046.0	456.2709655761719	0.9016774166245964	708
ENST00000347950.9|ENSG00000169026.13|OTTHUMG00000119001.9|OTTHUMT00000358584.1|SLC49A3-202|SLC49A3|1599|protein_coding|	SLC49A3	ENSG00000169026.13	protein_coding	96	562	155	True	139	145.0	1468.0	457	186	241	1002	overlaps_upstream	6727.0	2093.0	1150.0	3484.0	43.400001525878906	0.9156863290950756	709
ENST00000311044.8|ENSG00000174586.11|OTTHUMG00000183510.5|OTTHUMT00000466942.3|ZNF497-201|ZNF497|3465|protein_coding|	ZNF497	ENSG00000174586.11	protein_coding	278	745	155	True	155	187.0	1681.0	560	164	295	1000	cds_internal	6814.0	1416.0	1405.0	3993.0	43.96128845214844	0.8786009179936867	710
ENST00000294981.8|ENSG00000162889.11|OTTHUMG00000036342.2|OTTHUMT00000088466.1|MAPKAPK2-201|MAPKAPK2|2171|protein_coding|	MAPKAPK2	ENSG00000162889.11	protein_coding	2	468	155	True	60	286.0	1396.0	156	465	229	993	overlaps_upstream	184757.0	36267.0	106122.0	42368.0	1191.9805908203125	0.8881835700155645	711
ENST00000402693.5|ENSG00000181588.17|OTTHUMG00000150369.6|OTTHUMT00000469953.3|MEX3D-201|MEX3D|3114|protein_coding|	MEX3D	ENSG00000181588.17	protein_coding	1192	1657	155	True	155	268.0	2221.0	740	155	237	997	cds_internal	63519.0	13705.0	36597.0	13217.0	409.7999877929687	0.8876805506934312	712
ENST00000504452.5|ENSG00000152784.16|OTTHUMG00000160885.3|OTTHUMT00000362793.1|PRDM8-203|PRDM8|3706|protein_coding|	PRDM8	ENSG00000152784.16	protein_coding	2007	2472	155	True	155	839.0	2906.0	155	283	746	987	cds_internal	15023.0	3406.0	3042.0	8575.0	96.92257690429688	0.8919534275495616	713
ENST00000279101.10|ENSG00000149679.12|OTTHUMG00000032912.3|OTTHUMT00000080027.2|CABLES2-201|CABLES2|3783|protein_coding|	CABLES2	ENSG00000149679.12	protein_coding	7	473	155	True	154	10.0	1444.0	481	158	157	994	overlaps_upstream	47989.0	18490.0	10584.0	18915.0	309.6064453125	0.9719778063152008	714
ENST00000535453.5|ENSG00000115266.12|OTTHUMG00000180059.11|OTTHUMT00000449539.4|APC2-203|APC2|11656|protein_coding|	APC2	ENSG00000115266.12	protein_coding	7699	8165	155	True	155	1713.0	8622.0	2311	338	468	984	cds_internal	15274.0	8861.0	3104.0	3309.0	98.54193878173828	0.8838977010098289	715
ENST00000402142.4|ENSG00000100346.18|OTTHUMG00000151096.2|OTTHUMT00000321290.2|CACNA1I-202|CACNA1I|10002|protein_coding|	CACNA1I	ENSG00000100346.18	protein_coding	6202	6669	155	True	155	0.0	6669.0	2223	203	336	985	cds_internal	728.0	436.0	177.0	115.0	4.696774005889893	0.8577772481602571	716
ENST00000605173.2|ENSG00000181588.17|OTTHUMG00000150369.6|OTTHUMT00000474102.1|MEX3D-202|MEX3D|2132|protein_coding|	MEX3D	ENSG00000181588.17	protein_coding	397	862	155	True	155	1.0	1471.0	490	155	237	983	cds_internal	63519.0	13705.0	36597.0	13217.0	409.7999877929687	0.8876805506934312	717
ENST00000339711.8|ENSG00000152784.16|OTTHUMG00000160885.3|-|PRDM8-201|PRDM8|4095|protein_coding|	PRDM8	ENSG00000152784.16	protein_coding	2399	2864	155	True	155	1231.0	3298.0	283	746	155	988	cds_internal	15023.0	3042.0	8575.0	3406.0	96.92257690429688	0.8919534275495615	718
ENST00000415738.3|ENSG00000152784.16|OTTHUMG00000160885.3|OTTHUMT00000362791.2|PRDM8-202|PRDM8|3130|protein_coding|	PRDM8	ENSG00000152784.16	protein_coding	1431	1896	155	True	155	263.0	2330.0	155	283	776	989	cds_internal	15023.0	3406.0	3042.0	8575.0	96.92257690429688	0.8919534275495616	719
ENST00000404898.5|ENSG00000100346.18|OTTHUMG00000151096.2|OTTHUMT00000321291.1|CACNA1I-203|CACNA1I|9892|protein_coding|	CACNA1I	ENSG00000100346.18	protein_coding	6097	6564	155	True	155	0.0	6564.0	2188	203	336	990	cds_internal	728.0	436.0	177.0	115.0	4.696774005889893	0.8577772481602571	720
ENST00000333503.8|ENSG00000184207.9|OTTHUMG00000177047.3|OTTHUMT00000435095.2|PGP-201|PGP|3164|protein_coding|	PGP	ENSG00000184207.9	protein_coding	112	578	155	True	155	64.0	1027.0	342	162	192	992	cds_internal	418849.0	79941.0	80699.0	258209.0	2702.251708984375	0.8479798292938353	721
ENST00000465518.3|ENSG00000188060.8|OTTHUMG00000003656.2|OTTHUMT00000010372.2|RAB42-202|RAB42|2236|protein_coding|	RAB42	ENSG00000188060.8	protein_coding	69	531	154	True	94	247.0	901.0	154	286	178	1040	overlaps_upstream	10087.0	2082.0	5633.0	2372.0	65.5	0.9024376426741642	722
ENST00000282753.6|ENSG00000152822.15|OTTHUMG00000015752.4|OTTHUMT00000042574.2|GRM1-201|GRM1|6846|protein_coding|	GRM1	ENSG00000152822.15	protein_coding	252	716	154	True	86	456.0	4038.0	1262	209	174	1038	overlaps_upstream	4279.0	2496.0	1161.0	622.0	27.785715103149418	0.8635294605455504	723
ENST00000361719.6|ENSG00000152822.15|OTTHUMG00000015752.4|-|GRM1-203|GRM1|6754|protein_coding|	GRM1	ENSG00000152822.15	protein_coding	163	627	154	True	86	367.0	3949.0	174	1262	209	1037	overlaps_upstream	4279.0	622.0	2496.0	1161.0	27.785715103149418	0.8635294605455504	724
ENST00000355289.8|ENSG00000152822.15|OTTHUMG00000015752.4|OTTHUMT00000369231.1|GRM1-202|GRM1|3874|protein_coding|	GRM1	ENSG00000152822.15	protein_coding	31	495	154	True	86	235.0	2959.0	165	976	204	1036	overlaps_upstream	4279.0	622.0	2496.0	1161.0	27.785715103149418	0.8635294605455504	725
ENST00000332314.3|ENSG00000182170.3|OTTHUMG00000011709.2|OTTHUMT00000032347.2|MRGPRG-201|MRGPRG|870|protein_coding|	MRGPRG	ENSG00000182170.3	protein_coding	89	553	154	True	154	1.0	868.0	289	156	260	1035	cds_internal	57.0	10.0	28.0	19.0	0.3701298832893371	0.9291147847709994	726
ENST00000706836.1|ENSG00000152822.15|OTTHUMG00000015752.4|-|GRM1-211|GRM1|6881|protein_coding|	GRM1	ENSG00000152822.15	protein_coding	202	666	154	True	86	406.0	3124.0	174	974	209	1034	overlaps_upstream	4279.0	622.0	2496.0	1161.0	27.785715103149418	0.8635294605455504	727
ENST00000368364.4|ENSG00000135547.9|OTTHUMG00000015512.2|OTTHUMT00000042077.2|HEY2-201|HEY2|2626|protein_coding|	HEY2	ENSG00000135547.9	protein_coding	653	1116	154	True	154	145.0	1156.0	211	385	176	1033	cds_internal	34950.0	5801.0	23788.0	5361.0	226.94805908203125	0.7714429030279442	728
ENST00000331437.4|ENSG00000183307.4|OTTHUMG00000030471.6|OTTHUMT00000075359.5|TMEM121B-201|TMEM121B|5064|protein_coding|	TMEM121B	ENSG00000183307.4	protein_coding	165	627	154	True	131	234.0	1968.0	154	310	655	1030	overlaps_upstream	12383.0	7266.0	2805.0	2312.0	80.40908813476562	0.8761222501038787	729
ENST00000389832.7|ENSG00000184350.11|OTTHUMG00000011708.7|OTTHUMT00000032346.7|MRGPRE-201|MRGPRE|4108|protein_coding|	MRGPRE	ENSG00000184350.11	protein_coding	756	1219	154	True	154	339.0	1275.0	170	406	369	1031	cds_internal	512.0	118.0	294.0	100.0	3.3246753215789795	0.8881800627775037	730
ENST00000368365.5|ENSG00000135547.9|OTTHUMG00000015512.2|OTTHUMT00000042078.1|HEY2-202|HEY2|2461|protein_coding|	HEY2	ENSG00000135547.9	protein_coding	488	951	154	True	154	118.0	991.0	211	322	176	1032	cds_internal	34950.0	5801.0	23788.0	5361.0	226.94805908203125	0.7714429030279442	731
ENST00000597582.2|ENSG00000152475.7|OTTHUMG00000183517.2|OTTHUMT00000466963.2|ZNF837-202|ZNF837|1939|protein_coding|	ZNF837	ENSG00000152475.7	protein_coding	981	1445	154	True	154	230.0	1823.0	310	571	333	1029	cds_internal	5284.0	3224.0	1032.0	1028.0	34.31168746948242	0.8546333276557984	732
ENST00000389916.5|ENSG00000196169.15|OTTHUMG00000150694.4|OTTHUMT00000319644.3|KIF19-202|KIF19|3629|protein_coding|	KIF19	ENSG00000196169.15	protein_coding	2652	3114	154	True	154	124.0	3118.0	154	1005	213	1027	cds_internal	2839.0	461.0	1927.0	451.0	18.4350643157959	0.7741108656975331	733
ENST00000492807.6|ENSG00000152822.15|OTTHUMG00000015752.4|OTTHUMT00000042575.2|GRM1-204|GRM1|6836|protein_coding|	GRM1	ENSG00000152822.15	protein_coding	163	627	154	True	86	367.0	3085.0	174	974	209	1026	overlaps_upstream	4279.0	622.0	2496.0	1161.0	27.785715103149418	0.8635294605455504	734
ENST00000378731.6|ENSG00000205089.8|OTTHUMG00000059737.1|OTTHUMT00000132833.1|CCNI2-201|CCNI2|2613|protein_coding|	CCNI2	ENSG00000205089.8	protein_coding	37	501	154	True	143	70.0	1177.0	159	380	204	1025	overlaps_upstream	19184.0	3676.0	10771.0	4737.0	124.57142639160156	0.8975429821241121	735
ENST00000614847.1|ENSG00000205089.8|OTTHUMG00000059737.1|-|CCNI2-204|CCNI2|2642|protein_coding|	CCNI2	ENSG00000205089.8	protein_coding	18	482	154	True	143	51.0	1206.0	396	198	159	1024	overlaps_upstream	19184.0	10771.0	4737.0	3676.0	124.57142639160156	0.897542982124112	736
ENST00000706835.1|ENSG00000152822.15|OTTHUMG00000015752.4|-|GRM1-210|GRM1|5423|protein_coding|	GRM1	ENSG00000152822.15	protein_coding	202	666	154	True	86	406.0	3988.0	174	1262	209	1022	overlaps_upstream	4279.0	622.0	2496.0	1161.0	27.785715103149418	0.8635294605455504	737
ENST00000706834.1|ENSG00000152822.15|OTTHUMG00000015752.4|-|GRM1-209|GRM1|5329|protein_coding|	GRM1	ENSG00000152822.15	protein_coding	202	666	154	True	86	406.0	3124.0	174	974	209	1021	overlaps_upstream	4279.0	622.0	2496.0	1161.0	27.785715103149418	0.8635294605455504	738
ENST00000706833.1|ENSG00000152822.15|OTTHUMG00000015752.4|-|GRM1-208|GRM1|5597|protein_coding|	GRM1	ENSG00000152822.15	protein_coding	244	708	154	True	86	448.0	4030.0	174	1262	209	1017	overlaps_upstream	4279.0	622.0	2496.0	1161.0	27.785715103149418	0.8635294605455504	739
ENST00000427624.2|ENSG00000152475.7|OTTHUMG00000183517.2|OTTHUMT00000466962.1|ZNF837-201|ZNF837|2038|protein_coding|	ZNF837	ENSG00000152475.7	protein_coding	1075	1539	154	True	154	324.0	1917.0	333	310	546	1028	cds_internal	5284.0	1028.0	3224.0	1032.0	34.31168746948242	0.8546333276557982	740
ENST00000649098.1|ENSG00000162383.13|OTTHUMG00000008937.3|OTTHUMT00000500951.1|SLC1A7-207|SLC1A7|2663|nonsense_mediated_decay|	SLC1A7	ENSG00000162383.13	nonsense_mediated_decay	1019	1480	153	True	153	184.0	1534.0	481	174	272	1052	cds_internal	2874.0	1287.0	507.0	1080.0	18.784313201904297	0.9408422855361748	741
ENST00000296873.11|ENSG00000164402.14|OTTHUMG00000059735.15|OTTHUMT00000132828.3|SEPTIN8-201|SEPTIN8|4394|protein_coding|	SEPTIN8	ENSG00000164402.14	protein_coding	2	462	153	True	59	285.0	1572.0	154	165	523	1060	overlaps_upstream	182710.0	56202.0	56297.0	70211.0	1194.1829833984375	0.9948058253768668	742
ENST00000656021.1|ENSG00000164362.21|OTTHUMG00000090357.9|OTTHUMT00000504577.1|TERT-206|TERT|5289|nonsense_mediated_decay|	TERT	ENSG00000164362.21	nonsense_mediated_decay	1121	1580	153	True	153	59.0	1781.0	258	593	153	1059	cds_internal	24889.0	6391.0	5169.0	13329.0	162.67320251464844	0.9193051552093046	743
ENST00000577944.5|ENSG00000169660.17|OTTHUMG00000178836.4|OTTHUMT00000443511.1|HEXD-203|HEXD|1820|protein_coding|	HEXD	ENSG00000169660.17	protein_coding	1099	1560	153	True	153	95.0	1727.0	193	223	551	1056	cds_internal	38401.0	17238.0	11089.0	10074.0	250.98692321777344	0.9732984247946072	744
ENST00000310581.10|ENSG00000164362.21|OTTHUMG00000090357.9|OTTHUMT00000206729.4|TERT-201|TERT|4039|protein_coding|	TERT	ENSG00000164362.21	protein_coding	1142	1601	153	True	153	80.0	3476.0	270	1158	153	1054	cds_internal	24889.0	6391.0	5169.0	13329.0	162.67320251464844	0.9193051552093046	745
ENST00000711481.1|ENSG00000196557.14|OTTHUMG00000172992.5|-|CACNA1H-225|CACNA1H|3113|nonsense_mediated_decay|	CACNA1H	ENSG00000196557.14	nonsense_mediated_decay	387	846	153	True	153	383.0	1112.0	153	284	266	1053	cds_internal	7247.0	1632.0	2581.0	3034.0	47.36601257324219	0.9720767367983708	746
ENST00000335523.8|ENSG00000187135.8|OTTHUMG00000182002.1|OTTHUMT00000458601.1|VSTM2B-201|VSTM2B|2065|protein_coding|	VSTM2B	ENSG00000187135.8	protein_coding	910	1369	153	True	153	590.0	1445.0	182	153	481	1057	cds_internal	3282.0	798.0	434.0	2050.0	21.45098114013672	0.8240581707871002	747
ENST00000586018.5|ENSG00000160161.9|OTTHUMG00000182148.4|OTTHUMT00000459739.1|CILP2-202|CILP2|4234|protein_coding|	CILP2	ENSG00000160161.9	protein_coding	2	463	153	True	120	102.0	3588.0	1196	154	240	1050	overlaps_upstream	20063.0	11995.0	4231.0	3837.0	131.13072204589844	0.8666615304858603	748
ENST00000293978.12|ENSG00000162073.14|OTTHUMG00000128977.3|OTTHUMT00000436737.1|PAQR4-201|PAQR4|2644|protein_coding|	PAQR4	ENSG00000162073.14	protein_coding	484	943	153	True	153	405.0	1107.0	251	153	171	1048	cds_internal	155084.0	92869.0	30394.0	31821.0	1013.6209106445312	0.8660445542089961	749
ENST00000555358.5|ENSG00000196792.12|OTTHUMG00000140201.5|OTTHUMT00000409714.1|STRN3-207|STRN3|2208|nonsense_mediated_decay|	STRN3	ENSG00000196792.12	nonsense_mediated_decay	2	462	153	True	109	135.0	1131.0	154	188	376	1047	overlaps_upstream	134022.0	32273.0	59722.0	42027.0	875.9607543945312	0.970952341738708	750
ENST00000460137.6|ENSG00000164362.21|OTTHUMG00000090357.9|OTTHUMT00000366438.1|TERT-203|TERT|2992|nonsense_mediated_decay|	TERT	ENSG00000164362.21	nonsense_mediated_decay	1063	1522	153	True	153	1.0	2386.0	795	153	270	1046	cds_internal	24889.0	5169.0	13329.0	6391.0	162.67320251464844	0.9193051552093046	751
ENST00000696163.1|ENSG00000051523.12|OTTHUMG00000173320.5|-|CYBA-217|CYBA|670|protein_coding|	CYBA	ENSG00000051523.12	protein_coding	128	587	153	True	153	71.0	605.0	217	187	153	1043	cds_internal	3709702.0	905843.0	1770212.0	1033647.0	24246.41796875	0.9588077204426138	752
ENST00000334602.10|ENSG00000164362.21|OTTHUMG00000090357.9|OTTHUMT00000366439.2|TERT-202|TERT|3210|protein_coding|	TERT	ENSG00000164362.21	protein_coding	1063	1522	153	True	153	1.0	3208.0	1069	153	270	1049	cds_internal	24889.0	5169.0	13329.0	6391.0	162.67320251464844	0.9193051552093046	753
ENST00000378330.7|ENSG00000167522.17|OTTHUMG00000175548.14|OTTHUMT00000431057.3|ANKRD11-203|ANKRD11|9131|protein_coding|	ANKRD11	ENSG00000167522.17	protein_coding	5678	6134	152	True	152	292.0	8281.0	2677	243	152	1096	cds_internal	57801.0	32413.0	12731.0	12657.0	380.2697448730469	0.9013126519662994	754
ENST00000322217.6|ENSG00000176182.6|OTTHUMG00000182486.2|OTTHUMT00000461684.2|MYPOP-201|MYPOP|1896|protein_coding|	MYPOP	ENSG00000176182.6	protein_coding	238	695	152	True	152	97.0	1294.0	431	239	231	1088	cds_internal	22634.0	4999.0	11582.0	6053.0	148.90789794921875	0.936733849163612	755
ENST00000334715.7|ENSG00000197037.11|OTTHUMG00000074055.7|-|ZSCAN25-202|ZSCAN25|4079|protein_coding|	ZSCAN25	ENSG00000197037.11	protein_coding	1231	1689	152	True	152	57.0	1689.0	563	218	300	1089	cds_internal	77767.0	49019.0	14518.0	14230.0	511.625	0.8328643242302477	756
ENST00000599174.3|ENSG00000267909.3|OTTHUMG00000187379.2|OTTHUMT00000474848.2|CCDC177-201|CCDC177|4182|protein_coding|	CCDC177	ENSG00000267909.3	protein_coding	1871	2327	152	True	152	359.0	2480.0	203	779	152	1091	cds_internal	4823.0	1034.0	944.0	2845.0	31.730262756347656	0.8745115320996636	757
ENST00000394152.7|ENSG00000197037.11|OTTHUMG00000074055.7|OTTHUMT00000157203.5|ZSCAN25-204|ZSCAN25|4352|protein_coding|	ZSCAN25	ENSG00000197037.11	protein_coding	1503	1961	152	True	152	329.0	1961.0	218	300	563	1092	cds_internal	77767.0	14518.0	14230.0	49019.0	511.625	0.8328643242302477	758
ENST00000470794.2|ENSG00000181350.12|OTTHUMG00000058988.4|OTTHUMT00000130463.4|LRRC75A-203|LRRC75A|3249|protein_coding|	LRRC75A	ENSG00000181350.12	protein_coding	16	474	152	True	90	204.0	1236.0	158	313	411	1093	overlaps_upstream	8980.0	5059.0	1607.0	2314.0	59.078948974609375	0.8925919838886686	759
ENST00000301030.10|ENSG00000167522.17|OTTHUMG00000175548.14|OTTHUMT00000430462.6|ANKRD11-201|ANKRD11|9301|protein_coding|	ANKRD11	ENSG00000167522.17	protein_coding	5848	6304	152	True	152	462.0	8451.0	243	152	2677	1095	cds_internal	57801.0	12731.0	12657.0	32413.0	380.2697448730469	0.9013126519662992	760
ENST00000529308.6|ENSG00000118369.13|OTTHUMG00000166492.3|OTTHUMT00000390026.2|USP35-203|USP35|4725|protein_coding|	USP35	ENSG00000118369.13	protein_coding	356	814	152	True	152	249.0	3303.0	1036	171	194	1101	cds_internal	12333.0	7447.0	2680.0	2206.0	81.1381607055664	0.859418998381807	761
ENST00000497062.6|ENSG00000064655.19|OTTHUMG00000033041.9|OTTHUMT00000080324.6|EYA2-208|EYA2|2384|protein_coding|	EYA2	ENSG00000064655.19	protein_coding	261	718	152	True	152	128.0	1670.0	210	163	556	1098	cds_internal	29070.0	5751.0	6522.0	16797.0	191.25	0.8854743736993981	762
ENST00000304477.3|ENSG00000171794.4|OTTHUMG00000019302.2|OTTHUMT00000051105.2|UTF1-201|UTF1|1214|protein_coding|	UTF1	ENSG00000171794.4	protein_coding	437	895	152	True	152	72.0	1095.0	365	298	252	1099	cds_internal	24410.0	15951.0	3995.0	4464.0	160.59210205078125	0.8055129970027022	763
ENST00000262041.6|ENSG00000106511.6|OTTHUMG00000152390.3|OTTHUMT00000326058.3|MEOX2-201|MEOX2|2371|protein_coding|	MEOX2	ENSG00000106511.6	protein_coding	429	886	152	True	152	282.0	1194.0	165	168	315	1102	cds_internal	23850.0	12998.0	7248.0	3604.0	156.90789794921875	0.890509932929336	764
ENST00000652401.1|ENSG00000025708.14|OTTHUMG00000150249.3|OTTHUMT00000502150.1|TYMP-217|TYMP|866|protein_coding|	TYMP	ENSG00000025708.14	protein_coding	408	866	152	True	152	1.0	867.0	152	220	288	1103	cds_internal	203602.0	112875.0	42195.0	48532.0	1339.48681640625	0.9056916515892296	765
ENST00000252245.6|ENSG00000170454.6|OTTHUMG00000169592.2|OTTHUMT00000404968.2|KRT75-201|KRT75|2170|protein_coding|	KRT75	ENSG00000170454.6	protein_coding	2	458	152	True	130	68.0	1721.0	180	573	152	1104	overlaps_upstream	11219.0	2352.0	2194.0	6673.0	73.80921173095703	0.8699048498922975	766
ENST00000370249.3|ENSG00000063587.15|OTTHUMG00000067450.5|OTTHUMT00000497750.1|ZNF275-201|ZNF275|6305|protein_coding|	ZNF275	ENSG00000063587.15	protein_coding	737	1193	152	True	152	267.0	1395.0	455	173	152	1105	cds_internal	73578.0	44840.0	14526.0	14212.0	484.0657958984375	0.8553622315704832	767
ENST00000344691.8|ENSG00000159216.19|OTTHUMG00000086299.10|OTTHUMT00000194230.1|RUNX1-202|RUNX1|7274|protein_coding|	RUNX1	ENSG00000159216.19	protein_coding	2479	2937	152	True	152	1579.0	2938.0	459	265	338	1084	cds_internal	118957.0	74225.0	23921.0	20811.0	782.61181640625	0.8390837696075938	768
ENST00000300305.7|ENSG00000159216.19|OTTHUMG00000086299.10|OTTHUMT00000194231.1|RUNX1-201|RUNX1|6222|protein_coding|	RUNX1	ENSG00000159216.19	protein_coding	1427	1885	152	True	152	446.0	1886.0	338	494	265	1086	cds_internal	118957.0	20811.0	74225.0	23921.0	782.61181640625	0.8390837696075937	769
ENST00000399240.5|ENSG00000159216.19|OTTHUMG00000086299.10|OTTHUMT00000194238.1|RUNX1-205|RUNX1|1590|protein_coding|	RUNX1	ENSG00000159216.19	protein_coding	780	1238	152	True	152	72.0	1239.0	265	373	395	1080	cds_internal	118957.0	23921.0	20811.0	74225.0	782.61181640625	0.8390837696075937	770
ENST00000245457.6|ENSG00000125384.7|OTTHUMG00000140300.3|OTTHUMT00000276890.2|PTGER2-201|PTGER2|2458|protein_coding|	PTGER2	ENSG00000125384.7	protein_coding	586	1042	152	True	152	237.0	1311.0	387	152	276	1083	cds_internal	13039.0	8096.0	2401.0	2542.0	85.78289794921875	0.8430926369825602	771
ENST00000329629.8|ENSG00000164694.17|OTTHUMG00000015927.5|OTTHUMT00000042899.2|FNDC1-202|FNDC1|6034|protein_coding|	FNDC1	ENSG00000164694.17	protein_coding	2792	3249	152	True	152	0.0	5368.0	296	1789	204	1071	cds_internal	6633.0	1074.0	4648.0	911.0	43.63815689086914	0.7433551327343537	772
ENST00000372642.5|ENSG00000167136.7|OTTHUMG00000020763.2|OTTHUMT00000054505.2|ENDOG-201|ENDOG|1145|protein_coding|	ENDOG	ENSG00000167136.7	protein_coding	210	666	152	True	152	185.0	1076.0	152	195	358	1082	cds_internal	380686.0	81050.0	73042.0	226594.0	2504.51318359375	0.8692071239716098	773
ENST00000536534.7|ENSG00000180287.17|OTTHUMG00000039867.4|OTTHUMT00000397213.3|PLD5-208|PLD5|8900|protein_coding|	PLD5	ENSG00000180287.17	protein_coding	5	462	152	True	13	422.0	2030.0	154	676	158	1061	overlaps_upstream	20165.0	5743.0	5894.0	8528.0	132.6644744873047	0.984126299526913	774
ENST00000642600.1|ENSG00000167522.17|OTTHUMG00000175548.14|OTTHUMT00000496423.1|ANKRD11-221|ANKRD11|8724|protein_coding|	ANKRD11	ENSG00000167522.17	protein_coding	5763	6219	152	True	152	377.0	8366.0	152	2677	243	1062	cds_internal	57801.0	12657.0	32413.0	12731.0	380.2697448730469	0.9013126519662994	775
ENST00000262577.6|ENSG00000014164.7|OTTHUMG00000165127.3|OTTHUMT00000382011.3|ZC3H3-201|ZC3H3|3270|protein_coding|	ZC3H3	ENSG00000014164.7	protein_coding	2260	2718	152	True	152	27.0	2871.0	164	185	956	1063	cds_internal	85230.0	41090.0	26878.0	17262.0	560.7236938476562	0.9458241639556516	776
ENST00000395676.4|ENSG00000130487.9|OTTHUMG00000150250.6|-|KLHDC7B-201|KLHDC7B|2990|protein_coding|	KLHDC7B	ENSG00000130487.9	protein_coding	411	867	152	True	152	134.0	1916.0	152	528	638	1064	cds_internal	1756.0	490.0	300.0	966.0	11.552631378173828	0.8982362086062973	777
ENST00000437180.5|ENSG00000159216.19|OTTHUMG00000086299.10|-|RUNX1-207|RUNX1|5967|protein_coding|	RUNX1	ENSG00000159216.19	protein_coding	1172	1630	152	True	152	191.0	1631.0	338	494	265	1069	cds_internal	118957.0	20811.0	74225.0	23921.0	782.61181640625	0.8390837696075937	778
ENST00000328345.8|ENSG00000184486.10|OTTHUMG00000015258.4|OTTHUMT00000041586.4|POU3F2-201|POU3F2|4885|protein_coding|	POU3F2	ENSG00000184486.10	protein_coding	320	776	152	True	152	300.0	1629.0	497	206	152	1070	cds_internal	60698.0	32032.0	13371.0	15295.0	399.3289489746094	0.9265312501159768	779
ENST00000675419.1|ENSG00000159216.19|OTTHUMG00000086299.10|-|RUNX1-218|RUNX1|5971|protein_coding|	RUNX1	ENSG00000159216.19	protein_coding	1176	1634	152	True	152	195.0	1635.0	265	338	494	1067	cds_internal	118957.0	23921.0	20811.0	74225.0	782.61181640625	0.8390837696075937	780
ENST00000554291.5|ENSG00000197119.13|OTTHUMG00000171569.5|OTTHUMT00000414215.3|SLC25A29-207|SLC25A29|569|protein_coding|	SLC25A29	ENSG00000197119.13	protein_coding	3	461	152	True	93	181.0	570.0	188	189	153	1073	overlaps_upstream	143599.0	27585.0	65118.0	50896.0	944.7302856445312	0.9495247273044638	781
ENST00000297267.14|ENSG00000164694.17|OTTHUMG00000015927.5|OTTHUMT00000042897.4|FNDC1-201|FNDC1|6548|protein_coding|	FNDC1	ENSG00000164694.17	protein_coding	3303	3760	152	True	152	197.0	5879.0	204	296	1959	1074	cds_internal	6633.0	911.0	1074.0	4648.0	43.63815689086914	0.7433551327343537	782
ENST00000262941.7|ENSG00000197037.11|OTTHUMG00000074055.7|-|ZSCAN25-201|ZSCAN25|1652|protein_coding|	ZSCAN25	ENSG00000197037.11	protein_coding	940	1398	152	True	152	3.0	1398.0	466	218	277	1076	cds_internal	77767.0	49019.0	14518.0	14230.0	511.625	0.8328643242302477	783
ENST00000650114.2|ENSG00000063587.15|OTTHUMG00000067450.5|OTTHUMT00000144468.5|ZNF275-205|ZNF275|6420|protein_coding|	ZNF275	ENSG00000063587.15	protein_coding	808	1264	152	True	152	179.0	1466.0	173	152	430	1077	cds_internal	73578.0	14526.0	14212.0	44840.0	484.0657958984375	0.8553622315704831	784
ENST00000648057.3|ENSG00000130487.9|OTTHUMG00000150250.6|OTTHUMT00000491771.4|KLHDC7B-203|KLHDC7B|5125|protein_coding|	KLHDC7B	ENSG00000130487.9	protein_coding	2545	3001	152	True	152	345.0	4050.0	1236	152	528	1078	cds_internal	1756.0	966.0	490.0	300.0	11.552631378173828	0.8982362086062974	785
ENST00000398531.3|ENSG00000204572.10|OTTHUMG00000057585.3|OTTHUMT00000127968.3|KRTAP5-10-201|KRTAP5-10|1173|protein_coding|	KRTAP5-10	ENSG00000204572.10	protein_coding	2	459	152	True	144	25.0	631.0	153	210	223	1079	overlaps_upstream	11.0	4.0	0.0	7.0	0.0723684206604957	0.5966452229439911	786
ENST00000331782.8|ENSG00000184916.9|OTTHUMG00000140172.3|OTTHUMT00000276506.3|JAG2-201|JAG2|5773|protein_coding|	JAG2	ENSG00000184916.9	protein_coding	2	456	151	True	33	357.0	4071.0	152	168	1356	1141	overlaps_upstream	26446.0	10760.0	7901.0	7785.0	175.13906860351562	0.9892573145498016	787
ENST00000638170.2|ENSG00000259330.3|OTTHUMG00000172415.3|OTTHUMT00000491335.2|INAFM2-202|INAFM2|3024|protein_coding|	INAFM2	ENSG00000259330.3	protein_coding	368	823	151	True	151	364.0	823.0	326	217	235	1134	cds_internal	72226.0	13809.0	44973.0	13444.0	478.31787109375	0.8412910339727624	788
ENST00000677526.1|ENSG00000174080.12|OTTHUMG00000167090.4|-|CTSF-217|CTSF|2045|nonsense_mediated_decay|	CTSF	ENSG00000174080.12	nonsense_mediated_decay	2	455	151	True	111	121.0	1057.0	352	186	151	1135	overlaps_upstream	83250.0	15410.0	41670.0	26170.0	551.3245239257812	0.9306560987821528	789
ENST00000678471.1|ENSG00000174080.12|OTTHUMG00000167090.4|-|CTSF-228|CTSF|2014|protein_coding|	CTSF	ENSG00000174080.12	protein_coding	2	455	151	True	111	121.0	1570.0	523	186	151	1136	overlaps_upstream	83250.0	15410.0	41670.0	26170.0	551.3245239257812	0.9306560987821528	790
ENST00000289816.9|ENSG00000158805.12|OTTHUMG00000138050.4|OTTHUMT00000269927.1|ZNF276-201|ZNF276|4589|protein_coding|	ZNF276	ENSG00000158805.12	protein_coding	195	649	151	True	112	312.0	1929.0	578	161	316	1137	overlaps_upstream	35184.0	17647.0	8498.0	9039.0	233.00662231445312	0.9451879879190438	791
ENST00000679314.1|ENSG00000174080.12|OTTHUMG00000167090.4|-|CTSF-238|CTSF|2598|nonsense_mediated_decay|	CTSF	ENSG00000174080.12	nonsense_mediated_decay	2	455	151	True	111	121.0	1189.0	396	186	151	1138	overlaps_upstream	83250.0	15410.0	41670.0	26170.0	551.3245239257812	0.9306560987821528	792
ENST00000525733.6|ENSG00000174080.12|OTTHUMG00000167090.4|-|CTSF-203|CTSF|1439|nonsense_mediated_decay|	CTSF	ENSG00000174080.12	nonsense_mediated_decay	2	455	151	True	111	121.0	922.0	307	186	151	1139	overlaps_upstream	83250.0	15410.0	41670.0	26170.0	551.3245239257812	0.9306560987821528	793
ENST00000233607.6|ENSG00000115266.12|OTTHUMG00000180059.11|-|APC2-201|APC2|10151|protein_coding|	APC2	ENSG00000115266.12	protein_coding	6663	7117	151	True	151	208.0	7117.0	154	2372	338	1140	cds_internal	22670.0	3473.0	15538.0	3659.0	150.1324462890625	0.7652291576500733	794
ENST00000358864.2|ENSG00000149488.14|OTTHUMG00000031698.4|OTTHUMT00000077601.2|TMC2-201|TMC2|4999|protein_coding|	TMC2	ENSG00000149488.14	protein_coding	135	590	151	True	151	49.0	2767.0	165	922	160	1155	cds_internal	146.0	46.0	72.0	28.0	0.9668874144554138	0.936844245365389	795
ENST00000254079.9|ENSG00000131771.14|OTTHUMG00000133210.8|OTTHUMT00000256925.3|PPP1R1B-201|PPP1R1B|1815|protein_coding|	PPP1R1B	ENSG00000131771.14	protein_coding	37	491	151	True	16	441.0	1053.0	351	161	163	1143	overlaps_upstream	10296.0	4921.0	2995.0	2380.0	68.18543243408203	0.9563024774651404	796
ENST00000582680.5|ENSG00000131771.14|OTTHUMG00000133210.8|OTTHUMT00000444942.2|PPP1R1B-209|PPP1R1B|875|protein_coding|	PPP1R1B	ENSG00000131771.14	protein_coding	37	491	151	True	16	441.0	875.0	291	210	163	1145	overlaps_upstream	10296.0	4921.0	2995.0	2380.0	68.18543243408203	0.9563024774651404	797
ENST00000322128.5|ENSG00000180543.5|OTTHUMG00000164857.4|OTTHUMT00000380611.3|TSPYL5-201|TSPYL5|4441|protein_coding|	TSPYL5	ENSG00000180543.5	protein_coding	88	542	151	True	151	85.0	1336.0	445	161	159	1146	cds_internal	72794.0	13126.0	13180.0	46488.0	482.0794677734375	0.8234858775045292	798
ENST00000239223.4|ENSG00000120129.6|OTTHUMG00000130523.4|OTTHUMT00000252943.4|DUSP1-201|DUSP1|2013|protein_coding|	DUSP1	ENSG00000120129.6	protein_coding	235	688	151	True	148	244.0	1345.0	448	151	231	1147	overlaps_upstream	910783.0	178778.0	540742.0	191263.0	6031.67529296875	0.8709769909898666	799
ENST00000382723.5|ENSG00000163132.8|OTTHUMG00000090335.6|OTTHUMT00000206700.5|MSX1-201|MSX1|1940|protein_coding|	MSX1	ENSG00000163132.8	protein_coding	257	710	151	True	151	235.0	1144.0	167	381	151	1149	cds_internal	82427.0	18909.0	46647.0	16871.0	545.8741455078125	0.8962295040512258	800
ENST00000510531.6|ENSG00000145545.13|OTTHUMG00000090456.4|OTTHUMT00000365832.1|SRD5A1-203|SRD5A1|2150|nonsense_mediated_decay|	SRD5A1	ENSG00000145545.13	nonsense_mediated_decay	203	658	151	True	123	287.0	665.0	234	218	154	1152	overlaps_upstream	167220.0	49691.0	75854.0	41675.0	1107.417236328125	0.9698198276665148	801
ENST00000570371.5|ENSG00000141198.16|OTTHUMG00000177816.7|OTTHUMT00000439052.1|TOM1L1-204|TOM1L1|2442|protein_coding|	TOM1L1	ENSG00000141198.16	protein_coding	919	1374	151	True	18	1319.0	2357.0	166	162	532	1153	overlaps_upstream	143997.0	27503.0	27981.0	88513.0	953.6224975585938	0.8498633254928885	802
ENST00000524994.6|ENSG00000174080.12|OTTHUMG00000167090.4|-|CTSF-202|CTSF|1709|protein_coding|	CTSF	ENSG00000174080.12	protein_coding	2	455	151	True	111	121.0	1570.0	523	186	151	1130	overlaps_upstream	83250.0	15410.0	41670.0	26170.0	551.3245239257812	0.9306560987821528	803
ENST00000252252.4|ENSG00000185479.6|OTTHUMG00000169593.2|OTTHUMT00000404969.2|KRT6B-201|KRT6B|2302|protein_coding|	KRT6B	ENSG00000185479.6	protein_coding	47	501	151	True	144	69.0	1761.0	167	174	571	1132	overlaps_upstream	2068.0	634.0	228.0	1206.0	13.695363998413086	0.8374693522265502	804
ENST00000310325.10|ENSG00000174080.12|OTTHUMG00000167090.4|OTTHUMT00000393047.2|CTSF-201|CTSF|2044|protein_coding|	CTSF	ENSG00000174080.12	protein_coding	2	455	151	True	111	121.0	1573.0	524	186	151	1109	overlaps_upstream	83250.0	15410.0	41670.0	26170.0	551.3245239257812	0.9306560987821528	805
ENST00000679011.1|ENSG00000174080.12|OTTHUMG00000167090.4|-|CTSF-234|CTSF|1475|nonsense_mediated_decay|	CTSF	ENSG00000174080.12	nonsense_mediated_decay	2	455	151	True	111	121.0	1057.0	352	186	151	1128	overlaps_upstream	83250.0	15410.0	41670.0	26170.0	551.3245239257812	0.9306560987821528	806
ENST00000678872.1|ENSG00000174080.12|OTTHUMG00000167090.4|-|CTSF-231|CTSF|2036|protein_coding|	CTSF	ENSG00000174080.12	protein_coding	2	455	151	True	111	121.0	1597.0	532	186	151	1119	overlaps_upstream	83250.0	15410.0	41670.0	26170.0	551.3245239257812	0.9306560987821528	807
ENST00000230859.8|ENSG00000112941.14|OTTHUMG00000090457.7|OTTHUMT00000206904.4|TENT4A-201|TENT4A|5030|protein_coding|	TENT4A	ENSG00000112941.14	protein_coding	820	1274	151	True	151	552.0	2928.0	945	154	296	1127	cds_internal	80775.0	45104.0	19085.0	16586.0	534.9337768554688	0.90234599556196	808
ENST00000679347.1|ENSG00000174080.12|OTTHUMG00000167090.4|-|CTSF-239|CTSF|2139|protein_coding|	CTSF	ENSG00000174080.12	protein_coding	2	455	151	True	111	121.0	1636.0	545	186	151	1110	overlaps_upstream	83250.0	15410.0	41670.0	26170.0	551.3245239257812	0.9306560987821528	809
ENST00000590469.6|ENSG00000115266.12|OTTHUMG00000180059.11|OTTHUMT00000449536.2|APC2-206|APC2|10179|protein_coding|	APC2	ENSG00000115266.12	protein_coding	6691	7145	151	True	151	236.0	7145.0	338	154	2374	1112	cds_internal	22670.0	3659.0	3473.0	15538.0	150.1324462890625	0.7652291576500733	810
ENST00000677005.1|ENSG00000174080.12|OTTHUMG00000167090.4|-|CTSF-212|CTSF|2136|protein_coding|	CTSF	ENSG00000174080.12	protein_coding	2	455	151	True	111	121.0	1633.0	544	186	151	1114	overlaps_upstream	83250.0	15410.0	41670.0	26170.0	551.3245239257812	0.9306560987821528	811
ENST00000401419.7|ENSG00000128309.17|OTTHUMG00000150543.2|OTTHUMT00000318828.1|MPST-203|MPST|1345|protein_coding|	MPST	ENSG00000128309.17	protein_coding	2	456	151	True	97	164.0	1055.0	152	182	351	1116	overlaps_upstream	292752.0	54803.0	58180.0	179769.0	1938.7550048828125	0.850374036663044	812
ENST00000677587.1|ENSG00000174080.12|OTTHUMG00000167090.4|-|CTSF-218|CTSF|2086|protein_coding|	CTSF	ENSG00000174080.12	protein_coding	2	455	151	True	111	121.0	1615.0	538	186	151	1117	overlaps_upstream	83250.0	15410.0	41670.0	26170.0	551.3245239257812	0.9306560987821528	813
ENST00000535453.5|ENSG00000115266.12|OTTHUMG00000180059.11|OTTHUMT00000449539.4|APC2-203|APC2|11656|protein_coding|	APC2	ENSG00000115266.12	protein_coding	8168	8622	151	True	151	1713.0	8622.0	2311	338	154	1118	cds_internal	22670.0	15538.0	3659.0	3473.0	150.1324462890625	0.7652291576500733	814
ENST00000265562.5|ENSG00000076201.16|OTTHUMG00000133520.6|OTTHUMT00000257492.3|PTPN23-201|PTPN23|5237|protein_coding|	PTPN23	ENSG00000076201.16	protein_coding	2862	3315	151	True	151	76.0	4984.0	151	1661	274	1115	cds_internal	80671.0	18331.0	46244.0	16096.0	534.2450561523438	0.8895639864182014	815
ENST00000286355.10|ENSG00000155897.10|OTTHUMG00000164756.3|OTTHUMT00000380080.2|ADCY8-201|ADCY8|4421|protein_coding|	ADCY8	ENSG00000155897.10	protein_coding	516	971	151	True	131	577.0	4330.0	1271	206	167	1120	overlaps_upstream	3479.0	758.0	2355.0	366.0	23.039735794067383	0.7582711922627426	816
ENST00000269593.5|ENSG00000141753.7|OTTHUMG00000133326.2|OTTHUMT00000257134.2|IGFBP4-201|IGFBP4|2205|protein_coding|	IGFBP4	ENSG00000141753.7	protein_coding	109	563	151	True	92	286.0	1060.0	211	317	187	1121	overlaps_upstream	1540231.0	374360.0	856026.0	309845.0	10200.205078125	0.903727054202868	817
ENST00000190165.3|ENSG00000064218.5|OTTHUMG00000019436.4|OTTHUMT00000051490.2|DMRT3-201|DMRT3|2493|protein_coding|	DMRT3	ENSG00000064218.5	protein_coding	351	804	151	True	151	347.0	1763.0	151	217	499	1122	cds_internal	4898.0	1102.0	1056.0	2740.0	32.43708419799805	0.9023776034348814	818
ENST00000679024.1|ENSG00000174080.12|OTTHUMG00000167090.4|-|CTSF-235|CTSF|2061|protein_coding|	CTSF	ENSG00000174080.12	protein_coding	2	455	151	True	111	121.0	1558.0	519	186	151	1123	overlaps_upstream	83250.0	15410.0	41670.0	26170.0	551.3245239257812	0.9306560987821528	819
ENST00000678413.1|ENSG00000174080.12|OTTHUMG00000167090.4|-|CTSF-227|CTSF|1934|nonsense_mediated_decay|	CTSF	ENSG00000174080.12	nonsense_mediated_decay	2	455	151	True	111	121.0	919.0	306	186	151	1124	overlaps_upstream	83250.0	15410.0	41670.0	26170.0	551.3245239257812	0.9306560987821528	820
ENST00000383579.3|ENSG00000159650.9|OTTHUMG00000162753.3|OTTHUMT00000370326.1|UROC1-202|UROC1|2735|protein_coding|	UROC1	ENSG00000159650.9	protein_coding	906	1361	151	True	151	35.0	2243.0	246	747	153	1125	cds_internal	4917.0	726.0	2738.0	1453.0	32.56291580200195	0.8817479272860372	821
ENST00000304244.5|ENSG00000170128.5|OTTHUMG00000035788.4|OTTHUMT00000087056.4|GPR25-201|GPR25|1198|protein_coding|	GPR25	ENSG00000170128.5	protein_coding	685	1140	151	True	151	57.0	1140.0	380	171	295	1126	cds_internal	1239.0	601.0	293.0	345.0	8.20529842376709	0.9538508078130252	822
ENST00000256925.12|ENSG00000134508.13|OTTHUMG00000179186.5|OTTHUMT00000445198.2|CABLES1-201|CABLES1|5283|protein_coding|	CABLES1	ENSG00000134508.13	protein_coding	220	672	150	True	131	278.0	2177.0	224	317	704	1194	overlaps_upstream	35527.0	7913.0	7680.0	19934.0	236.84666442871097	0.9009917777757372	823
ENST00000617307.5|ENSG00000187634.13|OTTHUMG00000040719.11|-|SAMD11-211|SAMD11|1986|protein_coding|	SAMD11	ENSG00000187634.13	protein_coding	751	1201	150	True	150	0.0	1983.0	661	150	226	1181	cds_internal	64910.0	30269.0	20837.0	13804.0	432.73333740234375	0.955494845081914	824
ENST00000341065.8|ENSG00000187634.13|OTTHUMG00000040719.11|OTTHUMT00000097860.4|SAMD11-201|SAMD11|2191|protein_coding|	SAMD11	ENSG00000187634.13	protein_coding	471	921	150	True	150	0.0	1766.0	150	231	588	1182	cds_internal	64910.0	20837.0	13804.0	30269.0	432.73333740234375	0.9554948450819142	825
ENST00000455979.1|ENSG00000187634.13|OTTHUMG00000040719.11|OTTHUMT00000097863.4|SAMD11-204|SAMD11|1731|protein_coding|	SAMD11	ENSG00000187634.13	protein_coding	228	678	150	True	150	0.0	1622.0	150	226	540	1183	cds_internal	64910.0	20837.0	13804.0	30269.0	432.73333740234375	0.9554948450819142	826
ENST00000389554.8|ENSG00000136535.15|OTTHUMG00000153888.3|OTTHUMT00000332845.2|TBR1-201|TBR1|3806|protein_coding|	TBR1	ENSG00000136535.15	protein_coding	1678	2129	150	True	150	114.0	2160.0	698	199	171	1185	cds_internal	9897.0	7357.0	1283.0	1257.0	65.9800033569336	0.6803081634547946	827
ENST00000556564.6|ENSG00000070778.13|OTTHUMG00000170766.2|OTTHUMT00000410303.2|PTPN21-208|PTPN21|6443|protein_coding|	PTPN21	ENSG00000070778.13	protein_coding	2186	2636	150	True	150	560.0	4082.0	245	1178	150	1186	cds_internal	19175.0	3543.0	3584.0	12048.0	127.83333587646484	0.835116123202852	828
ENST00000578648.5|ENSG00000188895.12|OTTHUMG00000179629.5|OTTHUMT00000447411.1|MSL1-204|MSL1|2267|protein_coding|	MSL1	ENSG00000188895.12	protein_coding	181	633	150	True	150	29.0	1823.0	198	210	607	1189	cds_internal	66244.0	14112.0	15562.0	36570.0	441.6266784667969	0.9081267667673476	829
ENST00000577454.5|ENSG00000188895.12|OTTHUMG00000179629.5|OTTHUMT00000447410.1|MSL1-203|MSL1|2081|protein_coding|	MSL1	ENSG00000188895.12	protein_coding	192	644	150	True	150	40.0	1423.0	210	474	198	1190	cds_internal	66244.0	15562.0	36570.0	14112.0	441.6266784667969	0.9081267667673476	830
ENST00000398532.9|ENSG00000188895.12|OTTHUMG00000179629.5|OTTHUMT00000447409.4|MSL1-202|MSL1|5035|protein_coding|	MSL1	ENSG00000188895.12	protein_coding	794	1246	150	True	150	642.0	2484.0	650	198	210	1191	cds_internal	66244.0	36570.0	14112.0	15562.0	441.6266784667969	0.9081267667673476	831
ENST00000650135.1|ENSG00000151025.11|OTTHUMG00000017832.6|OTTHUMT00000499002.2|GPR158-204|GPR158|6910|protein_coding|	GPR158	ENSG00000151025.11	protein_coding	747	1197	150	True	150	553.0	3961.0	150	1217	165	1204	cds_internal	5973.0	655.0	4447.0	871.0	39.81999969482422	0.6761242556648283	832
ENST00000328736.7|ENSG00000070778.13|OTTHUMG00000170766.2|-|PTPN21-201|PTPN21|6089|protein_coding|	PTPN21	ENSG00000070778.13	protein_coding	1832	2282	150	True	150	206.0	3728.0	245	1178	150	1195	cds_internal	19175.0	3543.0	3584.0	12048.0	127.83333587646484	0.835116123202852	833
ENST00000453766.7|ENSG00000182196.14|OTTHUMG00000168779.4|OTTHUMT00000401037.2|ARL6IP4-210|ARL6IP4|1491|protein_coding|	ARL6IP4	ENSG00000182196.14	protein_coding	344	795	150	True	75	568.0	1255.0	218	418	187	1196	overlaps_upstream	494380.0	110941.0	286202.0	97237.0	3295.86669921875	0.8843927429350076	834
ENST00000597207.1|ENSG00000198723.11|OTTHUMG00000157183.6|OTTHUMT00000458970.3|SAXO5-204|SAXO5|578|protein_coding|	SAXO5	ENSG00000198723.11	protein_coding	128	578	150	True	150	36.0	578.0	189	192	150	1197	cds_internal	626.0	255.0	207.0	164.0	4.173333168029785	0.9855015339743558	835
ENST00000376351.4|ENSG00000151025.11|OTTHUMG00000017832.6|OTTHUMT00000047248.3|GPR158-201|GPR158|7023|protein_coding|	GPR158	ENSG00000151025.11	protein_coding	851	1301	150	True	150	420.0	4065.0	1229	165	150	1198	cds_internal	5973.0	4447.0	871.0	655.0	39.81999969482422	0.6761242556648284	836
ENST00000646564.2|ENSG00000053918.19|OTTHUMG00000009900.11|OTTHUMT00000497601.1|KCNQ1-207|KCNQ1|1820|protein_coding|	KCNQ1	ENSG00000053918.19	protein_coding	353	803	150	True	150	91.0	1375.0	311	458	150	1199	cds_internal	8748.0	1755.0	5460.0	1533.0	58.31999969482422	0.8389371940201933	837
ENST00000678305.1|ENSG00000174080.12|OTTHUMG00000167090.4|-|CTSF-225|CTSF|1971|protein_coding|	CTSF	ENSG00000174080.12	protein_coding	2	454	150	True	111	120.0	1500.0	185	151	499	1200	overlaps_upstream	83250.0	20363.0	43210.0	19677.0	555.0	0.9336580219924258	838
ENST00000462833.6|ENSG00000173175.16|OTTHUMG00000159517.6|OTTHUMT00000355889.4|ADCY5-202|ADCY5|6643|protein_coding|	ADCY5	ENSG00000173175.16	protein_coding	802	1254	150	True	150	546.0	4329.0	153	240	1405	1203	cds_internal	7831.0	1473.0	5344.0	1014.0	52.2066650390625	0.764352784480238	839
ENST00000343674.10|ENSG00000149091.15|OTTHUMG00000166437.8|OTTHUMT00000389770.1|DGKZ-202|DGKZ|3816|protein_coding|	DGKZ	ENSG00000149091.15	protein_coding	322	774	150	True	134	371.0	3206.0	253	185	987	1179	overlaps_upstream	20480.0	4904.0	4909.0	10667.0	136.53334045410156	0.9324483320431488	840
ENST00000622503.5|ENSG00000187634.13|OTTHUMG00000040719.11|-|SAMD11-215|SAMD11|2049|protein_coding|	SAMD11	ENSG00000187634.13	protein_coding	751	1201	150	True	150	0.0	2046.0	682	150	226	1180	cds_internal	64910.0	30269.0	20837.0	13804.0	432.73333740234375	0.955494845081914	841
ENST00000432196.5|ENSG00000234438.5|OTTHUMG00000172424.4|OTTHUMT00000418468.4|KBTBD13-201|KBTBD13|3203|protein_coding|	KBTBD13	ENSG00000234438.5	protein_coding	819	1269	150	True	150	70.0	1444.0	150	481	215	1161	cds_internal	1411.0	49.0	1014.0	348.0	9.40666675567627	0.6366004587973055	842
ENST00000618779.5|ENSG00000187634.13|OTTHUMG00000040719.11|-|SAMD11-214|SAMD11|1860|protein_coding|	SAMD11	ENSG00000187634.13	protein_coding	562	1012	150	True	150	0.0	1857.0	619	150	246	1178	cds_internal	64910.0	30269.0	20837.0	13804.0	432.73333740234375	0.955494845081914	843
ENST00000684634.1|ENSG00000175946.9|OTTHUMG00000164983.1|-|KLHL38-202|KLHL38|3260|protein_coding|	KLHL38	ENSG00000175946.9	protein_coding	837	1289	150	True	150	218.0	1961.0	174	595	177	1167	cds_internal	11001.0	8438.0	1150.0	1413.0	73.33999633789062	0.6399988155668797	844
ENST00000342066.8|ENSG00000187634.13|OTTHUMG00000040719.11|OTTHUMT00000276866.3|SAMD11-202|SAMD11|2557|protein_coding|	SAMD11	ENSG00000187634.13	protein_coding	838	1288	150	True	150	90.0	2133.0	711	150	226	1177	cds_internal	64910.0	30269.0	20837.0	13804.0	432.73333740234375	0.955494845081914	845
ENST00000699718.1|ENSG00000173175.16|OTTHUMG00000159517.6|-|ADCY5-215|ADCY5|4158|protein_coding|	ADCY5	ENSG00000173175.16	protein_coding	257	709	150	True	150	1.0	3859.0	1286	153	240	1158	cds_internal	7831.0	1014.0	1473.0	5344.0	52.2066650390625	0.7643527844802381	846
ENST00000568295.5|ENSG00000158805.12|OTTHUMG00000138050.4|OTTHUMT00000422157.1|ZNF276-209|ZNF276|2206|nonsense_mediated_decay|	ZNF276	ENSG00000158805.12	nonsense_mediated_decay	178	630	150	True	150	68.0	1133.0	186	251	377	1159	cds_internal	37562.0	8778.0	9453.0	19331.0	250.413330078125	0.93646301702422	847
ENST00000443381.7|ENSG00000158805.12|OTTHUMG00000138050.4|OTTHUMT00000422517.2|ZNF276-202|ZNF276|4628|protein_coding|	ZNF276	ENSG00000158805.12	protein_coding	214	666	150	True	150	104.0	1946.0	186	251	648	1160	cds_internal	37562.0	8778.0	9453.0	19331.0	250.413330078125	0.93646301702422	848
ENST00000274063.5|ENSG00000145423.5|OTTHUMG00000161559.3|OTTHUMT00000365296.2|SFRP2-201|SFRP2|1996|protein_coding|	SFRP2	ENSG00000145423.5	protein_coding	2	453	150	True	68	249.0	1134.0	151	187	377	1156	overlaps_upstream	267513.0	49402.0	40427.0	177684.0	1783.4200439453125	0.7912533727689466	849
ENST00000410035.1|ENSG00000136535.15|OTTHUMG00000153888.3|OTTHUMT00000332846.1|TBR1-202|TBR1|1454|protein_coding|	TBR1	ENSG00000136535.15	protein_coding	910	1361	150	True	150	207.0	1392.0	400	181	171	1162	cds_internal	9897.0	7357.0	1283.0	1257.0	65.9800033569336	0.6803081634547946	850
ENST00000371712.4|ENSG00000148384.14|OTTHUMG00000020927.3|OTTHUMT00000055058.2|INPP5E-201|INPP5E|3417|protein_coding|	INPP5E	ENSG00000148384.14	protein_coding	372	823	150	True	132	427.0	2359.0	662	274	290	1164	overlaps_upstream	33773.0	17557.0	8370.0	7846.0	225.15333557128903	0.93292275232315	851
ENST00000325995.7|ENSG00000175946.9|OTTHUMG00000164983.1|OTTHUMT00000381288.1|KLHL38-201|KLHL38|1982|protein_coding|	KLHL38	ENSG00000175946.9	protein_coding	644	1096	150	True	150	25.0	1768.0	589	177	174	1166	cds_internal	11001.0	1150.0	1413.0	8438.0	73.33999633789062	0.6399988155668797	852
ENST00000676019.1|ENSG00000148384.14|OTTHUMG00000020927.3|-|INPP5E-206|INPP5E|3315|protein_coding|	INPP5E	ENSG00000148384.14	protein_coding	372	823	150	True	132	427.0	2257.0	628	274	290	1163	overlaps_upstream	33773.0	17557.0	8370.0	7846.0	225.15333557128903	0.93292275232315	853
ENST00000290399.11|ENSG00000159263.16|OTTHUMG00000086637.4|OTTHUMT00000194692.2|SIM2-201|SIM2|4461|protein_coding|	SIM2	ENSG00000159263.16	protein_coding	2182	2633	150	True	150	632.0	2633.0	207	180	674	1168	cds_internal	11051.0	2262.0	2429.0	6360.0	73.67333221435547	0.8880852725084026	854
ENST00000388761.4|ENSG00000176125.7|OTTHUMG00000159662.3|OTTHUMT00000356751.2|UFSP1-201|UFSP1|995|protein_coding|	UFSP1	ENSG00000176125.7	protein_coding	229	679	150	True	78	445.0	871.0	233	150	199	1170	overlaps_upstream	57813.0	17072.0	29594.0	11147.0	385.4200134277344	0.9287675857585492	855
ENST00000672365.3|ENSG00000176125.7|OTTHUMG00000159662.3|OTTHUMT00000529632.1|UFSP1-202|UFSP1|995|protein_coding|	UFSP1	ENSG00000176125.7	protein_coding	229	679	150	True	150	217.0	871.0	233	150	199	1171	cds_internal	57813.0	17072.0	29594.0	11147.0	385.4200134277344	0.9287675857585492	856
ENST00000576565.1|ENSG00000162073.14|OTTHUMG00000128977.3|OTTHUMT00000436738.1|PAQR4-205|PAQR4|842|protein_coding|	PAQR4	ENSG00000162073.14	protein_coding	142	592	150	True	150	138.0	756.0	252	150	211	1172	cds_internal	142071.0	83825.0	27307.0	30939.0	947.1400146484376	0.8740373499010858	857
ENST00000318782.9|ENSG00000162073.14|OTTHUMG00000128977.3|OTTHUMT00000250966.2|PAQR4-202|PAQR4|2685|protein_coding|	PAQR4	ENSG00000162073.14	protein_coding	532	982	150	True	150	327.0	1146.0	290	150	210	1173	cds_internal	142071.0	83825.0	27307.0	30939.0	947.1400146484376	0.8740373499010858	858
ENST00000574988.1|ENSG00000162073.14|OTTHUMG00000128977.3|OTTHUMT00000436740.1|PAQR4-204|PAQR4|869|protein_coding|	PAQR4	ENSG00000162073.14	protein_coding	218	668	150	True	150	214.0	832.0	184	223	150	1174	cds_internal	142071.0	30939.0	83825.0	27307.0	947.1400146484376	0.8740373499010857	859
ENST00000616016.5|ENSG00000187634.13|OTTHUMG00000040719.11|OTTHUMT00000316521.3|SAMD11-209|SAMD11|3465|protein_coding|	SAMD11	ENSG00000187634.13	protein_coding	1746	2196	150	True	150	509.0	3041.0	150	231	992	1175	cds_internal	64910.0	20837.0	13804.0	30269.0	432.73333740234375	0.9554948450819142	860
ENST00000618323.5|ENSG00000187634.13|OTTHUMG00000040719.11|-|SAMD11-213|SAMD11|3468|protein_coding|	SAMD11	ENSG00000187634.13	protein_coding	1749	2199	150	True	150	509.0	3044.0	150	231	993	1176	cds_internal	64910.0	20837.0	13804.0	30269.0	432.73333740234375	0.9554948450819142	861
ENST00000475956.5|ENSG00000174514.13|OTTHUMG00000037197.5|OTTHUMT00000090607.2|MFSD4A-204|MFSD4A|1475|nonsense_mediated_decay|	MFSD4A	ENSG00000174514.13	nonsense_mediated_decay	2	449	149	True	88	185.0	449.0	155	491	149	1220	includes_cds	4016.0	671.0	866.0	2479.0	26.953020095825195	0.8443122452685348	862
ENST00000375856.5|ENSG00000185950.9|OTTHUMG00000017338.3|OTTHUMT00000045755.3|IRS2-201|IRS2|8156|protein_coding|	IRS2	ENSG00000185950.9	protein_coding	3855	4302	149	True	149	531.0	4545.0	149	252	1455	1228	cds_internal	106814.0	65799.0	20770.0	20245.0	716.8724975585938	0.848441509011038	863
ENST00000359759.8|ENSG00000182871.16|OTTHUMG00000090407.6|-|COL18A1-203|COL18A1|6586|protein_coding|	COL18A1	ENSG00000182871.16	protein_coding	977	1424	149	True	149	0.0	5262.0	1754	240	149	1227	cds_internal	56741.0	32229.0	14063.0	10449.0	380.81207275390625	0.8907560962350042	864
ENST00000309415.8|ENSG00000172985.11|OTTHUMG00000153439.7|OTTHUMT00000331210.5|SH3RF3-201|SH3RF3|5948|protein_coding|	SH3RF3	ENSG00000172985.11	protein_coding	2014	2461	149	True	149	336.0	2982.0	908	149	177	1226	cds_internal	7972.0	4730.0	1411.0	1831.0	53.50335693359375	0.8684475294541083	865
ENST00000617146.5|ENSG00000277363.5|OTTHUMG00000188493.4|OTTHUMT00000477418.2|SRCIN1-213|SRCIN1|7065|protein_coding|	SRCIN1	ENSG00000277363.5	protein_coding	918	1367	149	True	149	248.0	3797.0	173	1265	214	1225	cds_internal	14933.0	2401.0	8161.0	4371.0	100.22147369384766	0.8953870770219069	866
ENST00000284262.3|ENSG00000154118.13|OTTHUMG00000137656.4|OTTHUMT00000269108.3|JPH3-201|JPH3|4382|protein_coding|	JPH3	ENSG00000154118.13	protein_coding	668	1117	149	True	149	639.0	2883.0	808	218	192	1223	cds_internal	17790.0	5474.0	9203.0	3113.0	119.3959732055664	0.9181023125995618	867
ENST00000651520.1|ENSG00000112297.18|-|OTTHUMT00000502716.1|CRYBG1-204|CRYBG1|2087|protein_coding|	CRYBG1	ENSG00000112297.18	protein_coding	1567	2015	149	True	149	324.0	2087.0	614	154	157	1222	cds_internal	30979.0	15884.0	8966.0	6129.0	207.91275024414065	0.9301847858892168	868
ENST00000324093.9|ENSG00000004399.13|OTTHUMG00000159547.15|OTTHUMT00000356132.4|PLXND1-201|PLXND1|6913|protein_coding|	PLXND1	ENSG00000004399.13	protein_coding	878	1326	149	True	149	38.0	5813.0	418	1937	179	1221	cds_internal	57024.0	38155.0	9418.0	9451.0	382.7113952636719	0.7866015666147247	869
ENST00000612431.1|ENSG00000277363.5|OTTHUMG00000188493.4|OTTHUMT00000477426.2|SRCIN1-211|SRCIN1|1431|protein_coding|	SRCIN1	ENSG00000277363.5	protein_coding	861	1310	149	True	149	11.0	1432.0	173	476	214	1219	cds_internal	14933.0	2401.0	8161.0	4371.0	100.22147369384766	0.8953870770219069	870
ENST00000622190.4|ENSG00000277363.5|OTTHUMG00000188493.4|OTTHUMT00000477420.1|SRCIN1-217|SRCIN1|4635|protein_coding|	SRCIN1	ENSG00000277363.5	protein_coding	33	482	149	True	149	1.0	2783.0	173	927	160	1207	cds_internal	14933.0	2401.0	8161.0	4371.0	100.22147369384766	0.8953870770219069	871
ENST00000621492.4|ENSG00000277363.5|OTTHUMG00000188493.4|OTTHUMT00000477419.1|SRCIN1-215|SRCIN1|4644|protein_coding|	SRCIN1	ENSG00000277363.5	protein_coding	910	1359	149	True	149	138.0	3789.0	214	173	1262	1217	cds_internal	14933.0	4371.0	2401.0	8161.0	100.22147369384766	0.8953870770219069	872
ENST00000269439.12|ENSG00000141622.14|OTTHUMG00000179230.5|OTTHUMT00000445358.2|ARK2C-201|ARK2C|7802|protein_coding|	ARK2C	ENSG00000141622.14	protein_coding	52	501	149	True	81	257.0	1295.0	167	225	431	1215	overlaps_upstream	15332.0	4605.0	4515.0	6212.0	102.89933013916016	0.9897298973522924	873
ENST00000621226.2|ENSG00000215182.8|OTTHUMG00000154270.5|OTTHUMT00000382518.3|MUC5AC-201|MUC5AC|17448|protein_coding|	MUC5AC	ENSG00000215182.8	protein_coding	7999	8448	149	True	149	47.0	17009.0	183	517	5669	1214	cds_internal	6176.0	1066.0	1679.0	3431.0	41.44966506958008	0.8955542286284215	874
ENST00000369215.5|ENSG00000112238.12|OTTHUMG00000015269.4|OTTHUMT00000041619.3|PRDM13-202|PRDM13|3129|protein_coding|	PRDM13	ENSG00000112238.12	protein_coding	1103	1551	149	True	149	202.0	2323.0	264	758	189	1212	cds_internal	3230.0	750.0	1145.0	1335.0	21.67785263061523	0.9756516871900016	875
ENST00000633556.3|ENSG00000112297.18|-|-|CRYBG1-203|CRYBG1|10039|protein_coding|	CRYBG1	ENSG00000112297.18	protein_coding	1594	2042	149	True	149	192.0	6585.0	2164	154	157	1211	cds_internal	30979.0	15884.0	8966.0	6129.0	207.91275024414065	0.9301847858892168	876
ENST00000382357.4|ENSG00000205927.5|OTTHUMG00000065032.6|OTTHUMT00000139662.3|OLIG2-202|OLIG2|2477|protein_coding|	OLIG2	ENSG00000205927.5	protein_coding	674	1123	149	True	149	154.0	1123.0	392	374	214	1209	cds_internal	32841.0	5464.0	21810.0	5567.0	220.40939331054688	0.7928909291076549	877
ENST00000622519.4|ENSG00000277363.5|OTTHUMG00000188493.4|OTTHUMT00000477421.2|SRCIN1-218|SRCIN1|5204|protein_coding|	SRCIN1	ENSG00000277363.5	protein_coding	605	1054	149	True	149	319.0	3355.0	1118	244	173	1208	cds_internal	14933.0	8161.0	4371.0	2401.0	100.22147369384766	0.8953870770219069	878
ENST00000333337.3|ENSG00000205927.5|OTTHUMG00000065032.6|OTTHUMT00000139663.1|OLIG2-201|OLIG2|3262|protein_coding|	OLIG2	ENSG00000205927.5	protein_coding	1448	1897	149	True	149	928.0	1897.0	392	366	214	1218	cds_internal	32841.0	5464.0	21810.0	5567.0	220.40939331054688	0.7928909291076549	879
ENST00000267803.8|ENSG00000140254.13|OTTHUMG00000131352.4|OTTHUMT00000254140.1|DUOXA1-201|DUOXA1|1996|protein_coding|	DUOXA1	ENSG00000140254.13	protein_coding	1335	1779	148	True	148	401.0	1850.0	148	567	178	1271	cds_internal	474.0	256.0	98.0	120.0	3.202702760696411	0.9160406049462746	880
ENST00000254963.7|ENSG00000132622.11|OTTHUMG00000031755.4|OTTHUMT00000077756.3|HSPA12B-201|HSPA12B|3133|protein_coding|	HSPA12B	ENSG00000132622.11	protein_coding	1583	2028	148	True	148	127.0	2185.0	183	728	232	1276	cds_internal	4147.0	638.0	2955.0	554.0	28.0202693939209	0.726700596178331	881
ENST00000559014.5|ENSG00000140254.13|OTTHUMG00000131352.4|OTTHUMT00000416237.1|DUOXA1-210|DUOXA1|1965|protein_coding|	DUOXA1	ENSG00000140254.13	protein_coding	1307	1751	148	True	148	373.0	1822.0	567	178	148	1274	cds_internal	474.0	98.0	120.0	256.0	3.202702760696411	0.9160406049462746	882
ENST00000395343.6|ENSG00000101191.17|OTTHUMG00000032945.4|OTTHUMT00000080091.3|DIDO1-207|DIDO1|8479|protein_coding|	DIDO1	ENSG00000101191.17	protein_coding	6541	6986	148	True	148	267.0	6987.0	253	163	2274	1273	cds_internal	113991.0	70874.0	22563.0	20554.0	770.20947265625	0.8419458837791328	883
ENST00000259271.7|ENSG00000136750.13|OTTHUMG00000017836.5|OTTHUMT00000047256.1|GAD2-201|GAD2|2462|protein_coding|	GAD2	ENSG00000136750.13	protein_coding	2	447	148	True	100	145.0	1900.0	149	633	162	1260	overlaps_upstream	13784.0	1859.0	9191.0	2734.0	93.1351318359375	0.7839997991645478	884
ENST00000270458.4|ENSG00000142408.7|OTTHUMG00000064908.3|OTTHUMT00000139361.3|CACNG8-201|CACNG8|8850|protein_coding|	CACNG8	ENSG00000142408.7	protein_coding	1036	1481	148	True	148	206.0	1481.0	239	218	493	1269	cds_internal	25127.0	3876.0	11017.0	10234.0	169.7770233154297	0.9245047689733752	885
ENST00000458508.6|ENSG00000090924.15|OTTHUMG00000152570.8|OTTHUMT00000464500.1|PLEKHG2-206|PLEKHG2|3898|protein_coding|	PLEKHG2	ENSG00000090924.15	protein_coding	3115	3559	148	True	148	126.0	3837.0	1279	148	186	1267	cds_internal	45478.0	25641.0	9303.0	10534.0	307.2837829589844	0.8979363818552102	886
ENST00000301332.3|ENSG00000167702.13|OTTHUMG00000165133.6|-|KIFC2-201|KIFC2|3247|protein_coding|	KIFC2	ENSG00000167702.13	protein_coding	2073	2518	148	True	148	65.0	2579.0	203	285	859	1264	cds_internal	6960.0	1988.0	2326.0	2646.0	47.02702713012695	0.9938681906474643	887
ENST00000430224.6|ENSG00000140254.13|OTTHUMG00000131352.4|OTTHUMT00000416239.2|DUOXA1-202|DUOXA1|1317|protein_coding|	DUOXA1	ENSG00000140254.13	protein_coding	800	1244	148	True	148	1.0	1315.0	438	178	148	1278	cds_internal	474.0	98.0	120.0	256.0	3.202702760696411	0.9160406049462746	888
ENST00000487137.7|ENSG00000139880.21|OTTHUMG00000028715.7|-|CDH24-204|CDH24|3415|protein_coding|	CDH24	ENSG00000139880.21	protein_coding	2139	2585	148	True	148	243.0	2586.0	169	264	816	1277	cds_internal	12667.0	2654.0	2597.0	7416.0	85.58783721923828	0.879093562309739	889
ENST00000376447.4|ENSG00000165105.10|OTTHUMG00000020100.2|OTTHUMT00000052825.2|RASEF-202|RASEF|5585|protein_coding|	RASEF	ENSG00000165105.10	protein_coding	2	448	148	True	57	276.0	2496.0	253	149	831	1286	overlaps_upstream	48025.0	23131.0	12518.0	12376.0	324.4932556152344	0.9573542150736698	890
ENST00000267383.5|ENSG00000139880.21|OTTHUMG00000028715.7|OTTHUMT00000257241.2|CDH24-201|CDH24|2873|protein_coding|	CDH24	ENSG00000139880.21	protein_coding	2104	2550	148	True	148	94.0	2551.0	850	169	264	1279	cds_internal	12667.0	7416.0	2654.0	2597.0	85.58783721923828	0.879093562309739	891
ENST00000266070.8|ENSG00000101191.17|OTTHUMG00000032945.4|-|DIDO1-201|DIDO1|8574|protein_coding|	DIDO1	ENSG00000101191.17	protein_coding	6631	7076	148	True	148	357.0	7077.0	253	163	2274	1283	cds_internal	113991.0	70874.0	22563.0	20554.0	770.20947265625	0.8419458837791328	892
ENST00000358752.4|ENSG00000196371.4|OTTHUMG00000167795.2|OTTHUMT00000396327.2|FUT4-201|FUT4|5975|protein_coding|	FUT4	ENSG00000196371.4	protein_coding	1357	1803	148	True	148	213.0	1803.0	531	174	236	1284	cds_internal	36239.0	23543.0	7029.0	5667.0	244.8581085205078	0.8087250154292535	893
ENST00000269394.4|ENSG00000141579.7|OTTHUMG00000177822.4|OTTHUMT00000439074.3|ZNF750-201|ZNF750|3158|protein_coding|	ZNF750	ENSG00000141579.7	protein_coding	492	937	148	True	148	279.0	2448.0	293	151	748	1285	cds_internal	2239.0	381.0	1599.0	259.0	15.128377914428713	0.7202646651755874	894
ENST00000329713.5|ENSG00000183496.6|OTTHUMG00000147356.4|OTTHUMT00000304000.2|MEX3B-201|MEX3B|3405|protein_coding|	MEX3B	ENSG00000183496.6	protein_coding	1404	1848	148	True	148	314.0	2021.0	148	652	200	1287	cds_internal	54896.0	9113.0	34142.0	11641.0	370.9189147949219	0.8395558584306039	895
ENST00000554034.5|ENSG00000139880.21|OTTHUMG00000028715.7|OTTHUMT00000413308.1|CDH24-205|CDH24|2759|protein_coding|	CDH24	ENSG00000139880.21	protein_coding	1990	2436	148	True	148	94.0	2437.0	812	169	264	1288	cds_internal	12667.0	7416.0	2654.0	2597.0	85.58783721923828	0.879093562309739	896
ENST00000254325.9|ENSG00000132005.9|OTTHUMG00000181979.4|OTTHUMT00000458510.2|RFX1-201|RFX1|4375|protein_coding|	RFX1	ENSG00000132005.9	protein_coding	1066	1510	148	True	148	271.0	3208.0	994	148	339	1289	cds_internal	63152.0	16517.0	18382.0	28253.0	426.70269775390625	0.9738251407655186	897
ENST00000399701.1|ENSG00000132622.11|OTTHUMG00000031755.4|OTTHUMT00000077757.3|HSPA12B-202|HSPA12B|3009|protein_coding|	HSPA12B	ENSG00000132622.11	protein_coding	1459	1904	148	True	148	261.0	2061.0	687	232	183	1290	cds_internal	4147.0	2955.0	554.0	638.0	28.0202693939209	0.726700596178331	898
ENST00000261917.4|ENSG00000138622.4|OTTHUMG00000137563.3|OTTHUMT00000268900.3|HCN4-201|HCN4|6922|protein_coding|	HCN4	ENSG00000138622.4	protein_coding	611	1056	148	True	122	689.0	4298.0	314	1245	256	1263	overlaps_upstream	7991.0	3889.0	2752.0	1350.0	53.99324417114258	0.9266307596649136	899
ENST00000425673.6|ENSG00000090924.15|OTTHUMG00000152570.8|OTTHUMT00000326802.3|PLEKHG2-203|PLEKHG2|8048|protein_coding|	PLEKHG2	ENSG00000090924.15	protein_coding	3932	4376	148	True	148	766.0	4924.0	186	1430	148	1266	cds_internal	45478.0	10534.0	25641.0	9303.0	307.2837829589844	0.8979363818552101	900
ENST00000429360.6|ENSG00000128309.17|OTTHUMG00000150543.2|-|MPST-206|MPST|1350|protein_coding|	MPST	ENSG00000128309.17	protein_coding	2	447	148	True	117	95.0	1046.0	149	179	348	1259	overlaps_upstream	324216.0	60289.0	65072.0	198855.0	2190.648681640625	0.8510373630234098	901
ENST00000418121.5|ENSG00000142700.12|OTTHUMG00000007884.4|OTTHUMT00000021723.3|DMRTA2-202|DMRTA2|2840|protein_coding|	DMRTA2	ENSG00000142700.12	protein_coding	229	674	148	True	148	97.0	1723.0	563	169	224	1245	cds_internal	8928.0	1794.0	5446.0	1688.0	60.32432556152344	0.8546281259781482	902
ENST00000677896.1|ENSG00000174080.12|OTTHUMG00000167090.4|-|CTSF-221|CTSF|2035|protein_coding|	CTSF	ENSG00000174080.12	protein_coding	2	446	148	True	108	121.0	1564.0	521	183	148	1230	overlaps_upstream	82602.0	15183.0	41560.0	25859.0	558.1216430664062	0.9289199035454938	903
ENST00000470110.2|ENSG00000197162.10|OTTHUMG00000176950.4|OTTHUMT00000350978.3|ZNF785-202|ZNF785|2867|protein_coding|	ZNF785	ENSG00000197162.10	protein_coding	612	1057	148	True	148	159.0	1329.0	258	161	414	1231	cds_internal	14735.0	3061.0	8655.0	3019.0	99.5608139038086	0.8772864246908884	904
ENST00000255608.9|ENSG00000133243.10|OTTHUMG00000180017.7|OTTHUMT00000449300.5|BTBD2-201|BTBD2|2629|protein_coding|	BTBD2	ENSG00000133243.10	protein_coding	2	448	148	True	145	12.0	1587.0	193	149	528	1233	overlaps_upstream	181900.0	92862.0	47766.0	41272.0	1229.0540771484375	0.9383754862552268	905
ENST00000256925.12|ENSG00000134508.13|OTTHUMG00000179186.5|OTTHUMT00000445198.2|CABLES1-201|CABLES1|5283|protein_coding|	CABLES1	ENSG00000134508.13	protein_coding	726	1171	148	True	148	278.0	2177.0	188	317	704	1234	cds_internal	46015.0	10203.0	10668.0	25144.0	310.91217041015625	0.9130675288129652	906
ENST00000681427.1|ENSG00000101160.15|OTTHUMG00000032858.3|-|CTSZ-228|CTSZ|1433|nonsense_mediated_decay|	CTSZ	ENSG00000101160.15	nonsense_mediated_decay	2	447	148	True	114	103.0	448.0	149	291	223	1236	overlaps_upstream	1116323.0	524349.0	214464.0	377510.0	7542.72314453125	0.9452864485761604	907
ENST00000340635.11|ENSG00000113448.21|OTTHUMG00000162218.9|OTTHUMT00000367940.4|PDE4D-203|PDE4D|8160|protein_coding|	PDE4D	ENSG00000113448.21	protein_coding	65	510	148	True	135	105.0	2532.0	170	187	822	1239	overlaps_upstream	2671.0	573.0	892.0	1206.0	18.04729652404785	0.9607672816264576	908
ENST00000404795.4|ENSG00000142700.12|OTTHUMG00000007884.4|OTTHUMT00000351074.2|DMRTA2-201|DMRTA2|3080|protein_coding|	DMRTA2	ENSG00000142700.12	protein_coding	469	914	148	True	148	337.0	1963.0	586	169	229	1242	cds_internal	8928.0	1794.0	5446.0	1688.0	60.32432556152344	0.8546281259781482	909
ENST00000395216.3|ENSG00000197162.10|OTTHUMG00000176950.4|OTTHUMT00000255529.3|ZNF785-201|ZNF785|3208|protein_coding|	ZNF785	ENSG00000197162.10	protein_coding	585	1030	148	True	148	87.0	1302.0	262	161	429	1244	cds_internal	14735.0	3061.0	8655.0	3019.0	99.5608139038086	0.8772864246908884	910
ENST00000613425.4|ENSG00000140254.13|OTTHUMG00000131352.4|-|DUOXA1-216|DUOXA1|1867|protein_coding|	DUOXA1	ENSG00000140254.13	protein_coding	1202	1646	148	True	148	403.0	1717.0	522	178	148	1238	cds_internal	474.0	98.0	120.0	256.0	3.202702760696411	0.9160406049462746	911
ENST00000205135.8|ENSG00000090924.15|OTTHUMG00000152570.8|OTTHUMT00000326804.2|PLEKHG2-201|PLEKHG2|4209|protein_coding|	PLEKHG2	ENSG00000090924.15	protein_coding	2769	3213	148	True	148	0.0	3761.0	148	186	1253	1246	cds_internal	45478.0	9303.0	10534.0	25641.0	307.2837829589844	0.8979363818552102	912
ENST00000380060.7|ENSG00000188158.17|OTTHUMG00000022799.5|OTTHUMT00000059120.2|NHS-201|NHS|8761|protein_coding|	NHS	ENSG00000188158.17	protein_coding	436	880	148	True	148	338.0	5228.0	255	148	1678	1255	cds_internal	13397.0	2799.0	3018.0	7580.0	90.52027130126952	0.8966958347737636	913
ENST00000397359.7|ENSG00000139880.21|OTTHUMG00000028715.7|-|CDH24-202|CDH24|3552|protein_coding|	CDH24	ENSG00000139880.21	protein_coding	2271	2717	148	True	148	261.0	2718.0	169	264	854	1247	cds_internal	12667.0	2654.0	2597.0	7416.0	85.58783721923828	0.879093562309739	914
ENST00000610704.5|ENSG00000170265.12|OTTHUMG00000158974.4|OTTHUMT00000352746.4|ZNF282-204|ZNF282|3651|protein_coding|	ZNF282	ENSG00000170265.12	protein_coding	1245	1690	148	True	148	44.0	2057.0	165	154	685	1229	cds_internal	130126.0	26003.0	24539.0	79584.0	879.229736328125	0.8529776809945191	915
ENST00000449079.7|ENSG00000088881.22|OTTHUMG00000031709.8|OTTHUMT00000077647.3|EBF4-202|EBF4|2788|nonsense_mediated_decay|	EBF4	ENSG00000088881.22	nonsense_mediated_decay	1442	1888	148	True	148	268.0	1888.0	289	629	168	1256	cds_internal	5906.0	1281.0	2726.0	1899.0	39.9054069519043	0.9586384267741592	916
ENST00000248071.6|ENSG00000127528.6|OTTHUMG00000182330.1|OTTHUMT00000460562.1|KLF2-201|KLF2|2820|protein_coding|	KLF2	ENSG00000127528.6	protein_coding	519	963	148	True	148	98.0	1163.0	148	171	387	1258	cds_internal	85659.0	15282.0	17121.0	53256.0	578.7770385742188	0.8417972341362081	917
ENST00000155840.12|ENSG00000053918.19|OTTHUMG00000009900.11|OTTHUMT00000027382.5|KCNQ1-201|KCNQ1|3224|protein_coding|	KCNQ1	ENSG00000053918.19	protein_coding	353	797	148	True	148	91.0	2119.0	313	706	148	1254	cds_internal	8669.0	1714.0	5216.0	1739.0	58.57432556152344	0.8632744748455351	918
ENST00000676302.1|ENSG00000188158.17|OTTHUMG00000022799.5|-|NHS-207|NHS|9044|protein_coding|	NHS	ENSG00000188158.17	protein_coding	656	1100	148	True	148	558.0	5511.0	1699	255	148	1252	cds_internal	13397.0	7580.0	2799.0	3018.0	90.52027130126952	0.8966958347737635	919
ENST00000369206.6|ENSG00000148704.13|OTTHUMG00000019117.5|OTTHUMT00000050559.4|VAX1-202|VAX1|1937|protein_coding|	VAX1	ENSG00000148704.13	protein_coding	647	1091	148	True	148	215.0	1217.0	186	399	148	1249	cds_internal	4364.0	884.0	908.0	2572.0	29.486486434936523	0.8753586807981294	920
ENST00000612661.2|ENSG00000277443.3|OTTHUMG00000188327.2|OTTHUMT00000476910.2|MARCKS-201|MARCKS|4296|protein_coding|	MARCKS	ENSG00000277443.3	protein_coding	955	1397	147	True	147	401.0	1397.0	201	155	389	1314	cds_internal	2143638.0	352661.0	400765.0	1390212.0	14582.5712890625	0.8112565391050646	921
ENST00000531922.2|ENSG00000167994.13|OTTHUMG00000167524.4|OTTHUMT00000394922.3|RAB3IL1-205|RAB3IL1|2486|protein_coding|	RAB3IL1	ENSG00000167994.13	protein_coding	751	1193	147	True	147	76.0	1507.0	502	158	206	1323	cds_internal	32614.0	10183.0	8318.0	14113.0	221.86395263671875	0.977946798679433	922
ENST00000498907.3|ENSG00000245848.3|OTTHUMG00000161461.2|OTTHUMT00000365012.2|CEBPA-201|CEBPA|2601|protein_coding|	CEBPA	ENSG00000245848.3	protein_coding	626	1069	147	True	147	121.0	1195.0	398	157	150	1322	cds_internal	115190.0	18532.0	18390.0	78268.0	783.60546875	0.7731956829449648	923
ENST00000263388.7|ENSG00000074181.9|OTTHUMG00000183217.4|OTTHUMT00000465714.3|NOTCH3-201|NOTCH3|8680|protein_coding|	NOTCH3	ENSG00000074181.9	protein_coding	3904	4345	147	True	147	91.0	7054.0	2351	147	297	1321	cds_internal	54391.0	33194.0	11930.0	9267.0	370.0068054199219	0.8516807320866119	924
ENST00000565624.3|ENSG00000225614.4|OTTHUMG00000173151.5|OTTHUMT00000423023.4|ZNF469-202|ZNF469|13770|protein_coding|	ZNF469	ENSG00000225614.4	protein_coding	2237	2678	147	True	147	487.0	12346.0	271	3959	147	1320	cds_internal	2991.0	754.0	1500.0	737.0	20.346939086914062	0.945411772885053	925
ENST00000680143.1|ENSG00000112787.14|OTTHUMG00000167991.5|-|FBRSL1-209|FBRSL1|4839|protein_coding|	FBRSL1	ENSG00000112787.14	protein_coding	2857	3298	147	True	147	420.0	3426.0	1060	147	302	1319	cds_internal	50354.0	28216.0	11268.0	10870.0	342.5442199707031	0.9016044423895764	926
ENST00000396720.7|ENSG00000063169.12|OTTHUMG00000183263.3|OTTHUMT00000465846.2|BICRA-201|BICRA|5739|protein_coding|	BICRA	ENSG00000063169.12	protein_coding	1767	2209	147	True	147	194.0	4874.0	198	549	1567	1318	cds_internal	16711.0	3489.0	3845.0	9377.0	113.6802749633789	0.9005373439924322	927
ENST00000375856.5|ENSG00000185950.9|OTTHUMG00000017338.3|OTTHUMT00000045755.3|IRS2-201|IRS2|8156|protein_coding|	IRS2	ENSG00000185950.9	protein_coding	2565	3006	147	True	147	531.0	4545.0	147	275	1455	1317	cds_internal	86274.0	53084.0	17802.0	15388.0	586.89794921875	0.8483054122117317	928
ENST00000378531.8|ENSG00000116151.14|OTTHUMG00000001402.7|OTTHUMT00000004055.2|MORN1-203|MORN1|1645|protein_coding|	MORN1	ENSG00000116151.14	protein_coding	833	1274	147	True	147	22.0	1513.0	504	196	147	1326	cds_internal	13457.0	6122.0	3071.0	4264.0	91.54421997070312	0.964535847977853	929
ENST00000614245.2|ENSG00000063169.12|OTTHUMG00000183263.3|-|BICRA-204|BICRA|5699|protein_coding|	BICRA	ENSG00000063169.12	protein_coding	1782	2224	147	True	147	935.0	4889.0	198	549	1526	1315	cds_internal	16711.0	3489.0	3845.0	9377.0	113.6802749633789	0.9005373439924322	930
ENST00000650108.1|ENSG00000112787.14|OTTHUMG00000167991.5|OTTHUMT00000397537.2|FBRSL1-208|FBRSL1|5556|protein_coding|	FBRSL1	ENSG00000112787.14	protein_coding	3574	4015	147	True	147	1020.0	4143.0	1099	147	302	1313	cds_internal	50354.0	28216.0	11268.0	10870.0	342.5442199707031	0.9016044423895764	931
ENST00000437464.1|ENSG00000225614.4|OTTHUMG00000173151.5|-|ZNF469-201|ZNF469|13203|protein_coding|	ZNF469	ENSG00000225614.4	protein_coding	1750	2191	147	True	147	0.0	11775.0	3925	147	271	1307	cds_internal	2991.0	1500.0	737.0	754.0	20.346939086914062	0.945411772885053	932
ENST00000340652.5|ENSG00000188730.5|OTTHUMG00000129265.3|OTTHUMT00000251375.3|VWC2-201|VWC2|11322|protein_coding|	VWC2	ENSG00000188730.5	protein_coding	859	1301	147	True	147	579.0	1554.0	326	191	153	1306	cds_internal	3373.0	2133.0	585.0	655.0	22.94557762145996	0.830058097161357	933
ENST00000427699.5|ENSG00000108846.16|OTTHUMG00000162245.6|OTTHUMT00000368084.1|ABCC3-202|ABCC3|1881|protein_coding|	ABCC3	ENSG00000108846.16	protein_coding	2	444	147	True	121	80.0	1796.0	148	151	598	1304	overlaps_upstream	144499.0	28908.0	31263.0	84328.0	982.9863891601562	0.8805858123199578	934
ENST00000594866.3|ENSG00000063169.12|OTTHUMG00000183263.3|OTTHUMT00000465847.2|BICRA-202|BICRA|5687|protein_coding|	BICRA	ENSG00000063169.12	protein_coding	1715	2157	147	True	147	142.0	4822.0	549	1567	198	1299	cds_internal	16711.0	3845.0	9377.0	3489.0	113.6802749633789	0.9005373439924322	935
ENST00000374979.8|ENSG00000120458.13|OTTHUMG00000165931.4|OTTHUMT00000387084.1|MSANTD2-202|MSANTD2|2384|protein_coding|	MSANTD2	ENSG00000120458.13	protein_coding	120	561	147	True	147	27.0	1704.0	147	201	567	1297	cds_internal	41892.0	9910.0	7481.0	24501.0	284.9795837402344	0.8759817626860222	936
ENST00000322002.5|ENSG00000176887.7|OTTHUMG00000090333.2|OTTHUMT00000206698.2|SOX11-201|SOX11|9002|protein_coding|	SOX11	ENSG00000176887.7	protein_coding	52	495	147	True	52	338.0	1661.0	165	318	553	1295	overlaps_upstream	296606.0	115702.0	62261.0	118643.0	2017.7279052734375	0.9661504566144036	937
ENST00000434748.2|ENSG00000112787.14|OTTHUMG00000167991.5|OTTHUMT00000397404.2|FBRSL1-201|FBRSL1|5568|protein_coding|	FBRSL1	ENSG00000112787.14	protein_coding	3586	4027	147	True	147	1020.0	4155.0	1103	147	302	1294	cds_internal	50354.0	28216.0	11268.0	10870.0	342.5442199707031	0.9016044423895764	938
ENST00000422806.2|ENSG00000235608.2|OTTHUMG00000160165.3|OTTHUMT00000359457.3|NKX1-1-201|NKX1-1|1347|protein_coding|	NKX1-1	ENSG00000235608.2	protein_coding	11	452	147	True	147	1.0	1345.0	448	338	147	1291	cds_internal	59.0	30.0	12.0	17.0	0.4013605415821075	0.9342337666325417	939
ENST00000302754.6|ENSG00000171223.6|OTTHUMG00000180373.2|OTTHUMT00000451015.2|JUNB-201|JUNB|1830|protein_coding|	JUNB	ENSG00000171223.6	protein_coding	743	1184	147	True	147	286.0	1327.0	378	439	147	1309	cds_internal	857668.0	151634.0	547242.0	158792.0	5834.47607421875	0.824048779130991	940
ENST00000608642.6|ENSG00000133424.22|OTTHUMG00000150914.20|OTTHUMT00000333884.3|LARGE1-212|LARGE1|6337|protein_coding|	LARGE1	ENSG00000133424.22	protein_coding	49	488	146	True	146	1.0	1798.0	599	205	162	1362	cds_internal	38379.0	16331.0	10372.0	11676.0	262.869873046875	0.9823351030438872	941
ENST00000276654.10|ENSG00000147650.12|OTTHUMG00000164892.6|OTTHUMT00000380821.1|LRP12-201|LRP12|4378|protein_coding|	LRP12	ENSG00000147650.12	protein_coding	27	465	146	True	34	362.0	2939.0	146	979	179	1365	overlaps_upstream	105495.0	53948.0	30072.0	21475.0	722.5684814453125	0.9327644476269508	942
ENST00000430220.7|ENSG00000133424.22|OTTHUMG00000150914.20|OTTHUMT00000320569.15|LARGE1-208|LARGE1|1282|protein_coding|	LARGE1	ENSG00000133424.22	protein_coding	200	639	146	True	146	152.0	1283.0	164	427	205	1364	cds_internal	38379.0	11676.0	16331.0	10372.0	262.869873046875	0.9823351030438872	943
ENST00000674789.1|ENSG00000133424.22|OTTHUMG00000150914.20|-|LARGE1-220|LARGE1|2533|protein_coding|	LARGE1	ENSG00000133424.22	protein_coding	251	690	146	True	146	203.0	2324.0	164	774	205	1363	cds_internal	38379.0	11676.0	16331.0	10372.0	262.869873046875	0.9823351030438872	944
ENST00000423375.2|ENSG00000133424.22|OTTHUMG00000150914.20|OTTHUMT00000320567.2|LARGE1-207|LARGE1|1556|protein_coding|	LARGE1	ENSG00000133424.22	protein_coding	474	913	146	True	146	426.0	1557.0	205	164	406	1357	cds_internal	38379.0	10372.0	11676.0	16331.0	262.869873046875	0.9823351030438872	945
ENST00000313080.8|ENSG00000129667.13|OTTHUMG00000180180.3|OTTHUMT00000450134.1|RHBDF2-201|RHBDF2|3582|protein_coding|	RHBDF2	ENSG00000129667.13	protein_coding	2318	2757	146	True	146	275.0	2843.0	179	898	234	1361	cds_internal	82734.0	15405.0	23277.0	44052.0	566.6712036132812	0.9151256596625482	946
ENST00000335017.1|ENSG00000187166.1|OTTHUMG00000169904.1|OTTHUMT00000406516.1|H1-7-201|H1-7|1300|protein_coding|	H1-7	ENSG00000187166.1	protein_coding	535	973	146	True	146	312.0	1077.0	275	146	236	1360	cds_internal	1039.0	507.0	290.0	242.0	7.116438388824463	0.9518220562659948	947
ENST00000599703.1|ENSG00000176909.12|OTTHUMG00000183322.4|OTTHUMT00000466182.2|MAMSTR-205|MAMSTR|714|protein_coding|	MAMSTR	ENSG00000176909.12	protein_coding	60	498	146	True	146	57.0	715.0	146	209	237	1359	cds_internal	8418.0	3195.0	2152.0	3071.0	57.65753555297851	0.986929784269233	948
ENST00000423312.7|ENSG00000066735.16|OTTHUMG00000154986.3|OTTHUMT00000414356.2|KIF26A-202|KIF26A|6889|protein_coding|	KIF26A	ENSG00000066735.16	protein_coding	71	510	146	True	124	136.0	5782.0	170	1927	228	1358	overlaps_upstream	19880.0	5806.0	8693.0	5381.0	136.1643829345703	0.9784190766723536	949
ENST00000432776.6|ENSG00000133424.22|OTTHUMG00000150914.20|OTTHUMT00000320568.2|LARGE1-209|LARGE1|1511|protein_coding|	LARGE1	ENSG00000133424.22	protein_coding	429	868	146	True	146	381.0	1512.0	205	164	461	1367	cds_internal	38379.0	10372.0	11676.0	16331.0	262.869873046875	0.9823351030438872	950
ENST00000676070.1|ENSG00000133424.22|OTTHUMG00000150914.20|-|LARGE1-228|LARGE1|3912|protein_coding|	LARGE1	ENSG00000133424.22	protein_coding	340	779	146	True	146	292.0	2560.0	789	205	164	1366	cds_internal	38379.0	16331.0	10372.0	11676.0	262.869873046875	0.9823351030438872	951
ENST00000328205.9|ENSG00000183814.16|OTTHUMG00000037557.4|OTTHUMT00000091523.2|LIN9-201|LIN9|3567|protein_coding|	LIN9	ENSG00000183814.16	protein_coding	130	568	146	True	7	547.0	2221.0	717	146	205	1372	overlaps_upstream	5594.0	1495.0	2636.0	1463.0	38.315067291259766	0.9630163485795152	952
ENST00000434071.6|ENSG00000133424.22|OTTHUMG00000150914.20|OTTHUMT00000320566.2|LARGE1-210|LARGE1|1367|protein_coding|	LARGE1	ENSG00000133424.22	protein_coding	285	724	146	True	146	237.0	1368.0	205	164	406	1368	cds_internal	38379.0	10372.0	11676.0	16331.0	262.869873046875	0.9823351030438872	953
ENST00000675367.1|ENSG00000129667.13|OTTHUMG00000180180.3|-|RHBDF2-220|RHBDF2|3511|protein_coding|	RHBDF2	ENSG00000129667.13	protein_coding	2247	2686	146	True	146	291.0	2772.0	234	179	869	1369	cds_internal	82734.0	44052.0	15405.0	23277.0	566.6712036132812	0.9151256596625482	954
ENST00000476315.2|ENSG00000133424.22|OTTHUMG00000150914.20|OTTHUMT00000320575.1|LARGE1-211|LARGE1|1139|protein_coding|	LARGE1	ENSG00000133424.22	protein_coding	49	488	146	True	146	1.0	811.0	270	205	162	1370	cds_internal	38379.0	16331.0	10372.0	11676.0	262.869873046875	0.9823351030438872	955
ENST00000591885.5|ENSG00000129667.13|OTTHUMG00000180180.3|OTTHUMT00000450136.1|RHBDF2-215|RHBDF2|3599|protein_coding|	RHBDF2	ENSG00000129667.13	protein_coding	2508	2947	146	True	146	552.0	3033.0	234	179	869	1371	cds_internal	82734.0	44052.0	15405.0	23277.0	566.6712036132812	0.9151256596625482	956
ENST00000341846.10|ENSG00000137699.17|OTTHUMG00000140377.8|OTTHUMT00000277108.3|TRIM29-201|TRIM29|2977|protein_coding|	TRIM29	ENSG00000137699.17	protein_coding	303	741	146	True	146	83.0	1847.0	146	596	197	1373	cds_internal	57646.0	8941.0	37004.0	11701.0	394.8356018066406	0.8167575002407379	957
ENST00000674543.1|ENSG00000133424.22|OTTHUMG00000150914.20|-|LARGE1-215|LARGE1|5261|nonsense_mediated_decay|	LARGE1	ENSG00000133424.22	nonsense_mediated_decay	484	923	146	True	146	436.0	2197.0	661	205	164	1374	cds_internal	38379.0	16331.0	10372.0	11676.0	262.869873046875	0.9823351030438872	958
ENST00000413114.6|ENSG00000133424.22|OTTHUMG00000150914.20|OTTHUMT00000320565.2|LARGE1-204|LARGE1|3987|protein_coding|	LARGE1	ENSG00000133424.22	protein_coding	415	854	146	True	146	367.0	2635.0	785	205	164	1375	cds_internal	38379.0	16331.0	10372.0	11676.0	262.869873046875	0.9823351030438872	959
ENST00000310389.6|ENSG00000175414.7|OTTHUMG00000130655.3|OTTHUMT00000253145.3|ARL10-201|ARL10|10826|protein_coding|	ARL10	ENSG00000175414.7	protein_coding	2	442	146	True	121	77.0	809.0	152	147	269	1376	overlaps_upstream	62738.0	11518.0	12205.0	39015.0	429.71234130859375	0.8420442259066498	960
ENST00000346027.10|ENSG00000146872.19|OTTHUMG00000179176.3|OTTHUMT00000445139.1|TLK2-203|TLK2|5640|protein_coding|	TLK2	ENSG00000146872.19	protein_coding	33	472	146	True	0	471.0	2721.0	896	157	160	1380	overlaps_upstream	23752.0	7196.0	7483.0	9073.0	162.6849365234375	0.9951499126335652	961
ENST00000676370.1|ENSG00000133424.22|OTTHUMG00000150914.20|OTTHUMT00000320564.1|LARGE1-232|LARGE1|3823|protein_coding|	LARGE1	ENSG00000133424.22	protein_coding	251	690	146	True	146	203.0	2471.0	164	823	205	1355	cds_internal	38379.0	11676.0	16331.0	10372.0	262.869873046875	0.9823351030438872	962
ENST00000473063.2|ENSG00000005483.23|OTTHUMG00000157277.5|OTTHUMT00000348703.2|KMT2E-206|KMT2E|5896|protein_coding|	KMT2E	ENSG00000005483.23	protein_coding	5453	5893	146	True	146	445.0	5893.0	284	1824	147	1356	cds_internal	46250.0	11339.0	23739.0	11172.0	316.78082275390625	0.937685534787237	963
ENST00000354992.7|ENSG00000133424.22|OTTHUMG00000150914.20|OTTHUMT00000320515.2|LARGE1-201|LARGE1|4193|protein_coding|	LARGE1	ENSG00000133424.22	protein_coding	621	1060	146	True	146	573.0	2841.0	205	164	785	1331	cds_internal	38379.0	10372.0	11676.0	16331.0	262.869873046875	0.9823351030438872	964
ENST00000397394.8|ENSG00000133424.22|OTTHUMG00000150914.20|-|LARGE1-202|LARGE1|4753|protein_coding|	LARGE1	ENSG00000133424.22	protein_coding	613	1052	146	True	146	565.0	2833.0	821	205	164	1353	cds_internal	38379.0	16331.0	10372.0	11676.0	262.869873046875	0.9823351030438872	965
ENST00000621654.2|ENSG00000273604.2|OTTHUMG00000188495.2|OTTHUMT00000477428.2|EPOP-201|EPOP|3255|protein_coding|	EPOP	ENSG00000273604.2	protein_coding	764	1204	146	True	146	463.0	1600.0	439	160	244	1341	cds_internal	23616.0	6427.0	5472.0	11717.0	161.75341796875	0.9473200646673496	966
ENST00000676132.1|ENSG00000133424.22|OTTHUMG00000150914.20|-|LARGE1-230|LARGE1|3822|protein_coding|	LARGE1	ENSG00000133424.22	protein_coding	250	689	146	True	146	202.0	2470.0	785	205	164	1352	cds_internal	38379.0	16331.0	10372.0	11676.0	262.869873046875	0.9823351030438872	967
ENST00000676031.1|ENSG00000133424.22|OTTHUMG00000150914.20|-|LARGE1-227|LARGE1|3797|nonsense_mediated_decay|	LARGE1	ENSG00000133424.22	nonsense_mediated_decay	131	570	146	True	146	83.0	1592.0	164	530	205	1329	cds_internal	38379.0	11676.0	16331.0	10372.0	262.869873046875	0.9823351030438872	968
ENST00000575124.1|ENSG00000006327.14|OTTHUMG00000129001.2|OTTHUMT00000436966.1|TNFRSF12A-206|TNFRSF12A|1133|protein_coding|	TNFRSF12A	ENSG00000006327.14	protein_coding	2	442	146	True	139	23.0	701.0	191	147	233	1332	overlaps_upstream	1596001.0	456371.0	323014.0	816616.0	10931.513671875	0.9322488811317838	969
ENST00000621732.4|ENSG00000230657.8|OTTHUMG00000169116.3|-|PRB4-203|PRB4|709|protein_coding|	PRB4	ENSG00000230657.8	protein_coding	131	571	146	True	146	38.0	572.0	159	190	155	1333	cds_internal	21.0	6.0	6.0	9.0	0.1438356190919876	0.9821410328348752	970
ENST00000379453.6|ENSG00000171873.8|OTTHUMG00000031779.5|OTTHUMT00000077812.4|ADRA1D-201|ADRA1D|2942|protein_coding|	ADRA1D	ENSG00000171873.8	protein_coding	1522	1960	146	True	146	331.0	2047.0	651	146	244	1334	cds_internal	6822.0	1625.0	3521.0	1676.0	46.72602844238281	0.935695364801446	971
ENST00000674668.1|ENSG00000133424.22|OTTHUMG00000150914.20|-|LARGE1-217|LARGE1|3577|protein_coding|	LARGE1	ENSG00000133424.22	protein_coding	131	570	146	True	146	83.0	2225.0	164	741	205	1336	cds_internal	38379.0	11676.0	16331.0	10372.0	262.869873046875	0.9823351030438872	972
ENST00000609799.6|ENSG00000133424.22|OTTHUMG00000150914.20|OTTHUMT00000325301.1|LARGE1-213|LARGE1|6058|protein_coding|	LARGE1	ENSG00000133424.22	protein_coding	49	488	146	True	146	1.0	1519.0	506	205	162	1337	cds_internal	38379.0	16331.0	10372.0	11676.0	262.869873046875	0.9823351030438872	973
ENST00000295440.2|ENSG00000163273.4|OTTHUMG00000133232.3|OTTHUMT00000256970.2|NPPC-201|NPPC|500|protein_coding|	NPPC	ENSG00000163273.4	protein_coding	2	440	146	True	120	80.0	458.0	166	152	146	1338	overlaps_upstream	36568.0	7519.0	22001.0	7048.0	250.46575927734375	0.8631325600326779	974
ENST00000477084.1|ENSG00000184083.12|OTTHUMG00000021625.4|OTTHUMT00000354551.2|FAM120C-203|FAM120C|1140|protein_coding|	FAM120C	ENSG00000184083.12	protein_coding	231	669	146	True	146	84.0	798.0	146	301	265	1340	cds_internal	83451.0	47742.0	18462.0	17247.0	571.5822143554688	0.8911858274821148	975
ENST00000402320.6|ENSG00000133424.22|OTTHUMG00000150914.20|OTTHUMT00000320516.1|LARGE1-203|LARGE1|3967|protein_coding|	LARGE1	ENSG00000133424.22	protein_coding	551	990	146	True	146	503.0	2615.0	164	769	205	1330	cds_internal	38379.0	11676.0	16331.0	10372.0	262.869873046875	0.9823351030438872	976
ENST00000328235.4|ENSG00000184083.12|OTTHUMG00000021625.4|OTTHUMT00000354550.2|FAM120C-201|FAM120C|3716|protein_coding|	FAM120C	ENSG00000184083.12	protein_coding	205	643	146	True	146	58.0	2743.0	914	146	256	1342	cds_internal	83451.0	17247.0	47742.0	18462.0	571.5822143554688	0.8911858274821148	977
ENST00000375180.7|ENSG00000184083.12|OTTHUMG00000021625.4|OTTHUMT00000056795.4|FAM120C-202|FAM120C|8056|protein_coding|	FAM120C	ENSG00000184083.12	protein_coding	204	642	146	True	146	57.0	3345.0	146	256	1114	1344	cds_internal	83451.0	47742.0	18462.0	17247.0	571.5822143554688	0.8911858274821148	978
ENST00000368742.4|ENSG00000203782.6|OTTHUMG00000013938.2|OTTHUMT00000039107.2|LORICRIN-201|LORICRIN|1245|protein_coding|	LORICRIN	ENSG00000203782.6	protein_coding	567	1006	146	True	146	70.0	1006.0	168	335	320	1345	cds_internal	3110.0	657.0	1389.0	1064.0	21.30137062072754	0.96065494113395	979
ENST00000675382.1|ENSG00000133424.22|OTTHUMG00000150914.20|-|LARGE1-225|LARGE1|3539|nonsense_mediated_decay|	LARGE1	ENSG00000133424.22	nonsense_mediated_decay	131	570	146	True	146	83.0	1478.0	164	492	205	1346	cds_internal	38379.0	11676.0	16331.0	10372.0	262.869873046875	0.9823351030438872	980
ENST00000311117.8|ENSG00000005483.23|OTTHUMG00000157277.5|OTTHUMT00000348697.2|KMT2E-202|KMT2E|7782|protein_coding|	KMT2E	ENSG00000005483.23	protein_coding	5653	6093	146	True	146	519.0	6093.0	1866	159	292	1347	cds_internal	46250.0	23739.0	11172.0	11339.0	316.78082275390625	0.937685534787237	981
ENST00000676126.1|ENSG00000133424.22|OTTHUMG00000150914.20|-|LARGE1-229|LARGE1|3424|protein_coding|	LARGE1	ENSG00000133424.22	protein_coding	131	570	146	True	146	83.0	2072.0	164	690	205	1348	cds_internal	38379.0	11676.0	16331.0	10372.0	262.869873046875	0.9823351030438872	982
ENST00000610186.6|ENSG00000133424.22|OTTHUMG00000150914.20|OTTHUMT00000333885.2|LARGE1-214|LARGE1|6484|protein_coding|	LARGE1	ENSG00000133424.22	protein_coding	49	488	146	True	146	1.0	1945.0	648	205	162	1349	cds_internal	38379.0	16331.0	10372.0	11676.0	262.869873046875	0.9823351030438872	983
ENST00000485649.3|ENSG00000173638.19|OTTHUMG00000090397.9|OTTHUMT00000474191.1|SLC19A1-209|SLC19A1|1896|protein_coding|	SLC19A1	ENSG00000173638.19	protein_coding	147	587	146	True	146	101.0	1754.0	336	584	161	1350	cds_internal	276887.0	49977.0	171653.0	55257.0	1896.486328125	0.843840749453052	984
ENST00000675416.1|ENSG00000133424.22|OTTHUMG00000150914.20|-|LARGE1-226|LARGE1|3824|protein_coding|	LARGE1	ENSG00000133424.22	protein_coding	252	691	146	True	146	204.0	2472.0	205	164	794	1351	cds_internal	38379.0	10372.0	11676.0	16331.0	262.869873046875	0.9823351030438872	985
ENST00000445719.2|ENSG00000230657.8|OTTHUMG00000169116.3|OTTHUMT00000402309.1|PRB4-202|PRB4|586|protein_coding|	PRB4	ENSG00000230657.8	protein_coding	131	571	146	True	146	38.0	572.0	159	190	151	1343	cds_internal	21.0	6.0	6.0	9.0	0.1438356190919876	0.9821410328348752	986
ENST00000545626.5|ENSG00000251655.7|OTTHUMG00000157263.4|OTTHUMT00000402310.1|PRB1-203|PRB1|710|protein_coding|	PRB1	ENSG00000251655.7	protein_coding	130	567	145	True	145	34.0	568.0	189	159	164	1420	cds_internal	122.0	31.0	63.0	28.0	0.8413792848587036	0.93499288448444	987
ENST00000382160.1|ENSG00000205864.1|OTTHUMG00000043932.2|OTTHUMT00000102339.2|KRTAP5-6-201|KRTAP5-6|561|protein_coding|	KRTAP5-6	ENSG00000205864.1	protein_coding	2	438	145	True	129	51.0	438.0	146	154	148	1423	includes_cds	16.0	2.0	14.0	0.0	0.1103448271751403	0.3429509801981277	988
ENST00000413817.8|ENSG00000205593.12|OTTHUMG00000150210.7|OTTHUMT00000316845.4|DENND6B-201|DENND6B|4891|protein_coding|	DENND6B	ENSG00000205593.12	protein_coding	2	439	145	True	138	25.0	1780.0	593	146	184	1421	overlaps_upstream	34707.0	12488.0	11390.0	10829.0	239.3586273193359	0.9983962237383632	989
ENST00000637179.1|ENSG00000215912.13|OTTHUMG00000000539.10|-|TTC34-202|TTC34|1775|protein_coding|	TTC34	ENSG00000215912.13	protein_coding	969	1405	145	True	145	75.0	1773.0	176	195	590	1416	cds_internal	170.0	65.0	56.0	49.0	1.1724138259887695	0.9939366469621818	990
ENST00000218147.11|ENSG00000085185.16|OTTHUMG00000022379.7|OTTHUMT00000058223.2|BCORL1-201|BCORL1|6860|protein_coding|	BCORL1	ENSG00000085185.16	protein_coding	1009	1446	145	True	145	197.0	5330.0	164	147	1714	1419	cds_internal	34112.0	6152.0	8454.0	19506.0	235.2551727294922	0.886795641270723	991
ENST00000424776.5|ENSG00000175718.10|OTTHUMG00000022230.3|OTTHUMT00000057968.3|RBMXL3-201|RBMXL3|3459|protein_coding|	RBMXL3	ENSG00000175718.10	protein_coding	418	855	145	True	145	32.0	3233.0	205	160	1074	1418	cds_internal	126.0	14.0	28.0	84.0	0.8689655065536499	0.7725068857142601	992
ENST00000401095.9|ENSG00000215912.13|OTTHUMG00000000539.10|OTTHUMT00000001290.10|TTC34-201|TTC34|7780|protein_coding|	TTC34	ENSG00000215912.13	protein_coding	2592	3028	145	True	145	159.0	3396.0	176	195	1131	1417	cds_internal	170.0	65.0	56.0	49.0	1.1724138259887695	0.9939366469621818	993
ENST00000540052.6|ENSG00000085185.16|OTTHUMG00000022379.7|OTTHUMT00000058225.1|BCORL1-204|BCORL1|7465|protein_coding|	BCORL1	ENSG00000085185.16	protein_coding	984	1421	145	True	145	172.0	5527.0	147	1788	164	1427	cds_internal	34112.0	8454.0	19506.0	6152.0	235.2551727294922	0.886795641270723	994
ENST00000401470.3|ENSG00000196422.11|OTTHUMG00000020904.4|OTTHUMT00000054988.2|PPP1R26-202|PPP1R26|4769|protein_coding|	PPP1R26	ENSG00000196422.11	protein_coding	3408	3843	145	True	145	386.0	4013.0	145	186	1253	1426	cds_internal	16143.0	3179.0	3490.0	9474.0	111.3310317993164	0.8773594340363837	995
ENST00000379289.6|ENSG00000162571.14|OTTHUMG00000000851.6|OTTHUMT00000530342.1|TTLL10-202|TTLL10|2288|protein_coding|	TTLL10	ENSG00000162571.14	protein_coding	90	526	145	True	116	177.0	2196.0	702	175	184	1432	overlaps_upstream	462.0	133.0	238.0	91.0	3.186206817626953	0.9286132727037132	996
ENST00000496902.7|ENSG00000106038.13|OTTHUMG00000023093.12|OTTHUMT00000358750.6|EVX1-202|EVX1|2858|protein_coding|	EVX1	ENSG00000106038.13	protein_coding	1010	1446	145	True	145	229.0	1450.0	191	483	204	1428	cds_internal	512.0	112.0	297.0	103.0	3.531034469604492	0.8838117167913054	997
ENST00000605660.1|ENSG00000196422.11|OTTHUMG00000020904.4|OTTHUMT00000468392.1|PPP1R26-206|PPP1R26|4502|protein_coding|	PPP1R26	ENSG00000196422.11	protein_coding	3141	3576	145	True	145	119.0	3746.0	145	186	1241	1429	cds_internal	16143.0	3179.0	3490.0	9474.0	111.3310317993164	0.8773594340363837	998
ENST00000375135.4|ENSG00000102302.8|OTTHUMG00000021627.2|OTTHUMT00000056801.2|FGD1-201|FGD1|4343|protein_coding|	FGD1	ENSG00000102302.8	protein_coding	702	1137	145	True	111	803.0	3686.0	145	1065	171	1430	overlaps_upstream	23808.0	11578.0	5616.0	6614.0	164.19309997558594	0.953133952079978	999
ENST00000605286.5|ENSG00000196422.11|OTTHUMG00000020904.4|OTTHUMT00000468389.1|PPP1R26-205|PPP1R26|4744|protein_coding|	PPP1R26	ENSG00000196422.11	protein_coding	3383	3818	145	True	145	361.0	3988.0	186	1253	145	1431	cds_internal	16143.0	3490.0	9474.0	3179.0	111.3310317993164	0.8773594340363837	1000
ENST00000602540.5|ENSG00000139289.15|OTTHUMG00000169783.2|OTTHUMT00000467760.1|PHLDA1-202|PHLDA1|5741|protein_coding|	PHLDA1	ENSG00000139289.15	protein_coding	629	1066	145	True	145	287.0	1067.0	269	355	200	1433	cds_internal	971067.0	194124.0	567403.0	209540.0	6697.013671875	0.8799237570634723	1001
ENST00000604351.5|ENSG00000196422.11|OTTHUMG00000020904.4|OTTHUMT00000468390.1|PPP1R26-204|PPP1R26|4640|protein_coding|	PPP1R26	ENSG00000196422.11	protein_coding	3279	3714	145	True	145	257.0	3884.0	145	186	1253	1434	cds_internal	16143.0	3179.0	3490.0	9474.0	111.3310317993164	0.8773594340363837	1002
ENST00000266671.10|ENSG00000139289.15|OTTHUMG00000169783.2|OTTHUMT00000405846.2|PHLDA1-201|PHLDA1|5913|protein_coding|	PHLDA1	ENSG00000139289.15	protein_coding	801	1238	145	True	145	36.0	1239.0	200	269	412	1435	cds_internal	971067.0	209540.0	194124.0	567403.0	6697.013671875	0.8799237570634723	1003
ENST00000379290.6|ENSG00000162571.14|OTTHUMG00000000851.6|OTTHUMT00000002421.4|TTLL10-203|TTLL10|2307|protein_coding|	TTLL10	ENSG00000162571.14	protein_coding	109	545	145	True	116	196.0	2215.0	170	702	181	1436	overlaps_upstream	462.0	91.0	133.0	238.0	3.186206817626953	0.9286132727037132	1004
ENST00000356818.7|ENSG00000196422.11|OTTHUMG00000020904.4|OTTHUMT00000054987.2|PPP1R26-201|PPP1R26|4951|protein_coding|	PPP1R26	ENSG00000196422.11	protein_coding	3591	4026	145	True	145	569.0	4196.0	145	186	1253	1437	cds_internal	16143.0	3179.0	3490.0	9474.0	111.3310317993164	0.8773594340363837	1005
ENST00000612087.1|ENSG00000198010.13|OTTHUMG00000163599.5|-|DLGAP2-214|DLGAP2|10088|protein_coding|	DLGAP2	ENSG00000198010.13	protein_coding	336	771	145	True	145	134.0	3017.0	145	283	1005	1414	cds_internal	1299.0	293.0	92.0	914.0	8.95862102508545	0.7015592851527275	1006
ENST00000711484.1|ENSG00000196557.14|OTTHUMG00000172992.5|-|CACNA1H-228|CACNA1H|7992|nonsense_mediated_decay|	CACNA1H	ENSG00000196557.14	nonsense_mediated_decay	5946	6381	145	True	145	383.0	6593.0	145	205	2093	1415	cds_internal	7875.0	1778.0	1856.0	4241.0	54.31034469604492	0.9192753807207172	1007
ENST00000637795.2|ENSG00000198010.13|OTTHUMG00000163599.5|OTTHUMT00000489962.1|DLGAP2-215|DLGAP2|10418|protein_coding|	DLGAP2	ENSG00000198010.13	protein_coding	622	1057	145	True	145	180.0	3345.0	1085	145	283	1407	cds_internal	1299.0	914.0	293.0	92.0	8.95862102508545	0.7015592851527274	1008
ENST00000360957.10|ENSG00000104881.16|OTTHUMG00000181784.3|OTTHUMT00000457582.2|PPP1R13L-201|PPP1R13L|3131|protein_coding|	PPP1R13L	ENSG00000104881.16	protein_coding	322	759	145	True	145	93.0	2577.0	180	176	858	1412	cds_internal	79980.0	14354.0	48687.0	16939.0	551.586181640625	0.8548721267338404	1009
ENST00000496118.2|ENSG00000204256.14|OTTHUMG00000031241.8|OTTHUMT00000276548.2|BRD2-214|BRD2|735|protein_coding|	BRD2	ENSG00000204256.14	protein_coding	128	563	145	True	145	81.0	567.0	189	244	145	1394	cds_internal	148574.0	43508.0	40745.0	64321.0	1024.6483154296875	0.9802224882403912	1010
ENST00000421627.7|ENSG00000198010.13|OTTHUMG00000163599.5|OTTHUMT00000489963.1|DLGAP2-201|DLGAP2|3165|protein_coding|	DLGAP2	ENSG00000198010.13	protein_coding	439	874	145	True	145	0.0	3162.0	1054	145	283	1381	cds_internal	1299.0	914.0	293.0	92.0	8.95862102508545	0.7015592851527274	1011
ENST00000376345.3|ENSG00000141034.10|OTTHUMG00000059398.5|OTTHUMT00000132073.2|GID4-202|GID4|1391|protein_coding|	GID4	ENSG00000141034.10	protein_coding	4	441	145	True	140	20.0	947.0	147	166	315	1383	overlaps_upstream	63250.0	12612.0	13121.0	37517.0	436.2069091796875	0.8716582133162301	1012
ENST00000618286.1|ENSG00000086159.14|OTTHUMG00000133548.4|-|AQP6-204|AQP6|829|protein_coding|	AQP6	ENSG00000086159.14	protein_coding	153	590	145	True	84	337.0	826.0	225	234	196	1385	overlaps_upstream	722.0	164.0	379.0	179.0	4.979310512542725	0.9291194731459164	1013
ENST00000409806.8|ENSG00000178199.14|OTTHUMG00000015786.6|OTTHUMT00000286400.4|ZC3H12D-201|ZC3H12D|5744|protein_coding|	ZC3H12D	ENSG00000178199.14	protein_coding	1011	1447	145	True	145	273.0	1854.0	250	159	576	1410	cds_internal	17722.0	4979.0	9739.0	3004.0	122.22068786621094	0.897981372852315	1014
ENST00000334221.5|ENSG00000186897.5|OTTHUMG00000169515.3|OTTHUMT00000404561.3|C1QL4-201|C1QL4|2073|protein_coding|	C1QL4	ENSG00000186897.5	protein_coding	670	1105	145	True	131	712.0	1426.0	300	145	294	1387	overlaps_upstream	25991.0	4580.0	15968.0	5443.0	179.24827575683594	0.8489112247675283	1015
ENST00000268719.9|ENSG00000141034.10|OTTHUMG00000059398.5|OTTHUMT00000132071.3|GID4-201|GID4|4122|protein_coding|	GID4	ENSG00000141034.10	protein_coding	41	478	145	True	140	57.0	957.0	319	159	166	1388	overlaps_upstream	63250.0	37517.0	12612.0	13121.0	436.2069091796875	0.8716582133162303	1016
ENST00000649637.2|ENSG00000139549.4|OTTHUMG00000170408.4|OTTHUMT00000408973.3|DHH-201|DHH|4683|protein_coding|	DHH	ENSG00000139549.4	protein_coding	858	1295	145	True	145	290.0	1478.0	225	463	210	1389	cds_internal	2849.0	2009.0	458.0	382.0	19.64827537536621	0.736918930172092	1017
ENST00000520901.5|ENSG00000198010.13|OTTHUMG00000163599.5|OTTHUMT00000374479.5|DLGAP2-205|DLGAP2|3515|protein_coding|	DLGAP2	ENSG00000198010.13	protein_coding	252	687	145	True	145	0.0	2933.0	145	283	977	1390	cds_internal	1299.0	293.0	92.0	914.0	8.95862102508545	0.7015592851527275	1018
ENST00000315520.10|ENSG00000086159.14|OTTHUMG00000133548.4|OTTHUMT00000257528.3|AQP6-201|AQP6|2544|protein_coding|	AQP6	ENSG00000086159.14	protein_coding	43	480	145	True	84	227.0	1073.0	160	374	353	1392	overlaps_upstream	722.0	179.0	164.0	379.0	4.979310512542725	0.9291194731459164	1019
ENST00000418234.6|ENSG00000104881.16|OTTHUMG00000181784.3|OTTHUMT00000457586.1|PPP1R13L-202|PPP1R13L|3118|protein_coding|	PPP1R13L	ENSG00000104881.16	protein_coding	309	746	145	True	145	80.0	2564.0	176	854	180	1386	cds_internal	79980.0	48687.0	16939.0	14354.0	551.586181640625	0.8548721267338403	1020
ENST00000634411.1|ENSG00000128573.28|OTTHUMG00000023131.19|OTTHUMT00000488570.1|FOXP2-219|FOXP2|4065|protein_coding|	FOXP2	ENSG00000128573.28	protein_coding	444	879	145	True	145	149.0	2243.0	145	166	699	1395	cds_internal	27975.0	7949.0	9802.0	10224.0	192.9310302734375	0.9947639598164616	1021
ENST00000262895.7|ENSG00000105737.10|OTTHUMG00000044573.2|OTTHUMT00000463453.1|GRIK5-201|GRIK5|3493|protein_coding|	GRIK5	ENSG00000105737.10	protein_coding	2504	2940	145	True	145	1.0	2941.0	980	386	297	1398	cds_internal	4784.0	1024.0	1123.0	2637.0	32.99310302734375	0.9088658169601852	1022
ENST00000339824.7|ENSG00000171435.15|OTTHUMG00000169020.4|OTTHUMT00000401987.4|KSR2-201|KSR2|17775|protein_coding|	KSR2	ENSG00000171435.15	protein_coding	1109	1546	145	True	145	736.0	3586.0	974	148	259	1399	cds_internal	2478.0	492.0	1121.0	865.0	17.08965492248535	0.9532294718684076	1023
ENST00000697702.1|ENSG00000099308.13|OTTHUMG00000183418.5|-|MAST3-209|MAST3|6239|protein_coding|	MAST3	ENSG00000099308.13	protein_coding	9	446	145	True	40	325.0	4270.0	171	1423	148	1400	overlaps_upstream	12184.0	2431.0	7145.0	2608.0	84.027587890625	0.8779682128323115	1024
ENST00000413580.5|ENSG00000173868.12|OTTHUMG00000161305.4|-|PHOSPHO1-202|PHOSPHO1|2173|protein_coding|	PHOSPHO1	ENSG00000173868.12	protein_coding	848	1283	145	True	145	419.0	1295.0	357	308	145	1402	cds_internal	3876.0	858.0	739.0	2279.0	26.731035232543945	0.8756808445644114	1025
ENST00000593562.6|ENSG00000105737.10|OTTHUMG00000044573.2|OTTHUMT00000463454.1|GRIK5-204|GRIK5|4506|protein_coding|	GRIK5	ENSG00000105737.10	protein_coding	3520	3956	145	True	145	1017.0	3957.0	385	297	1296	1406	cds_internal	4784.0	1123.0	2637.0	1024.0	32.99310302734375	0.9088658169601852	1026
ENST00000514112.1|ENSG00000173868.12|OTTHUMG00000161305.4|OTTHUMT00000364468.1|PHOSPHO1-206|PHOSPHO1|1587|protein_coding|	PHOSPHO1	ENSG00000173868.12	protein_coding	552	987	145	True	145	123.0	999.0	145	357	308	1408	cds_internal	3876.0	2279.0	858.0	739.0	26.731035232543945	0.8756808445644114	1027
ENST00000311330.4|ENSG00000174807.4|OTTHUMG00000167073.3|OTTHUMT00000392922.3|CD248-201|CD248|2551|protein_coding|	CD248	ENSG00000174807.4	protein_coding	88	523	145	True	145	18.0	2289.0	219	145	762	1409	cds_internal	139023.0	32401.0	27476.0	79146.0	958.779296875	0.8925712027867345	1028
ENST00000310544.9|ENSG00000173868.12|OTTHUMG00000161305.4|OTTHUMT00000364467.2|PHOSPHO1-201|PHOSPHO1|2071|protein_coding|	PHOSPHO1	ENSG00000173868.12	protein_coding	742	1177	145	True	145	388.0	1189.0	286	145	328	1396	cds_internal	3876.0	739.0	2279.0	858.0	26.731035232543945	0.8756808445644114	1029
ENST00000586582.6|ENSG00000167680.17|OTTHUMG00000182011.5|OTTHUMT00000458656.3|SEMA6B-201|SEMA6B|3862|protein_coding|	SEMA6B	ENSG00000167680.17	protein_coding	2240	2672	144	True	144	188.0	2852.0	396	950	144	1485	cds_internal	24763.0	6540.0	4368.0	13855.0	171.96527099609375	0.8943884948121801	1030
ENST00000409083.7|ENSG00000181350.12|OTTHUMG00000058988.4|OTTHUMT00000130461.2|LRRC75A-201|LRRC75A|2656|protein_coding|	LRRC75A	ENSG00000181350.12	protein_coding	2	434	144	True	90	164.0	800.0	200	266	144	1473	overlaps_upstream	8884.0	1860.0	5434.0	1590.0	61.69444274902344	0.8519697618633509	1031
ENST00000336761.10|ENSG00000071626.17|OTTHUMG00000180058.9|OTTHUMT00000449528.4|DAZAP1-202|DAZAP1|2290|protein_coding|	DAZAP1	ENSG00000071626.17	protein_coding	771	1205	144	True	144	205.0	1339.0	186	399	189	1475	cds_internal	884008.0	218257.0	490129.0	175622.0	6138.9443359375	0.9042604767362262	1032
ENST00000394636.9|ENSG00000176842.16|OTTHUMG00000133201.3|OTTHUMT00000256911.3|IRX5-202|IRX5|2398|protein_coding|	IRX5	ENSG00000176842.16	protein_coding	2	435	144	True	33	334.0	1783.0	145	594	265	1477	overlaps_upstream	55004.0	23013.0	22425.0	9566.0	381.97222900390625	0.941705241735742	1033
ENST00000618518.3|ENSG00000185340.16|OTTHUMG00000151108.6|OTTHUMT00000321368.3|GAS2L1-209|GAS2L1|3382|protein_coding|	GAS2L1	ENSG00000185340.16	protein_coding	2210	2643	144	True	144	1048.0	3091.0	159	707	150	1478	cds_internal	25797.0	5787.0	14571.0	5439.0	179.1458282470703	0.8976254666503842	1034
ENST00000676793.1|ENSG00000167680.17|OTTHUMG00000182011.5|-|SEMA6B-204|SEMA6B|4021|protein_coding|	SEMA6B	ENSG00000167680.17	protein_coding	2399	2831	144	True	144	347.0	3011.0	396	932	144	1480	cds_internal	24763.0	6540.0	4368.0	13855.0	171.96527099609375	0.8943884948121801	1035
ENST00000347612.4|ENSG00000161509.14|OTTHUMG00000044524.4|OTTHUMT00000444445.1|GRIN2C-202|GRIN2C|2929|protein_coding|	GRIN2C	ENSG00000161509.14	protein_coding	676	1108	144	True	144	103.0	2722.0	907	144	310	1495	cds_internal	672.0	113.0	169.0	390.0	4.666666507720947	0.8763066328327772	1036
ENST00000304477.3|ENSG00000171794.4|OTTHUMG00000019302.2|OTTHUMT00000051105.2|UTF1-201|UTF1|1214|protein_coding|	UTF1	ENSG00000171794.4	protein_coding	2	434	144	True	120	72.0	1095.0	365	298	144	1486	overlaps_upstream	19386.0	10970.0	3098.0	5318.0	134.625	0.8829995140554853	1037
ENST00000611648.2|ENSG00000185340.16|OTTHUMG00000151108.6|OTTHUMT00000321369.2|GAS2L1-207|GAS2L1|2482|protein_coding|	GAS2L1	ENSG00000185340.16	protein_coding	1310	1743	144	True	144	148.0	2191.0	159	697	150	1487	cds_internal	25797.0	5787.0	14571.0	5439.0	179.1458282470703	0.8976254666503842	1038
ENST00000593767.3|ENSG00000104973.19|OTTHUMG00000183161.5|OTTHUMT00000465336.4|MED25-205|MED25|4003|protein_coding|	MED25	ENSG00000104973.19	protein_coding	1842	2274	144	True	144	53.0	2441.0	144	259	813	1489	cds_internal	177787.0	34739.0	41653.0	101395.0	1234.6319580078125	0.8913939587181261	1039
ENST00000621062.4|ENSG00000185340.16|OTTHUMG00000151108.6|OTTHUMT00000321367.2|GAS2L1-210|GAS2L1|2483|protein_coding|	GAS2L1	ENSG00000185340.16	protein_coding	1311	1744	144	True	144	149.0	2192.0	150	159	730	1496	cds_internal	25797.0	5439.0	5787.0	14571.0	179.1458282470703	0.8976254666503842	1040
ENST00000322583.5|ENSG00000176381.6|OTTHUMG00000167034.6|OTTHUMT00000392563.4|PRR18-201|PRR18|3093|protein_coding|	PRR18	ENSG00000176381.6	protein_coding	227	659	144	True	136	251.0	1136.0	226	378	144	1470	overlaps_upstream	3596.0	758.0	722.0	2116.0	24.97222137451172	0.8761780970434485	1041
ENST00000649141.2|ENSG00000206418.5|OTTHUMG00000178949.4|OTTHUMT00000444080.2|RAB12-202|RAB12|2147|protein_coding|	RAB12	ENSG00000206418.5	protein_coding	29	463	144	True	144	3.0	1023.0	341	154	164	1471	cds_internal	203549.0	88573.0	74579.0	40397.0	1413.53466796875	0.9565663316940636	1042
ENST00000323084.9|ENSG00000175894.18|OTTHUMG00000041215.4|OTTHUMT00000098761.3|TSPEAR-201|TSPEAR|3958|protein_coding|	TSPEAR	ENSG00000175894.18	protein_coding	1292	1725	144	True	144	59.0	2066.0	161	688	156	1468	cds_internal	722.0	227.0	209.0	286.0	5.013888835906982	0.9916778760681676	1043
ENST00000233078.9|ENSG00000071626.17|OTTHUMG00000180058.9|OTTHUMT00000449522.3|DAZAP1-201|DAZAP1|2184|protein_coding|	DAZAP1	ENSG00000071626.17	protein_coding	754	1188	144	True	144	188.0	1409.0	189	236	428	1446	cds_internal	884008.0	175622.0	218257.0	490129.0	6138.9443359375	0.9042604767362262	1044
ENST00000467561.5|ENSG00000180287.17|OTTHUMG00000039867.4|OTTHUMT00000096189.2|PLD5-206|PLD5|1353|nonsense_mediated_decay|	PLD5	ENSG00000180287.17	nonsense_mediated_decay	2	436	144	True	13	396.0	987.0	151	145	328	1465	overlaps_upstream	20094.0	5727.0	5878.0	8489.0	139.5416717529297	0.984281052420382	1045
ENST00000592453.2|ENSG00000071626.17|OTTHUMG00000180058.9|OTTHUMT00000450555.2|DAZAP1-210|DAZAP1|1021|protein_coding|	DAZAP1	ENSG00000071626.17	protein_coding	539	973	144	True	144	39.0	1021.0	340	189	160	1462	cds_internal	884008.0	490129.0	175622.0	218257.0	6138.9443359375	0.9042604767362262	1046
ENST00000354212.9|ENSG00000187391.23|OTTHUMG00000130697.19|OTTHUMT00000253197.5|MAGI2-201|MAGI2|6975|protein_coding|	MAGI2	ENSG00000187391.23	protein_coding	4231	4663	144	True	144	348.0	4713.0	192	144	1497	1460	cds_internal	15014.0	4029.0	5126.0	5859.0	104.26388549804688	0.98954084046226	1047
ENST00000419488.5|ENSG00000187391.23|OTTHUMG00000130697.19|OTTHUMT00000340319.3|MAGI2-202|MAGI2|6800|protein_coding|	MAGI2	ENSG00000187391.23	protein_coding	4077	4509	144	True	144	236.0	4559.0	144	1483	192	1459	cds_internal	15014.0	5126.0	5859.0	4029.0	104.26388549804688	0.9895408404622598	1048
ENST00000587079.5|ENSG00000071626.17|OTTHUMG00000180058.9|OTTHUMT00000473520.2|DAZAP1-205|DAZAP1|2086|protein_coding|	DAZAP1	ENSG00000071626.17	protein_coding	657	1091	144	True	144	94.0	1312.0	236	427	189	1458	cds_internal	884008.0	218257.0	490129.0	175622.0	6138.9443359375	0.9042604767362262	1049
ENST00000222145.9|ENSG00000105538.10|OTTHUMG00000183323.3|OTTHUMT00000466185.2|RASIP1-201|RASIP1|3199|protein_coding|	RASIP1	ENSG00000105538.10	protein_coding	650	1083	144	True	144	95.0	2984.0	246	994	183	1452	cds_internal	8370.0	3321.0	1601.0	3448.0	58.125	0.9543786262949012	1050
ENST00000616432.5|ENSG00000185340.16|OTTHUMG00000151108.6|OTTHUMT00000321364.3|GAS2L1-208|GAS2L1|2859|protein_coding|	GAS2L1	ENSG00000185340.16	protein_coding	1685	2118	144	True	144	523.0	2566.0	159	689	150	1450	cds_internal	25797.0	5787.0	14571.0	5439.0	179.1458282470703	0.8976254666503842	1051
ENST00000604841.5|ENSG00000270647.7|OTTHUMG00000188384.3|OTTHUMT00000477052.1|TAF15-210|TAF15|2140|protein_coding|	TAF15	ENSG00000270647.7	protein_coding	1394	1826	144	True	144	81.0	1848.0	616	276	144	1448	cds_internal	944580.0	494129.0	229834.0	220617.0	6559.58349609375	0.9307429681116804	1052
ENST00000592522.5|ENSG00000071626.17|OTTHUMG00000180058.9|OTTHUMT00000473519.2|DAZAP1-211|DAZAP1|2157|protein_coding|	DAZAP1	ENSG00000071626.17	protein_coding	727	1161	144	True	144	161.0	1379.0	189	235	427	1444	cds_internal	884008.0	175622.0	218257.0	490129.0	6138.9443359375	0.9042604767362262	1053
ENST00000605844.6|ENSG00000270647.7|OTTHUMG00000188384.3|OTTHUMT00000477043.2|TAF15-214|TAF15|2162|protein_coding|	TAF15	ENSG00000270647.7	protein_coding	1408	1840	144	True	144	86.0	1862.0	276	144	620	1439	cds_internal	944580.0	229834.0	220617.0	494129.0	6559.58349609375	0.9307429681116804	1054
ENST00000293190.10|ENSG00000161509.14|OTTHUMG00000044524.4|OTTHUMT00000103824.3|GRIN2C-201|GRIN2C|4271|protein_coding|	GRIN2C	ENSG00000161509.14	protein_coding	731	1163	144	True	144	158.0	3857.0	310	1247	144	1466	cds_internal	672.0	390.0	113.0	169.0	4.666666507720947	0.8763066328327772	1055
ENST00000352632.7|ENSG00000160460.17|OTTHUMG00000182592.6|OTTHUMT00000462559.2|SPTBN4-201|SPTBN4|8676|protein_coding|	SPTBN4	ENSG00000160460.17	protein_coding	4549	4978	143	True	143	86.0	7778.0	273	143	2569	1533	cds_internal	9327.0	1532.0	1696.0	6099.0	65.2237777709961	0.8050516486072314	1056
ENST00000678953.1|ENSG00000174080.12|OTTHUMG00000167090.4|-|CTSF-233|CTSF|1534|nonsense_mediated_decay|	CTSF	ENSG00000174080.12	nonsense_mediated_decay	2	433	143	True	104	121.0	475.0	158	144	145	1535	overlaps_upstream	71425.0	20407.0	34462.0	16556.0	499.47552490234375	0.9543215321678592	1057
ENST00000673918.2|ENSG00000272333.8|OTTHUMG00000048119.11|OTTHUMT00000530189.1|KMT2B-206|KMT2B|8451|protein_coding|	KMT2B	ENSG00000272333.8	protein_coding	4484	4913	143	True	143	46.0	8125.0	302	2708	143	1534	cds_internal	67593.0	15703.0	37655.0	14235.0	472.6783142089844	0.9039483659434092	1058
ENST00000612771.5|ENSG00000172782.13|OTTHUMG00000179188.6|OTTHUMT00000445219.4|FADS6-203|FADS6|2174|protein_coding|	FADS6	ENSG00000172782.13	protein_coding	207	636	143	True	143	39.0	1143.0	143	296	380	1530	cds_internal	2172.0	336.0	352.0	1484.0	15.18881130218506	0.7681298367417405	1059
ENST00000444095.3|ENSG00000160999.11|OTTHUMG00000150652.7|-|SH2B2-201|SH2B2|2236|protein_coding|	SH2B2	ENSG00000160999.11	protein_coding	1722	2152	143	True	143	256.0	2152.0	171	682	175	1532	cds_internal	21203.0	5255.0	11466.0	4482.0	148.27272033691406	0.9163216829766642	1060
ENST00000230859.8|ENSG00000112941.14|OTTHUMG00000090457.7|OTTHUMT00000206904.4|TENT4A-201|TENT4A|5030|protein_coding|	TENT4A	ENSG00000112941.14	protein_coding	386	817	143	True	88	552.0	2928.0	945	186	296	1529	overlaps_upstream	53032.0	26098.0	14237.0	12697.0	370.8531494140625	0.9504984600250728	1061
ENST00000692961.1|ENSG00000272333.8|OTTHUMG00000048119.11|-|KMT2B-225|KMT2B|8409|nonsense_mediated_decay|	KMT2B	ENSG00000272333.8	nonsense_mediated_decay	4520	4949	143	True	143	16.0	7252.0	302	2417	143	1538	cds_internal	67593.0	15703.0	37655.0	14235.0	472.6783142089844	0.9039483659434092	1062
ENST00000517417.3|ENSG00000204956.6|OTTHUMG00000163678.4|OTTHUMT00000374737.3|PCDHGA1-202|PCDHGA1|4769|protein_coding|	PCDHGA1	ENSG00000204956.6	protein_coding	1936	2365	143	True	143	171.0	2964.0	966	143	262	1536	cds_internal	1324.0	815.0	209.0	300.0	9.25874137878418	0.84333083400757	1063
ENST00000528330.2|ENSG00000081853.15|OTTHUMG00000163679.4|OTTHUMT00000377024.2|PCDHGA2-202|PCDHGA2|4543|protein_coding|	PCDHGA2	ENSG00000081853.15	protein_coding	1977	2406	143	True	143	212.0	2681.0	143	241	832	1548	cds_internal	2030.0	259.0	312.0	1459.0	14.195804595947266	0.7171906512121353	1064
ENST00000392023.1|ENSG00000160460.17|OTTHUMG00000182592.6|OTTHUMT00000462566.1|SPTBN4-202|SPTBN4|2419|protein_coding|	SPTBN4	ENSG00000160460.17	protein_coding	618	1047	143	True	143	127.0	2161.0	143	720	273	1539	cds_internal	9327.0	1696.0	6099.0	1532.0	65.2237777709961	0.8050516486072314	1065
ENST00000409328.5|ENSG00000143889.16|OTTHUMG00000102075.5|OTTHUMT00000331170.1|HNRNPLL-204|HNRNPLL|1908|protein_coding|	HNRNPLL	ENSG00000143889.16	protein_coding	9	440	143	True	69	232.0	1756.0	582	181	145	1542	overlaps_upstream	241134.0	67838.0	61469.0	111827.0	1686.251708984375	0.9662768913663116	1066
ENST00000388820.5|ENSG00000136378.15|OTTHUMG00000172907.2|OTTHUMT00000421331.2|ADAMTS7-201|ADAMTS7|5520|protein_coding|	ADAMTS7	ENSG00000136378.15	protein_coding	2396	2826	143	True	143	245.0	5303.0	182	1714	238	1544	cds_internal	16361.0	4405.0	8967.0	2989.0	114.41259002685548	0.9042612678680746	1067
ENST00000631683.2|ENSG00000181291.8|OTTHUMG00000132927.4|OTTHUMT00000487907.1|TMEM132E-203|TMEM132E|5806|protein_coding|	TMEM132E	ENSG00000181291.8	protein_coding	4148	4578	143	True	143	1495.0	4717.0	205	1194	218	1545	cds_internal	8703.0	1609.0	5482.0	1612.0	60.86014175415039	0.8333652136350629	1068
ENST00000536178.3|ENSG00000160999.11|OTTHUMG00000150652.7|OTTHUMT00000319407.4|SH2B2-202|SH2B2|2113|protein_coding|	SH2B2	ENSG00000160999.11	protein_coding	1599	2029	143	True	143	133.0	2029.0	171	676	175	1546	cds_internal	21203.0	5255.0	11466.0	4482.0	148.27272033691406	0.9163216829766642	1069
ENST00000608859.5|ENSG00000143889.16|OTTHUMG00000102075.5|-|HNRNPLL-212|HNRNPLL|3035|protein_coding|	HNRNPLL	ENSG00000143889.16	protein_coding	188	619	143	True	69	411.0	2037.0	241	145	616	1547	overlaps_upstream	241134.0	61469.0	111827.0	67838.0	1686.251708984375	0.9662768913663116	1070
ENST00000378105.4|ENSG00000204956.6|OTTHUMG00000163678.4|OTTHUMT00000476679.2|PCDHGA1-201|PCDHGA1|4069|protein_coding|	PCDHGA1	ENSG00000204956.6	protein_coding	1879	2308	143	True	143	114.0	2583.0	858	143	262	1527	cds_internal	1324.0	815.0	209.0	300.0	9.25874137878418	0.84333083400757	1071
ENST00000379200.1|ENSG00000148426.14|OTTHUMG00000017673.6|OTTHUMT00000046765.1|PROSER2-202|PROSER2|1232|protein_coding|	PROSER2	ENSG00000148426.14	protein_coding	2	432	143	True	129	43.0	760.0	144	253	169	1528	overlaps_upstream	87681.0	18308.0	52194.0	17179.0	613.1538696289062	0.8694732092183901	1072
ENST00000328668.8|ENSG00000183876.9|OTTHUMG00000163479.4|OTTHUMT00000373681.2|ARSI-201|ARSI|3113|protein_coding|	ARSI	ENSG00000183876.9	protein_coding	487	917	143	True	128	533.0	2240.0	215	584	196	1524	overlaps_upstream	24848.0	6459.0	6724.0	11665.0	173.76223754882812	0.9638696181756472	1073
ENST00000449105.8|ENSG00000143889.16|OTTHUMG00000102075.5|OTTHUMT00000219887.3|HNRNPLL-209|HNRNPLL|4144|protein_coding|	HNRNPLL	ENSG00000143889.16	protein_coding	80	511	143	True	69	303.0	1929.0	205	145	616	1525	overlaps_upstream	241134.0	61469.0	111827.0	67838.0	1686.251708984375	0.9662768913663116	1074
ENST00000420124.4|ENSG00000272333.8|OTTHUMG00000048119.11|OTTHUMT00000109493.9|KMT2B-201|KMT2B|8485|protein_coding|	KMT2B	ENSG00000272333.8	protein_coding	4520	4949	143	True	143	16.0	8161.0	302	2720	143	1512	cds_internal	67593.0	15703.0	37655.0	14235.0	472.6783142089844	0.9039483659434092	1075
ENST00000431348.1|ENSG00000180834.8|OTTHUMG00000156900.1|OTTHUMT00000346517.1|MAP6D1-202|MAP6D1|890|protein_coding|	MAP6D1	ENSG00000180834.8	protein_coding	2	432	143	True	128	48.0	594.0	144	278	197	1498	overlaps_upstream	31068.0	6250.0	6301.0	18517.0	217.2587432861328	0.8689252140992817	1076
ENST00000616874.2|ENSG00000156097.13|OTTHUMG00000011633.4|OTTHUMT00000385576.1|GPR61-205|GPR61|4296|nonsense_mediated_decay|	GPR61	ENSG00000156097.13	nonsense_mediated_decay	1246	1675	143	True	143	741.0	2094.0	462	143	265	1499	cds_internal	246.0	158.0	35.0	53.0	1.7202796936035156	0.8124028998722136	1077
ENST00000469383.2|ENSG00000156097.13|OTTHUMG00000011633.4|OTTHUMT00000032149.4|GPR61-202|GPR61|2557|nonsense_mediated_decay|	GPR61	ENSG00000156097.13	nonsense_mediated_decay	1139	1568	143	True	143	634.0	1987.0	265	462	143	1501	cds_internal	246.0	53.0	158.0	35.0	1.7202796936035156	0.8124028998722135	1078
ENST00000671377.2|ENSG00000140948.13|OTTHUMG00000137655.4|OTTHUMT00000269107.3|ZCCHC14-205|ZCCHC14|8079|protein_coding|	ZCCHC14	ENSG00000140948.13	protein_coding	589	1018	143	True	77	787.0	4045.0	1228	143	219	1502	overlaps_upstream	19486.0	4301.0	10857.0	4328.0	136.26573181152344	0.904359932288532	1079
ENST00000394576.3|ENSG00000081853.15|OTTHUMG00000163679.4|OTTHUMT00000374738.2|PCDHGA2-201|PCDHGA2|4813|protein_coding|	PCDHGA2	ENSG00000081853.15	protein_coding	1977	2406	143	True	143	212.0	3008.0	143	241	941	1504	cds_internal	2030.0	259.0	312.0	1459.0	14.195804595947266	0.7171906512121353	1080
ENST00000598249.6|ENSG00000160460.17|OTTHUMG00000182592.6|OTTHUMT00000463877.2|SPTBN4-210|SPTBN4|8910|protein_coding|	SPTBN4	ENSG00000160460.17	protein_coding	4783	5212	143	True	143	320.0	8012.0	273	143	2613	1507	cds_internal	9327.0	1532.0	1696.0	6099.0	65.2237777709961	0.8050516486072314	1081
ENST00000618721.5|ENSG00000156097.13|OTTHUMG00000011633.4|-|GPR61-206|GPR61|2700|nonsense_mediated_decay|	GPR61	ENSG00000156097.13	nonsense_mediated_decay	1069	1498	143	True	143	564.0	1917.0	462	143	265	1511	cds_internal	246.0	158.0	35.0	53.0	1.7202796936035156	0.8124028998722136	1082
ENST00000417996.2|ENSG00000186442.7|OTTHUMG00000169799.1|OTTHUMT00000405930.1|KRT3-201|KRT3|2319|protein_coding|	KRT3	ENSG00000186442.7	protein_coding	163	592	143	True	143	76.0	1960.0	653	143	230	1506	cds_internal	847.0	75.0	687.0	85.0	5.92307710647583	0.5599742978700366	1083
ENST00000404129.6|ENSG00000156097.13|OTTHUMG00000011633.4|OTTHUMT00000384441.2|GPR61-201|GPR61|2834|nonsense_mediated_decay|	GPR61	ENSG00000156097.13	nonsense_mediated_decay	1188	1617	143	True	143	683.0	2036.0	143	265	462	1513	cds_internal	246.0	35.0	53.0	158.0	1.7202796936035156	0.8124028998722135	1084
ENST00000527748.5|ENSG00000156097.13|OTTHUMG00000011633.4|OTTHUMT00000385575.1|GPR61-204|GPR61|4921|protein_coding|	GPR61	ENSG00000156097.13	protein_coding	1188	1617	143	True	143	683.0	2036.0	143	265	462	1515	cds_internal	246.0	35.0	53.0	158.0	1.7202796936035156	0.8124028998722135	1085
ENST00000321639.7|ENSG00000181291.8|OTTHUMG00000132927.4|OTTHUMT00000256440.3|TMEM132E-201|TMEM132E|5631|protein_coding|	TMEM132E	ENSG00000181291.8	protein_coding	3973	4403	143	True	143	1590.0	4542.0	1104	218	205	1517	cds_internal	8703.0	5482.0	1612.0	1609.0	60.86014175415039	0.8333652136350629	1086
ENST00000321639.7|ENSG00000181291.8|OTTHUMG00000132927.4|OTTHUMT00000256440.3|TMEM132E-201|TMEM132E|5631|protein_coding|	TMEM132E	ENSG00000181291.8	protein_coding	1519	1948	143	True	119	1590.0	4542.0	1104	143	332	1518	overlaps_upstream	6497.0	3947.0	1217.0	1333.0	45.43356704711914	0.8569853715651393	1087
ENST00000631683.2|ENSG00000181291.8|OTTHUMG00000132927.4|OTTHUMT00000487907.1|TMEM132E-203|TMEM132E|5806|protein_coding|	TMEM132E	ENSG00000181291.8	protein_coding	1424	1853	143	True	119	1495.0	4717.0	266	1194	143	1520	overlaps_upstream	6497.0	1333.0	3947.0	1217.0	45.43356704711914	0.8569853715651394	1088
ENST00000595535.5|ENSG00000160460.17|OTTHUMG00000182592.6|OTTHUMT00000462565.1|SPTBN4-205|SPTBN4|6105|protein_coding|	SPTBN4	ENSG00000160460.17	protein_coding	4549	4978	143	True	143	86.0	6092.0	273	143	2007	1523	cds_internal	9327.0	1532.0	1696.0	6099.0	65.2237777709961	0.8050516486072314	1089
ENST00000392593.9|ENSG00000166428.14|OTTHUMG00000144167.6|OTTHUMT00000291348.3|PLD4-201|PLD4|1905|protein_coding|	PLD4	ENSG00000166428.14	protein_coding	119	546	142	True	142	112.0	1630.0	163	526	234	1592	cds_internal	64925.0	15250.0	35469.0	14206.0	457.21832275390625	0.9130091858168904	1090
ENST00000376495.5|ENSG00000165312.7|OTTHUMG00000017819.1|OTTHUMT00000047215.1|OTUD1-201|OTUD1|3303|protein_coding|	OTUD1	ENSG00000165312.7	protein_coding	538	966	142	True	142	383.0	1826.0	202	220	608	1582	cds_internal	47040.0	8295.0	8756.0	29989.0	331.2676086425781	0.8246309302691177	1091
ENST00000289575.10|ENSG00000137491.15|OTTHUMG00000165420.5|OTTHUMT00000383933.3|SLCO2B1-201|SLCO2B1|4374|protein_coding|	SLCO2B1	ENSG00000137491.15	protein_coding	1348	1774	142	True	142	275.0	2402.0	233	142	727	1583	cds_internal	33537.0	4945.0	4320.0	24272.0	236.17605590820312	0.7102136141247962	1092
ENST00000428359.6|ENSG00000137491.15|OTTHUMG00000165420.5|OTTHUMT00000383944.2|SLCO2B1-203|SLCO2B1|2368|protein_coding|	SLCO2B1	ENSG00000137491.15	protein_coding	1174	1600	142	True	142	167.0	2228.0	233	142	713	1584	cds_internal	33537.0	4945.0	4320.0	24272.0	236.17605590820312	0.7102136141247962	1093
ENST00000691883.1|ENSG00000225968.8|OTTHUMG00000151495.2|-|ELFN1-204|ELFN1|3272|protein_coding|	ELFN1	ENSG00000225968.8	protein_coding	2178	2606	142	True	142	559.0	3043.0	364	837	188	1585	cds_internal	11556.0	1845.0	7965.0	1746.0	81.38027954101562	0.760025486407207	1094
ENST00000324689.8|ENSG00000181481.14|OTTHUMG00000132867.7|OTTHUMT00000256344.2|RNF135-201|RNF135|1905|protein_coding|	RNF135	ENSG00000181481.14	protein_coding	2	430	142	True	126	51.0	681.0	227	143	394	1586	overlaps_upstream	64687.0	37491.0	13637.0	13559.0	455.5422668457031	0.8846096035035461	1095
ENST00000433642.3|ENSG00000189114.8|OTTHUMG00000181776.3|OTTHUMT00000457559.2|BLOC1S3-201|BLOC1S3|2561|protein_coding|	BLOC1S3	ENSG00000189114.8	protein_coding	11	439	142	True	127	57.0	663.0	221	146	158	1587	overlaps_upstream	114758.0	70043.0	20836.0	23879.0	808.1549072265625	0.8535937416848884	1096
ENST00000424383.5|ENSG00000225968.8|OTTHUMG00000151495.2|OTTHUMT00000322893.2|ELFN1-201|ELFN1|3976|protein_coding|	ELFN1	ENSG00000225968.8	protein_coding	2245	2673	142	True	142	626.0	3110.0	188	448	837	1588	cds_internal	11556.0	1746.0	1845.0	7965.0	81.38027954101562	0.760025486407207	1097
ENST00000291495.5|ENSG00000160161.9|OTTHUMG00000182148.4|OTTHUMT00000459738.3|CILP2-201|CILP2|4199|protein_coding|	CILP2	ENSG00000160161.9	protein_coding	2	428	142	True	114	85.0	3553.0	229	1184	142	1590	overlaps_upstream	20022.0	3824.0	11972.0	4226.0	141.0	0.8665667172576986	1098
ENST00000391901.8|ENSG00000118156.13|OTTHUMG00000141262.3|OTTHUMT00000280415.1|ZNF541-202|ZNF541|4886|protein_coding|	ZNF541	ENSG00000118156.13	protein_coding	1372	1798	142	True	142	312.0	4350.0	270	142	1356	1562	cds_internal	422.0	64.0	229.0	129.0	2.9718310832977295	0.892089630657003	1099
ENST00000641149.2|ENSG00000177535.10|OTTHUMG00000040572.3|OTTHUMT00000492804.1|OR2B11-201|OR2B11|6349|protein_coding|	OR2B11	ENSG00000177535.10	protein_coding	3616	4044	142	True	142	3549.0	4500.0	156	160	341	1593	cds_internal	20.0	2.0	11.0	7.0	0.1408450752496719	0.8433426540429225	1100
ENST00000247930.5|ENSG00000196453.8|OTTHUMG00000158967.2|OTTHUMT00000352708.2|ZNF777-201|ZNF777|3172|protein_coding|	ZNF777	ENSG00000196453.8	protein_coding	95	523	142	True	86	264.0	2757.0	205	174	887	1594	overlaps_upstream	71769.0	37467.0	18041.0	16261.0	505.4154968261719	0.9310112759037024	1101
ENST00000641527.1|ENSG00000177535.10|OTTHUMG00000040572.3|OTTHUMT00000097620.3|OR2B11-202|OR2B11|4545|protein_coding|	OR2B11	ENSG00000177535.10	protein_coding	1748	2176	142	True	142	1681.0	2632.0	341	156	160	1595	cds_internal	20.0	7.0	2.0	11.0	0.1408450752496719	0.8433426540429225	1102
ENST00000532236.5|ENSG00000137491.15|OTTHUMG00000165420.5|OTTHUMT00000383934.2|SLCO2B1-217|SLCO2B1|2593|protein_coding|	SLCO2B1	ENSG00000137491.15	protein_coding	1125	1551	142	True	142	400.0	2179.0	142	614	233	1596	cds_internal	33537.0	4320.0	24272.0	4945.0	236.17605590820312	0.7102136141247962	1103
ENST00000332503.6|ENSG00000182742.6|OTTHUMG00000159920.3|OTTHUMT00000358259.3|HOXB4-201|HOXB4|2002|protein_coding|	HOXB4	ENSG00000182742.6	protein_coding	53	479	142	True	142	32.0	785.0	309	261	142	1597	cds_internal	56893.0	13255.0	14719.0	28919.0	400.6549377441406	0.9404159601411984	1104
ENST00000454962.6|ENSG00000137491.15|OTTHUMG00000165420.5|OTTHUMT00000383938.2|SLCO2B1-204|SLCO2B1|3219|protein_coding|	SLCO2B1	ENSG00000137491.15	protein_coding	640	1066	142	True	142	248.0	1694.0	233	142	503	1598	cds_internal	33537.0	4945.0	4320.0	24272.0	236.17605590820312	0.7102136141247962	1105
ENST00000496887.7|ENSG00000053918.19|OTTHUMG00000009900.11|OTTHUMT00000383008.2|KCNQ1-205|KCNQ1|2694|protein_coding|	KCNQ1	ENSG00000053918.19	protein_coding	51	477	142	True	142	32.0	1703.0	142	206	557	1599	cds_internal	8483.0	1699.0	1680.0	5104.0	59.73943710327149	0.8632885366044774	1106
ENST00000418710.3|ENSG00000164651.18|OTTHUMG00000094788.4|OTTHUMT00000211602.2|SP8-202|SP8|3626|protein_coding|	SP8	ENSG00000164651.18	protein_coding	281	708	142	True	142	89.0	1613.0	181	537	211	1580	cds_internal	17778.0	10734.0	3241.0	3803.0	125.19718170166016	0.860017344883405	1107
ENST00000561626.4|ENSG00000225968.8|OTTHUMG00000151495.2|-|ELFN1-202|ELFN1|4228|protein_coding|	ELFN1	ENSG00000225968.8	protein_coding	2497	2925	142	True	142	878.0	3362.0	188	448	837	1581	cds_internal	11556.0	1746.0	1845.0	7965.0	81.38027954101562	0.760025486407207	1108
ENST00000367588.9|ENSG00000135835.12|OTTHUMG00000035183.3|OTTHUMT00000085151.2|KIAA1614-202|KIAA1614|9946|protein_coding|	KIAA1614	ENSG00000135835.12	protein_coding	40	466	142	True	39	347.0	3917.0	179	142	1305	1551	overlaps_upstream	1494.0	569.0	435.0	490.0	10.521126747131348	0.9944766530754978	1109
ENST00000525650.5|ENSG00000137491.15|OTTHUMG00000165420.5|OTTHUMT00000383937.2|SLCO2B1-205|SLCO2B1|2121|protein_coding|	SLCO2B1	ENSG00000137491.15	protein_coding	908	1334	142	True	142	267.0	1962.0	583	233	142	1579	cds_internal	33537.0	24272.0	4945.0	4320.0	236.17605590820312	0.7102136141247962	1110
ENST00000359574.7|ENSG00000106003.14|OTTHUMG00000152043.2|OTTHUMT00000325022.1|LFNG-203|LFNG|1377|protein_coding|	LFNG	ENSG00000106003.14	protein_coding	2	430	142	True	142	0.0	1083.0	361	143	148	1565	cds_internal	112738.0	73379.0	18760.0	20599.0	793.9295654296875	0.8087561519465267	1111
ENST00000649344.1|ENSG00000166428.14|OTTHUMG00000144167.6|OTTHUMT00000499725.2|PLD4-207|PLD4|2195|protein_coding|	PLD4	ENSG00000166428.14	protein_coding	285	712	142	True	142	278.0	1643.0	234	163	475	1550	cds_internal	64925.0	14206.0	15250.0	35469.0	457.21832275390625	0.9130091858168904	1112
ENST00000673999.1|ENSG00000162571.14|OTTHUMG00000000851.6|OTTHUMT00000530344.1|TTLL10-208|TTLL10|568|protein_coding|	TTLL10	ENSG00000162571.14	protein_coding	141	568	142	True	113	228.0	568.0	142	189	157	1552	includes_cds	455.0	130.0	235.0	90.0	3.2042253017425537	0.9281847048288924	1113
ENST00000429804.7|ENSG00000124092.13|OTTHUMG00000032829.7|OTTHUMT00000472042.1|CTCFL-207|CTCFL|3864|protein_coding|	CTCFL	ENSG00000124092.13	protein_coding	219	647	142	True	3	637.0	2476.0	752	232	215	1553	overlaps_upstream	3766.0	1142.0	1160.0	1464.0	26.521127700805664	0.9938494917505216	1114
ENST00000634623.1|ENSG00000128573.28|OTTHUMG00000023131.19|OTTHUMT00000488572.1|FOXP2-220|FOXP2|1858|protein_coding|	FOXP2	ENSG00000128573.28	protein_coding	384	810	142	True	142	89.0	1858.0	142	163	590	1554	cds_internal	27205.0	7761.0	9600.0	9844.0	191.58450317382812	0.995092382455288	1115
ENST00000541015.5|ENSG00000129911.9|OTTHUMG00000179994.3|OTTHUMT00000449213.2|KLF16-202|KLF16|1134|nonsense_mediated_decay|	KLF16	ENSG00000129911.9	nonsense_mediated_decay	2	430	142	True	142	1.0	757.0	252	143	158	1578	cds_internal	229511.0	47134.0	43462.0	138915.0	1616.274658203125	0.8593605523815555	1116
ENST00000540372.5|ENSG00000166428.14|OTTHUMG00000144167.6|OTTHUMT00000410295.1|PLD4-204|PLD4|2007|protein_coding|	PLD4	ENSG00000166428.14	protein_coding	220	647	142	True	142	192.0	1731.0	537	234	165	1558	cds_internal	64925.0	35469.0	14206.0	15250.0	457.21832275390625	0.9130091858168904	1117
ENST00000680565.1|ENSG00000101160.15|OTTHUMG00000032858.3|-|CTSZ-215|CTSZ|1843|nonsense_mediated_decay|	CTSZ	ENSG00000101160.15	nonsense_mediated_decay	2	430	142	True	101	127.0	589.0	196	143	145	1560	overlaps_upstream	558985.0	112217.0	126744.0	320024.0	3936.51416015625	0.890321876286678	1118
ENST00000377873.8|ENSG00000125864.14|OTTHUMG00000031940.11|OTTHUMT00000078119.7|BFSP1-202|BFSP1|2217|protein_coding|	BFSP1	ENSG00000125864.14	protein_coding	2	430	142	True	126	51.0	2046.0	153	143	681	1555	overlaps_upstream	10144.0	5375.0	1824.0	2945.0	71.4366226196289	0.913990021532777	1119
ENST00000398470.1|ENSG00000240542.6|OTTHUMG00000133636.2|OTTHUMT00000257781.2|KRTAP9-1-201|KRTAP9-1|753|protein_coding|	KRTAP9-1	ENSG00000240542.6	protein_coding	88	515	142	True	142	0.0	750.0	250	152	171	1567	cds_internal	12.0	1.0	1.0	10.0	0.0845070406794548	0.5152734452350943	1120
ENST00000696156.1|ENSG00000051523.12|OTTHUMG00000173320.5|-|CYBA-210|CYBA|650|protein_coding|	CYBA	ENSG00000051523.12	protein_coding	126	552	142	True	142	69.0	570.0	142	205	176	1568	cds_internal	3398338.0	963062.0	849183.0	1586093.0	23931.95703125	0.964412099405592	1121
ENST00000239144.5|ENSG00000120068.7|OTTHUMG00000159904.4|OTTHUMT00000358092.4|HOXB8-201|HOXB8|2176|protein_coding|	HOXB8	ENSG00000120068.7	protein_coding	662	1088	142	True	142	589.0	1318.0	283	169	142	1569	cds_internal	59151.0	13280.0	15890.0	29981.0	416.5563354492187	0.9401845978482616	1122
ENST00000299237.3|ENSG00000166188.3|OTTHUMG00000175512.3|OTTHUMT00000430317.1|ZNF319-201|ZNF319|5027|protein_coding|	ZNF319	ENSG00000166188.3	protein_coding	2663	3091	142	True	142	1438.0	3184.0	599	193	183	1570	cds_internal	54292.0	11397.0	10103.0	32792.0	382.3380432128906	0.860296772046075	1123
ENST00000405636.6|ENSG00000130204.13|OTTHUMG00000180842.4|-|TOMM40-202|TOMM40|1709|protein_coding|	TOMM40	ENSG00000130204.13	protein_coding	2	429	142	True	108	104.0	1187.0	143	144	395	1572	overlaps_upstream	672046.0	112313.0	145402.0	414331.0	4732.71826171875	0.8450465505435706	1124
ENST00000361443.4|ENSG00000164651.18|OTTHUMG00000094788.4|OTTHUMT00000326904.2|SP8-201|SP8|1714|protein_coding|	SP8	ENSG00000164651.18	protein_coding	377	804	142	True	142	239.0	1709.0	181	513	211	1574	cds_internal	17778.0	10734.0	3241.0	3803.0	125.19718170166016	0.860017344883405	1125
ENST00000249504.7|ENSG00000128713.14|OTTHUMG00000132510.6|OTTHUMT00000359250.4|HOXD11-201|HOXD11|1705|protein_coding|	HOXD11	ENSG00000128713.14	protein_coding	510	936	142	True	142	76.0	1090.0	142	363	247	1575	cds_internal	44893.0	10264.0	24548.0	10081.0	316.14788818359375	0.912848236461608	1126
ENST00000617223.1|ENSG00000129911.9|OTTHUMG00000179994.3|-|KLF16-204|KLF16|1133|protein_coding|	KLF16	ENSG00000129911.9	protein_coding	2	430	142	True	142	1.0	757.0	252	143	158	1576	cds_internal	229511.0	47134.0	43462.0	138915.0	1616.274658203125	0.8593605523815555	1127
ENST00000455833.7|ENSG00000169991.11|OTTHUMG00000002499.3|OTTHUMT00000007099.3|IFFO2-203|IFFO2|6179|protein_coding|	IFFO2	ENSG00000169991.11	protein_coding	553	978	141	True	141	345.0	1896.0	154	149	631	1651	cds_internal	104363.0	18520.0	65060.0	20783.0	740.1631469726562	0.8399582979985922	1128
ENST00000326474.5|ENSG00000180044.6|OTTHUMG00000158950.3|OTTHUMT00000474531.2|C3orf80-201|C3orf80|2792|protein_coding|	C3orf80	ENSG00000180044.6	protein_coding	342	767	141	True	141	214.0	955.0	240	253	224	1655	cds_internal	32893.0	5456.0	20787.0	6650.0	233.28369140625	0.8294276753875854	1129
ENST00000445648.5|ENSG00000162576.17|OTTHUMG00000002973.5|OTTHUMT00000008475.1|MXRA8-203|MXRA8|2001|protein_coding|	MXRA8	ENSG00000162576.17	protein_coding	166	589	141	True	141	40.0	1390.0	463	141	262	1654	cds_internal	283659.0	48351.0	182629.0	52679.0	2011.7659912109375	0.8171492828225437	1130
ENST00000477278.3|ENSG00000162576.17|OTTHUMG00000002973.5|OTTHUMT00000008283.5|MXRA8-209|MXRA8|2728|protein_coding|	MXRA8	ENSG00000162576.17	protein_coding	614	1037	141	True	141	515.0	1814.0	269	443	141	1652	cds_internal	283659.0	52679.0	48351.0	182629.0	2011.7659912109375	0.8171492828225436	1131
ENST00000258711.7|ENSG00000136213.10|OTTHUMG00000023849.9|OTTHUMT00000060170.4|CHST12-201|CHST12|15979|protein_coding|	CHST12	ENSG00000136213.10	protein_coding	889	1313	141	True	141	135.0	1377.0	459	176	351	1645	cds_internal	160739.0	104636.0	28020.0	28083.0	1139.992919921875	0.8089980760965503	1132
ENST00000417247.6|ENSG00000128805.15|OTTHUMG00000018176.5|OTTHUMT00000358762.1|ARHGAP22-204|ARHGAP22|2340|protein_coding|	ARHGAP22	ENSG00000128805.15	protein_coding	1276	1700	141	True	141	160.0	1984.0	661	158	289	1648	cds_internal	17090.0	3560.0	2928.0	10602.0	121.20567321777344	0.8421776325227186	1133
ENST00000477708.6|ENSG00000128805.15|OTTHUMG00000018176.5|OTTHUMT00000047948.2|ARHGAP22-210|ARHGAP22|1951|protein_coding|	ARHGAP22	ENSG00000128805.15	protein_coding	886	1310	141	True	141	1.0	1594.0	531	158	296	1647	cds_internal	17090.0	3560.0	2928.0	10602.0	121.20567321777344	0.8421776325227186	1134
ENST00000393498.6|ENSG00000128573.28|OTTHUMG00000023131.19|OTTHUMT00000139941.2|FOXP2-208|FOXP2|2617|protein_coding|	FOXP2	ENSG00000128573.28	protein_coding	608	1031	141	True	141	313.0	2395.0	162	695	141	1646	cds_internal	27284.0	9618.0	9863.0	7803.0	193.5035400390625	0.995237352207544	1135
ENST00000452319.6|ENSG00000074047.22|OTTHUMG00000153741.11|OTTHUMT00000332291.7|GLI2-209|GLI2|4761|protein_coding|	GLI2	ENSG00000074047.22	protein_coding	4105	4529	141	True	141	0.0	4758.0	1586	160	219	1644	cds_internal	23851.0	13872.0	4821.0	5158.0	169.15602111816406	0.8825073161321114	1136
ENST00000309212.11|ENSG00000162576.17|OTTHUMG00000002973.5|OTTHUMT00000008282.2|MXRA8-201|MXRA8|2293|protein_coding|	MXRA8	ENSG00000162576.17	protein_coding	178	601	141	True	141	52.0	1378.0	459	141	262	1657	cds_internal	283659.0	48351.0	182629.0	52679.0	2011.7659912109375	0.8171492828225437	1137
ENST00000379328.9|ENSG00000107485.18|OTTHUMG00000017640.8|OTTHUMT00000046718.5|GATA3-202|GATA3|3083|protein_coding|	GATA3	ENSG00000107485.18	protein_coding	728	1153	141	True	141	573.0	1905.0	504	182	250	1656	cds_internal	96567.0	61567.0	17893.0	17107.0	684.872314453125	0.8246270218127436	1138
ENST00000369697.5|ENSG00000171385.11|OTTHUMG00000011989.1|OTTHUMT00000033145.1|KCND3-203|KCND3|7396|protein_coding|	KCND3	ENSG00000171385.11	protein_coding	209	632	141	True	141	71.0	1979.0	335	655	141	1626	cds_internal	9736.0	1061.0	1302.0	7373.0	69.04964447021484	0.656417428125962	1139
ENST00000618655.2|ENSG00000136213.10|OTTHUMG00000023849.9|OTTHUMT00000504138.2|CHST12-204|CHST12|15985|protein_coding|	CHST12	ENSG00000136213.10	protein_coding	894	1318	141	True	141	140.0	1382.0	176	351	443	1658	cds_internal	160739.0	28020.0	28083.0	104636.0	1139.992919921875	0.8089980760965503	1140
ENST00000299563.5|ENSG00000166439.6|OTTHUMG00000165516.3|OTTHUMT00000384741.2|RNF169-201|RNF169|7842|protein_coding|	RNF169	ENSG00000166439.6	protein_coding	136	561	141	True	141	32.0	2156.0	157	149	718	1660	cds_internal	81762.0	16245.0	19581.0	45936.0	579.872314453125	0.8986787739434244	1141
ENST00000346208.4|ENSG00000107485.18|OTTHUMG00000017640.8|OTTHUMT00000046719.2|GATA3-201|GATA3|2650|protein_coding|	GATA3	ENSG00000107485.18	protein_coding	606	1031	141	True	141	451.0	1780.0	249	503	182	1662	cds_internal	96567.0	17107.0	61567.0	17893.0	684.872314453125	0.8246270218127436	1142
ENST00000692848.1|ENSG00000251322.11|OTTHUMG00000150169.5|-|SHANK3-212|SHANK3|1531|protein_coding|	SHANK3	ENSG00000251322.11	protein_coding	10	433	141	True	68	227.0	1531.0	191	141	509	1665	overlaps_upstream	25706.0	8853.0	4624.0	12229.0	182.3120574951172	0.9367404923524634	1143
ENST00000282928.5|ENSG00000152977.10|OTTHUMG00000159456.2|OTTHUMT00000355497.2|ZIC1-201|ZIC1|5260|protein_coding|	ZIC1	ENSG00000152977.10	protein_coding	791	1215	141	True	141	748.0	2089.0	254	554	148	1667	cds_internal	30765.0	4563.0	19291.0	6911.0	218.1914825439453	0.8293731320108149	1144
ENST00000538513.6|ENSG00000129194.8|OTTHUMG00000178146.2|OTTHUMT00000440756.1|SOX15-202|SOX15|1050|protein_coding|	SOX15	ENSG00000129194.8	protein_coding	308	732	141	True	141	149.0	848.0	209	238	176	1668	cds_internal	35893.0	20503.0	9125.0	6265.0	254.5602874755859	0.8854108072873129	1145
ENST00000250055.3|ENSG00000129194.8|OTTHUMG00000178146.2|OTTHUMT00000440757.2|SOX15-201|SOX15|1320|protein_coding|	SOX15	ENSG00000129194.8	protein_coding	578	1002	141	True	141	419.0	1118.0	209	238	176	1669	cds_internal	35893.0	20503.0	9125.0	6265.0	254.5602874755859	0.8854108072873129	1146
ENST00000216241.14|ENSG00000100399.16|OTTHUMG00000150936.4|OTTHUMT00000320597.3|CHADL-201|CHADL|2530|protein_coding|	CHADL	ENSG00000100399.16	protein_coding	921	1344	141	True	141	51.0	2337.0	141	369	778	1670	cds_internal	2789.0	1834.0	463.0	492.0	19.780141830444336	0.8008399842919087	1147
ENST00000417912.6|ENSG00000128805.15|OTTHUMG00000018176.5|OTTHUMT00000358760.1|ARHGAP22-205|ARHGAP22|2352|protein_coding|	ARHGAP22	ENSG00000128805.15	protein_coding	1591	2015	141	True	141	157.0	2299.0	726	158	289	1671	cds_internal	17090.0	3560.0	2928.0	10602.0	121.20567321777344	0.8421776325227186	1148
ENST00000400404.1|ENSG00000215474.8|OTTHUMG00000180309.4|OTTHUMT00000450686.2|SKOR2-201|SKOR2|891|protein_coding|	SKOR2	ENSG00000215474.8	protein_coding	352	775	141	True	141	1.0	889.0	296	141	289	1674	cds_internal	212.0	126.0	45.0	41.0	1.503546118736267	0.8701736867746122	1149
ENST00000435790.6|ENSG00000128805.15|OTTHUMG00000018176.5|OTTHUMT00000358761.2|ARHGAP22-206|ARHGAP22|2595|protein_coding|	ARHGAP22	ENSG00000128805.15	protein_coding	1736	2160	141	True	141	332.0	2444.0	289	725	158	1675	cds_internal	17090.0	10602.0	3560.0	2928.0	121.20567321777344	0.8421776325227186	1150
ENST00000711455.1|ENSG00000196557.14|OTTHUMG00000172992.5|-|CACNA1H-223|CACNA1H|8027|protein_coding|	CACNA1H	ENSG00000196557.14	protein_coding	5953	6377	141	True	141	372.0	6705.0	2134	431	178	1642	cds_internal	8535.0	4691.0	1924.0	1920.0	60.53191375732422	0.910598644289009	1151
ENST00000454637.2|ENSG00000075275.18|OTTHUMG00000150423.5|OTTHUMT00000318038.2|CELSR1-202|CELSR1|4323|protein_coding|	CELSR1	ENSG00000075275.18	protein_coding	304	727	141	True	141	1.0	4192.0	1397	141	254	1643	cds_internal	18044.0	3771.0	9104.0	5169.0	127.9716339111328	0.9379530755000094	1152
ENST00000361492.9|ENSG00000074047.22|OTTHUMG00000153741.11|OTTHUMT00000332292.4|GLI2-203|GLI2|7136|protein_coding|	GLI2	ENSG00000074047.22	protein_coding	4502	4926	141	True	141	448.0	5155.0	219	1572	160	1618	cds_internal	23851.0	5158.0	13872.0	4821.0	169.15602111816406	0.8825073161321114	1153
ENST00000252487.9|ENSG00000130204.13|OTTHUMG00000180842.4|OTTHUMT00000453239.1|TOMM40-201|TOMM40|1707|protein_coding|	TOMM40	ENSG00000130204.13	protein_coding	2	426	141	True	108	101.0	1184.0	142	143	394	1641	overlaps_upstream	670863.0	111983.0	144774.0	414106.0	4757.8935546875	0.8442824517732599	1154
ENST00000529419.3|ENSG00000189431.8|OTTHUMG00000166184.3|OTTHUMT00000388245.3|RASSF10-201|RASSF10|2804|protein_coding|	RASSF10	ENSG00000189431.8	protein_coding	766	1189	141	True	141	261.0	1782.0	547	141	356	1621	cds_internal	15100.0	9230.0	2540.0	3330.0	107.09220123291016	0.8502598311471068	1155
ENST00000374172.5|ENSG00000128805.15|OTTHUMG00000018176.5|OTTHUMT00000047944.2|ARHGAP22-203|ARHGAP22|2380|protein_coding|	ARHGAP22	ENSG00000128805.15	protein_coding	1315	1739	141	True	141	256.0	2023.0	638	158	289	1640	cds_internal	17090.0	3560.0	2928.0	10602.0	121.20567321777344	0.8421776325227186	1156
ENST00000576562.1|ENSG00000120068.7|OTTHUMG00000159904.4|OTTHUMT00000440735.1|HOXB8-203|HOXB8|743|protein_coding|	HOXB8	ENSG00000120068.7	protein_coding	74	497	141	True	141	1.0	727.0	242	168	141	1603	cds_internal	59003.0	13212.0	15855.0	29936.0	418.46099853515625	0.93979342798531	1157
ENST00000674500.2|ENSG00000075275.18|OTTHUMG00000150423.5|OTTHUMT00000530805.1|CELSR1-213|CELSR1|11559|protein_coding|	CELSR1	ENSG00000075275.18	protein_coding	754	1177	141	True	141	451.0	9508.0	3169	141	344	1604	cds_internal	18044.0	3771.0	9104.0	5169.0	127.9716339111328	0.9379530755000094	1158
ENST00000569446.3|ENSG00000261678.3|OTTHUMG00000165229.5|OTTHUMT00000382800.5|SCRT1-201|SCRT1|3980|protein_coding|	SCRT1	ENSG00000261678.3	protein_coding	932	1357	141	True	141	314.0	1358.0	328	372	202	1608	cds_internal	3839.0	677.0	2592.0	570.0	27.22694969177246	0.7777139944712096	1159
ENST00000644773.3|ENSG00000253352.10|OTTHUMG00000030444.9|OTTHUMT00000431951.4|TUG1-217|TUG1|7474|protein_coding|	TUG1	ENSG00000253352.10	protein_coding	126	551	141	True	141	92.0	551.0	176	225	157	1610	cds_internal	399094.0	101234.0	106572.0	191288.0	2830.453857421875	0.958515084609886	1160
ENST00000263388.7|ENSG00000074181.9|OTTHUMG00000183217.4|OTTHUMT00000465714.3|NOTCH3-201|NOTCH3|8680|protein_coding|	NOTCH3	ENSG00000074181.9	protein_coding	4348	4772	141	True	141	91.0	7054.0	2351	157	297	1612	cds_internal	71223.0	33801.0	13147.0	24275.0	505.1276550292969	0.9397876504050864	1161
ENST00000302127.5|ENSG00000171385.11|OTTHUMG00000011989.1|-|KCND3-201|KCND3|7619|protein_coding|	KCND3	ENSG00000171385.11	protein_coding	375	798	141	True	141	237.0	2202.0	141	335	674	1614	cds_internal	9736.0	7373.0	1061.0	1302.0	69.04964447021484	0.6564174281259622	1162
ENST00000521871.5|ENSG00000163013.12|OTTHUMG00000164127.2|OTTHUMT00000377381.1|FBXO41-205|FBXO41|7336|protein_coding|	FBXO41	ENSG00000163013.12	protein_coding	366	790	141	True	124	417.0	3042.0	238	146	911	1616	overlaps_upstream	10577.0	2663.0	5619.0	2295.0	75.0141830444336	0.9237249152012156	1163
ENST00000417999.5|ENSG00000100399.16|OTTHUMG00000150936.4|OTTHUMT00000320598.2|CHADL-202|CHADL|2248|protein_coding|	CHADL	ENSG00000100399.16	protein_coding	864	1287	141	True	141	1.0	2052.0	141	369	683	1600	cds_internal	2789.0	1834.0	463.0	492.0	19.780141830444336	0.8008399842919087	1164
ENST00000620245.4|ENSG00000215474.8|OTTHUMG00000180309.4|-|SKOR2-203|SKOR2|3048|protein_coding|	SKOR2	ENSG00000215474.8	protein_coding	352	775	141	True	141	1.0	3046.0	1015	141	421	1620	cds_internal	212.0	41.0	126.0	45.0	1.503546118736267	0.8701736867746122	1165
ENST00000546361.7|ENSG00000085872.15|OTTHUMG00000169304.3|OTTHUMT00000403371.2|CHERP-203|CHERP|4075|protein_coding|	CHERP	ENSG00000085872.15	protein_coding	1465	1888	141	True	141	60.0	2808.0	436	141	935	1601	cds_internal	311271.0	63141.0	186459.0	61671.0	2207.595703125	0.865921758224136	1166
ENST00000673971.2|ENSG00000251322.11|OTTHUMG00000150169.5|OTTHUMT00000530213.2|SHANK3-207|SHANK3|8004|nonsense_mediated_decay|	SHANK3	ENSG00000251322.11	nonsense_mediated_decay	10	433	141	True	68	227.0	2279.0	191	141	759	1623	overlaps_upstream	25706.0	8853.0	4624.0	12229.0	182.3120574951172	0.9367404923524634	1167
ENST00000249601.9|ENSG00000128805.15|OTTHUMG00000018176.5|OTTHUMT00000358767.1|ARHGAP22-201|ARHGAP22|2729|protein_coding|	ARHGAP22	ENSG00000128805.15	protein_coding	1664	2088	141	True	141	278.0	2372.0	289	710	158	1639	cds_internal	17090.0	10602.0	3560.0	2928.0	121.20567321777344	0.8421776325227186	1168
ENST00000378026.5|ENSG00000136026.14|OTTHUMG00000170085.3|OTTHUMT00000407196.2|CKAP4-201|CKAP4|3121|protein_coding|	CKAP4	ENSG00000136026.14	protein_coding	261	684	141	True	141	170.0	1976.0	141	658	231	1628	cds_internal	664210.0	128992.0	129074.0	406144.0	4710.708984375	0.8532539659197563	1169
ENST00000315987.6|ENSG00000171385.11|OTTHUMG00000011989.1|OTTHUMT00000033144.1|KCND3-202|KCND3|2716|protein_coding|	KCND3	ENSG00000171385.11	protein_coding	619	1042	141	True	141	481.0	2446.0	674	141	335	1629	cds_internal	9736.0	1302.0	7373.0	1061.0	69.04964447021484	0.6564174281259622	1170
ENST00000520530.3|ENSG00000163013.12|OTTHUMG00000164127.2|OTTHUMT00000467524.1|FBXO41-204|FBXO41|7377|protein_coding|	FBXO41	ENSG00000163013.12	protein_coding	407	831	141	True	124	458.0	3083.0	146	911	238	1630	overlaps_upstream	10577.0	5619.0	2295.0	2663.0	75.0141830444336	0.9237249152012156	1171
ENST00000262738.9|ENSG00000075275.18|OTTHUMG00000150423.5|OTTHUMT00000318037.2|CELSR1-201|CELSR1|11839|protein_coding|	CELSR1	ENSG00000075275.18	protein_coding	754	1177	141	True	141	451.0	9493.0	3164	141	344	1633	cds_internal	18044.0	3771.0	9104.0	5169.0	127.9716339111328	0.9379530755000094	1172
ENST00000425639.3|ENSG00000215474.8|OTTHUMG00000180309.4|OTTHUMT00000450685.4|SKOR2-202|SKOR2|4109|protein_coding|	SKOR2	ENSG00000215474.8	protein_coding	686	1109	141	True	141	335.0	3380.0	444	1024	141	1634	cds_internal	212.0	45.0	41.0	126.0	1.503546118736267	0.8701736867746123	1173
ENST00000198939.6|ENSG00000085872.15|OTTHUMG00000169304.3|OTTHUMT00000403372.1|CHERP-201|CHERP|4084|protein_coding|	CHERP	ENSG00000085872.15	protein_coding	1476	1899	141	True	141	38.0	2819.0	141	939	437	1635	cds_internal	311271.0	186459.0	61671.0	63141.0	2207.595703125	0.8659217582241361	1174
ENST00000374170.5|ENSG00000128805.15|OTTHUMG00000018176.5|OTTHUMT00000047945.2|ARHGAP22-202|ARHGAP22|2107|protein_coding|	ARHGAP22	ENSG00000128805.15	protein_coding	1042	1466	141	True	141	133.0	1750.0	583	158	289	1637	cds_internal	17090.0	3560.0	2928.0	10602.0	121.20567321777344	0.8421776325227186	1175
ENST00000397664.8|ENSG00000130731.16|OTTHUMG00000047855.5|OTTHUMT00000421793.1|METTL26-203|METTL26|604|protein_coding|	METTL26	ENSG00000130731.16	protein_coding	2	425	141	True	121	62.0	443.0	171	147	141	1625	overlaps_upstream	998848.0	480091.0	231756.0	287001.0	7084.0283203125	0.9552385018555068	1176
ENST00000438164.2|ENSG00000105278.12|OTTHUMG00000180918.7|OTTHUMT00000453649.1|ZFR2-202|ZFR2|1377|nonsense_mediated_decay|	ZFR2	ENSG00000105278.12	nonsense_mediated_decay	631	1053	140	True	140	12.0	1110.0	164	248	369	1729	cds_internal	922.0	334.0	290.0	298.0	6.585714340209961	0.9982562774892796	1177
ENST00000332539.5|ENSG00000183134.5|OTTHUMG00000167796.3|OTTHUMT00000396328.2|PTGDR2-201|PTGDR2|2881|protein_coding|	PTGDR2	ENSG00000183134.5	protein_coding	143	563	140	True	140	92.0	1277.0	215	425	140	1728	cds_internal	8792.0	1096.0	980.0	6716.0	62.79999923706055	0.6461517176244052	1178
ENST00000432455.5|ENSG00000196576.16|OTTHUMG00000150219.10|OTTHUMT00000342902.2|PLXNB2-205|PLXNB2|1620|protein_coding|	PLXNB2	ENSG00000196576.16	protein_coding	782	1202	140	True	140	190.0	1621.0	540	206	140	1726	cds_internal	296623.0	190126.0	53396.0	53101.0	2118.735595703125	0.8207801964214583	1179
ENST00000406189.4|ENSG00000176624.12|OTTHUMG00000132693.5|OTTHUMT00000255990.3|MEX3C-201|MEX3C|4142|protein_coding|	MEX3C	ENSG00000176624.12	protein_coding	527	947	140	True	140	362.0	2339.0	325	664	140	1721	cds_internal	89470.0	21043.0	22038.0	46389.0	639.0714111328125	0.9339916468641192	1180
ENST00000505820.7|ENSG00000197530.13|OTTHUMG00000074647.10|OTTHUMT00000365928.2|MIB2-219|MIB2|3248|protein_coding|	MIB2	ENSG00000197530.13	protein_coding	157	577	140	True	90	305.0	3170.0	200	140	1056	1725	overlaps_upstream	30189.0	8454.0	6224.0	15511.0	215.63571166992188	0.9322160395546604	1181
ENST00000530374.6|ENSG00000187954.14|OTTHUMG00000165171.3|OTTHUMT00000382439.1|ZFTRAF1-203|ZFTRAF1|2229|protein_coding|	ZFTRAF1	ENSG00000187954.14	protein_coding	172	594	140	True	125	218.0	1430.0	143	419	201	1723	overlaps_upstream	60966.0	33396.0	14358.0	13212.0	435.471435546875	0.9117301386365664	1182
ENST00000598519.2|ENSG00000197483.11|OTTHUMG00000150396.5|OTTHUMT00000317934.3|ZNF628-202|ZNF628|3562|protein_coding|	ZNF628	ENSG00000197483.11	protein_coding	1110	1530	140	True	140	268.0	3445.0	140	1082	286	1722	cds_internal	20850.0	4713.0	11840.0	4297.0	148.92857360839844	0.8947461160460893	1183
ENST00000518681.6|ENSG00000197530.13|OTTHUMG00000074647.10|OTTHUMT00000158404.2|MIB2-231|MIB2|3053|protein_coding|	MIB2	ENSG00000197530.13	protein_coding	157	577	140	True	90	305.0	2975.0	200	140	991	1731	overlaps_upstream	30189.0	8454.0	6224.0	15511.0	215.63571166992188	0.9322160395546604	1184
ENST00000361875.8|ENSG00000196428.13|OTTHUMG00000159744.2|OTTHUMT00000357123.2|TSC22D2-201|TSC22D2|11182|protein_coding|	TSC22D2	ENSG00000196428.13	protein_coding	2189	2609	140	True	140	1053.0	3393.0	825	211	140	1720	cds_internal	114344.0	68081.0	21837.0	24426.0	816.7428588867188	0.8689514486970883	1185
ENST00000356083.8|ENSG00000196739.15|OTTHUMG00000020537.5|OTTHUMT00000053763.2|COL27A1-201|COL27A1|7813|protein_coding|	COL27A1	ENSG00000196739.15	protein_coding	4472	4892	140	True	140	414.0	5994.0	1863	342	140	1730	cds_internal	8712.0	2715.0	3443.0	2554.0	62.228572845458984	0.9921151154526864	1186
ENST00000274181.7|ENSG00000145536.15|OTTHUMG00000161663.1|OTTHUMT00000365657.1|ADAMTS16-201|ADAMTS16|4979|protein_coding|	ADAMTS16	ENSG00000145536.15	protein_coding	3377	3797	140	True	140	138.0	3810.0	1270	190	140	1737	cds_internal	4978.0	3390.0	694.0	894.0	35.55714416503906	0.7688752796570734	1187
ENST00000688009.1|ENSG00000196428.13|OTTHUMG00000159744.2|-|TSC22D2-207|TSC22D2|11110|protein_coding|	TSC22D2	ENSG00000196428.13	protein_coding	2189	2609	140	True	140	1053.0	3321.0	801	211	140	1732	cds_internal	114344.0	68081.0	21837.0	24426.0	816.7428588867188	0.8689514486970883	1188
ENST00000355522.5|ENSG00000198535.5|OTTHUMG00000171942.2|OTTHUMT00000416008.2|C2CD4A-201|C2CD4A|3445|protein_coding|	C2CD4A	ENSG00000198535.5	protein_coding	284	706	140	True	140	141.0	1248.0	383	235	272	1735	cds_internal	3606.0	2220.0	686.0	700.0	25.757143020629883	0.8488490680321557	1189
ENST00000316333.9|ENSG00000164853.9|OTTHUMG00000152022.3|OTTHUMT00000324910.3|UNCX-201|UNCX|2091|protein_coding|	UNCX	ENSG00000164853.9	protein_coding	150	570	140	True	140	146.0	1739.0	140	609	579	1736	cds_internal	13769.0	2540.0	2220.0	9009.0	98.3499984741211	0.8042771229563334	1190
ENST00000520777.6|ENSG00000197530.13|OTTHUMG00000074647.10|OTTHUMT00000365934.2|MIB2-232|MIB2|3236|protein_coding|	MIB2	ENSG00000197530.13	protein_coding	157	577	140	True	90	305.0	3158.0	200	140	1052	1738	overlaps_upstream	30189.0	8454.0	6224.0	15511.0	215.63571166992188	0.9322160395546604	1191
ENST00000422808.5|ENSG00000121716.21|OTTHUMG00000155363.11|OTTHUMT00000339955.1|PILRB-202|PILRB|1599|protein_coding|	PILRB	ENSG00000121716.21	protein_coding	975	1397	140	True	60	1216.0	1599.0	208	226	154	1739	overlaps_upstream	12251.0	3792.0	3840.0	4619.0	87.50714111328125	0.9961557260382736	1192
ENST00000359337.9|ENSG00000196576.16|OTTHUMG00000150219.10|OTTHUMT00000504274.2|PLXNB2-201|PLXNB2|6409|protein_coding|	PLXNB2	ENSG00000196576.16	protein_coding	760	1180	140	True	140	168.0	5682.0	206	140	1893	1740	cds_internal	296623.0	53396.0	53101.0	190126.0	2118.735595703125	0.8207801964214583	1193
ENST00000419749.5|ENSG00000121716.21|OTTHUMG00000155363.11|OTTHUMT00000339929.1|PILRB-201|PILRB|1506|protein_coding|	PILRB	ENSG00000121716.21	protein_coding	882	1304	140	True	60	1123.0	1506.0	208	226	154	1741	overlaps_upstream	12251.0	3792.0	3840.0	4619.0	87.50714111328125	0.9961557260382736	1194
ENST00000449103.5|ENSG00000196576.16|OTTHUMG00000150219.10|OTTHUMT00000316874.3|PLXNB2-207|PLXNB2|6383|protein_coding|	PLXNB2	ENSG00000196576.16	protein_coding	734	1154	140	True	140	142.0	5656.0	1849	206	140	1742	cds_internal	296623.0	190126.0	53396.0	53101.0	2118.735595703125	0.8207801964214583	1195
ENST00000457519.5|ENSG00000121716.21|OTTHUMG00000155363.11|OTTHUMT00000339928.2|PILRB-210|PILRB|2074|protein_coding|	PILRB	ENSG00000121716.21	protein_coding	1450	1872	140	True	60	1691.0	2074.0	154	208	226	1743	overlaps_upstream	12251.0	4619.0	3792.0	3840.0	87.50714111328125	0.9961557260382736	1196
ENST00000373235.4|ENSG00000116819.9|OTTHUMG00000004388.3|OTTHUMT00000012732.2|TFAP2E-201|TFAP2E|2245|protein_coding|	TFAP2E	ENSG00000116819.9	protein_coding	221	641	140	True	125	264.0	1590.0	476	253	140	1718	overlaps_upstream	1112.0	528.0	275.0	309.0	7.942857265472412	0.9603160243966788	1197
ENST00000598519.2|ENSG00000197483.11|OTTHUMG00000150396.5|OTTHUMT00000317934.3|ZNF628-202|ZNF628|3562|protein_coding|	ZNF628	ENSG00000197483.11	protein_coding	686	1107	140	True	140	268.0	3445.0	168	1082	286	1719	cds_internal	16203.0	3250.0	9793.0	3160.0	115.7357177734375	0.8605071150683402	1198
ENST00000430969.6|ENSG00000182095.15|OTTHUMG00000151831.8|-|TNRC18-205|TNRC18|10839|protein_coding|	TNRC18	ENSG00000182095.15	protein_coding	1734	2154	140	True	140	638.0	9542.0	140	2983	307	1700	cds_internal	84771.0	17022.0	49559.0	18190.0	605.5071411132812	0.8796967649428892	1199
ENST00000399537.8|ENSG00000182095.15|OTTHUMG00000151831.8|OTTHUMT00000324088.6|TNRC18-203|TNRC18|10572|protein_coding|	TNRC18	ENSG00000182095.15	protein_coding	1446	1866	140	True	140	350.0	9254.0	140	2983	307	1712	cds_internal	84771.0	17022.0	49559.0	18190.0	605.5071411132812	0.8796967649428892	1200
ENST00000375036.6|ENSG00000182534.14|OTTHUMG00000180370.1|OTTHUMT00000450984.1|MXRA7-202|MXRA7|1950|protein_coding|	MXRA7	ENSG00000182534.14	protein_coding	2	423	140	True	121	59.0	590.0	141	196	166	1691	overlaps_upstream	65884.0	9523.0	40850.0	15511.0	470.6000061035156	0.8341884137600397	1201
ENST00000483497.6|ENSG00000126883.19|OTTHUMG00000020816.11|OTTHUMT00000054702.2|NUP214-207|NUP214|3275|protein_coding|	NUP214	ENSG00000126883.19	protein_coding	2545	2965	140	True	140	308.0	3056.0	281	140	931	1676	cds_internal	164342.0	33714.0	40606.0	90022.0	1173.8714599609375	0.9103201161221066	1202
ENST00000411637.6|ENSG00000126883.19|OTTHUMG00000020816.11|OTTHUMT00000383963.1|NUP214-202|NUP214|7538|protein_coding|	NUP214	ENSG00000126883.19	protein_coding	5848	6268	140	True	140	119.0	6359.0	281	140	2119	1682	cds_internal	164342.0	33714.0	40606.0	90022.0	1173.8714599609375	0.9103201161221066	1203
ENST00000359428.10|ENSG00000126883.19|OTTHUMG00000020816.11|OTTHUMT00000054694.2|NUP214-201|NUP214|7568|protein_coding|	NUP214	ENSG00000126883.19	protein_coding	5878	6298	140	True	140	119.0	6389.0	281	140	2129	1684	cds_internal	164342.0	33714.0	40606.0	90022.0	1173.8714599609375	0.9103201161221066	1204
ENST00000567390.7|ENSG00000261649.7|OTTHUMG00000176345.2|OTTHUMT00000489246.1|GOLGA6L7-201|GOLGA6L7|2367|protein_coding|	GOLGA6L7	ENSG00000261649.7	protein_coding	720	1140	140	True	140	96.0	1962.0	140	308	631	1685	cds_internal	106.0	38.0	30.0	38.0	0.7571428418159485	0.9946688472493532	1205
ENST00000650694.1|ENSG00000126883.19|OTTHUMG00000020816.11|OTTHUMT00000502861.1|NUP214-227|NUP214|1655|nonsense_mediated_decay|	NUP214	ENSG00000126883.19	nonsense_mediated_decay	802	1222	140	True	140	0.0	1310.0	258	140	436	1686	cds_internal	164342.0	33714.0	40606.0	90022.0	1173.8714599609375	0.9103201161221066	1206
ENST00000557573.1|ENSG00000166428.14|OTTHUMG00000144167.6|OTTHUMT00000410296.2|PLD4-206|PLD4|883|protein_coding|	PLD4	ENSG00000166428.14	protein_coding	119	540	140	True	140	112.0	883.0	161	277	232	1687	cds_internal	63772.0	14929.0	35042.0	13801.0	455.5142822265625	0.9103886058232856	1207
ENST00000672498.1|ENSG00000126522.17|OTTHUMG00000022876.13|OTTHUMT00000529589.1|ASL-212|ASL|3323|nonsense_mediated_decay|	ASL	ENSG00000126522.17	nonsense_mediated_decay	27	447	140	True	66	248.0	737.0	140	153	245	1711	overlaps_upstream	180992.0	52956.0	41495.0	86541.0	1292.800048828125	0.9558063152374804	1208
ENST00000247930.5|ENSG00000196453.8|OTTHUMG00000158967.2|OTTHUMT00000352708.2|ZNF777-201|ZNF777|3172|protein_coding|	ZNF777	ENSG00000196453.8	protein_coding	2335	2756	140	True	140	264.0	2757.0	263	179	887	1689	cds_internal	95597.0	60411.0	18372.0	16814.0	682.835693359375	0.830758272266111	1209
ENST00000679160.1|ENSG00000174080.12|OTTHUMG00000167090.4|OTTHUMT00000393050.3|CTSF-236|CTSF|1938|protein_coding|	CTSF	ENSG00000174080.12	protein_coding	2	424	140	True	111	90.0	1467.0	175	141	488	1690	overlaps_upstream	82730.0	20271.0	42902.0	19557.0	590.9285888671875	0.9339739742171358	1210
ENST00000220772.8|ENSG00000104332.12|OTTHUMG00000164074.3|OTTHUMT00000377132.3|SFRP1-201|SFRP1|4464|protein_coding|	SFRP1	ENSG00000104332.12	protein_coding	2	423	140	True	36	315.0	1257.0	141	259	418	1688	overlaps_upstream	261882.0	84871.0	82368.0	94643.0	1870.585693359375	0.9983433412576328	1211
ENST00000652454.1|ENSG00000126883.19|OTTHUMG00000020816.11|OTTHUMT00000502859.1|NUP214-231|NUP214|6537|protein_coding|	NUP214	ENSG00000126883.19	protein_coding	5832	6252	140	True	140	109.0	6343.0	140	2114	281	1692	cds_internal	164342.0	40606.0	90022.0	33714.0	1173.8714599609375	0.9103201161221066	1212
ENST00000543042.6|ENSG00000162129.15|OTTHUMG00000167902.11|OTTHUMT00000497074.2|CLPB-211|CLPB|2276|protein_coding|	CLPB	ENSG00000162129.15	protein_coding	284	705	140	True	140	134.0	2210.0	235	728	189	1702	cds_internal	338368.0	89782.0	108647.0	139939.0	2416.914306640625	0.9848419457562806	1213
ENST00000382349.5|ENSG00000205922.5|OTTHUMG00000172429.2|OTTHUMT00000418499.2|ONECUT3-201|ONECUT3|7185|protein_coding|	ONECUT3	ENSG00000205922.5	protein_coding	227	647	140	True	140	157.0	1639.0	488	504	140	1695	cds_internal	18320.0	3833.0	10457.0	4030.0	130.85714721679688	0.8924487524233117	1214
ENST00000646117.1|ENSG00000162129.15|OTTHUMG00000167902.11|OTTHUMT00000497077.2|CLPB-218|CLPB|1614|protein_coding|	CLPB	ENSG00000162129.15	protein_coding	306	727	140	True	140	156.0	1137.0	189	242	363	1708	cds_internal	338368.0	139939.0	89782.0	108647.0	2416.914306640625	0.9848419457562806	1215
ENST00000380839.9|ENSG00000126522.17|OTTHUMG00000022876.13|-|ASL-203|ASL|1974|protein_coding|	ASL	ENSG00000126522.17	protein_coding	14	434	140	True	66	235.0	1549.0	149	516	140	1707	overlaps_upstream	180992.0	41495.0	86541.0	52956.0	1292.800048828125	0.9558063152374804	1216
ENST00000487053.5|ENSG00000197530.13|OTTHUMG00000074647.10|OTTHUMT00000158408.2|MIB2-213|MIB2|3252|nonsense_mediated_decay|	MIB2	ENSG00000197530.13	nonsense_mediated_decay	245	665	140	True	104	351.0	2799.0	900	273	140	1709	overlaps_upstream	30189.0	15511.0	8454.0	6224.0	215.63571166992188	0.9322160395546604	1217
ENST00000538039.6|ENSG00000162129.15|OTTHUMG00000167902.11|OTTHUMT00000396890.2|CLPB-208|CLPB|9963|protein_coding|	CLPB	ENSG00000162129.15	protein_coding	208	629	140	True	140	58.0	2089.0	696	166	209	1701	cds_internal	338368.0	108647.0	139939.0	89782.0	2416.914306640625	0.9848419457562806	1218
ENST00000294053.9|ENSG00000162129.15|OTTHUMG00000167902.11|OTTHUMT00000396889.3|CLPB-201|CLPB|10053|protein_coding|	CLPB	ENSG00000162129.15	protein_coding	208	629	140	True	140	58.0	2179.0	726	189	209	1699	cds_internal	338368.0	108647.0	139939.0	89782.0	2416.914306640625	0.9848419457562806	1219
ENST00000351817.5|ENSG00000125816.5|OTTHUMG00000032022.4|OTTHUMT00000078270.4|NKX2-4-201|NKX2-4|1738|protein_coding|	NKX2-4	ENSG00000125816.5	protein_coding	179	599	140	True	140	128.0	1190.0	352	396	140	1697	cds_internal	13560.0	2309.0	2572.0	8679.0	96.85713958740234	0.8213746293933986	1220
ENST00000504599.6|ENSG00000197530.13|OTTHUMG00000074647.10|OTTHUMT00000365931.1|MIB2-217|MIB2|3311|protein_coding|	MIB2	ENSG00000197530.13	protein_coding	221	641	140	True	90	369.0	3234.0	1052	210	140	1696	overlaps_upstream	30189.0	15511.0	8454.0	6224.0	215.63571166992188	0.9322160395546604	1221
ENST00000253008.3|ENSG00000130711.5|OTTHUMG00000020808.2|OTTHUMT00000054664.2|PRDM12-201|PRDM12|2478|protein_coding|	PRDM12	ENSG00000130711.5	protein_coding	743	1161	139	True	139	60.0	1161.0	387	248	321	1778	cds_internal	4487.0	2196.0	1299.0	992.0	32.280574798583984	0.948684393141728	1222
ENST00000507555.1|ENSG00000109736.15|OTTHUMG00000122081.8|OTTHUMT00000357933.1|MFSD10-205|MFSD10|1573|protein_coding|	MFSD10	ENSG00000109736.15	protein_coding	2	419	139	True	110	88.0	1186.0	395	147	139	1779	overlaps_upstream	447517.0	159459.0	95759.0	192299.0	3219.546875	0.9653801359977512	1223
ENST00000407071.7|ENSG00000162849.16|OTTHUMG00000040079.4|OTTHUMT00000381037.2|KIF26B-202|KIF26B|13593|protein_coding|	KIF26B	ENSG00000162849.16	protein_coding	5646	6063	139	True	139	440.0	6764.0	139	345	2116	1780	cds_internal	13398.0	2136.0	2082.0	9180.0	96.38848876953124	0.7656008049574687	1224
ENST00000305123.6|ENSG00000169047.6|OTTHUMG00000133179.3|OTTHUMT00000256886.3|IRS1-201|IRS1|9771|protein_coding|	IRS1	ENSG00000169047.6	protein_coding	860	1279	139	True	65	1083.0	4809.0	345	163	1316	1781	overlaps_upstream	58654.0	27075.0	17356.0	14223.0	421.9712219238281	0.965516836188516	1225
ENST00000546292.2|ENSG00000146839.19|OTTHUMG00000157037.6|-|ZAN-204|ZAN|8378|protein_coding|	ZAN	ENSG00000146839.19	protein_coding	2145	2562	139	True	139	148.0	8311.0	139	2770	425	1787	cds_internal	16.0	7.0	6.0	3.0	0.1151079162955284	0.9497012164384108	1226
ENST00000546213.5|ENSG00000146839.19|OTTHUMG00000157037.6|OTTHUMT00000347212.2|ZAN-203|ZAN|8470|nonsense_mediated_decay|	ZAN	ENSG00000146839.19	nonsense_mediated_decay	2162	2579	139	True	139	165.0	7968.0	2648	425	139	1783	cds_internal	16.0	6.0	3.0	7.0	0.1151079162955284	0.9497012164384108	1227
ENST00000257868.10|ENSG00000135414.10|OTTHUMG00000170188.5|OTTHUMT00000407842.5|GDF11-201|GDF11|8801|protein_coding|	GDF11	ENSG00000135414.10	protein_coding	2	421	139	True	75	195.0	1416.0	472	140	207	1784	overlaps_upstream	28338.0	15484.0	6228.0	6626.0	203.87049865722656	0.9129931794818568	1228
ENST00000613979.5|ENSG00000146839.19|OTTHUMG00000157037.6|OTTHUMT00000347209.6|ZAN-205|ZAN|8700|protein_coding|	ZAN	ENSG00000146839.19	protein_coding	2193	2610	139	True	139	196.0	8632.0	139	2859	425	1785	cds_internal	16.0	7.0	6.0	3.0	0.1151079162955284	0.9497012164384108	1229
ENST00000618565.4|ENSG00000146839.19|OTTHUMG00000157037.6|-|ZAN-206|ZAN|8651|protein_coding|	ZAN	ENSG00000146839.19	protein_coding	2145	2562	139	True	139	148.0	8584.0	139	2861	425	1775	cds_internal	16.0	7.0	6.0	3.0	0.1151079162955284	0.9497012164384108	1230
ENST00000618562.2|ENSG00000150630.4|OTTHUMG00000160734.4|OTTHUMT00000361991.4|VEGFC-202|VEGFC|2259|protein_coding|	VEGFC	ENSG00000150630.4	protein_coding	390	807	139	True	65	612.0	1869.0	139	270	497	1788	overlaps_upstream	60974.0	19208.0	12778.0	28988.0	438.661865234375	0.951090670500064	1231
ENST00000406875.8|ENSG00000064393.16|OTTHUMG00000157704.4|OTTHUMT00000349430.4|HIPK2-202|HIPK2|15329|protein_coding|	HIPK2	ENSG00000064393.16	protein_coding	3394	3811	139	True	139	376.0	3970.0	1205	139	281	1789	cds_internal	51182.0	30317.0	10124.0	10741.0	368.2158203125	0.8723629869632159	1232
ENST00000435489.7|ENSG00000172548.15|OTTHUMG00000163497.1|OTTHUMT00000373790.1|NIPAL4-202|NIPAL4|1406|protein_coding|	NIPAL4	ENSG00000172548.15	protein_coding	751	1169	139	True	139	108.0	1263.0	421	151	195	1791	cds_internal	15718.0	9799.0	2408.0	3511.0	113.07913970947266	0.8345138005608813	1233
ENST00000538115.5|ENSG00000146839.19|OTTHUMG00000157037.6|OTTHUMT00000347211.2|ZAN-201|ZAN|8535|nonsense_mediated_decay|	ZAN	ENSG00000146839.19	nonsense_mediated_decay	2162	2579	139	True	139	165.0	8037.0	2671	425	139	1792	cds_internal	16.0	6.0	3.0	7.0	0.1151079162955284	0.9497012164384108	1234
ENST00000620596.4|ENSG00000146839.19|OTTHUMG00000157037.6|OTTHUMT00000347214.2|ZAN-207|ZAN|8396|protein_coding|	ZAN	ENSG00000146839.19	protein_coding	2162	2579	139	True	139	165.0	8328.0	2768	425	139	1793	cds_internal	16.0	6.0	3.0	7.0	0.1151079162955284	0.9497012164384108	1235
ENST00000328914.5|ENSG00000164916.11|OTTHUMG00000151739.5|OTTHUMT00000323729.3|FOXK1-201|FOXK1|11194|protein_coding|	FOXK1	ENSG00000164916.11	protein_coding	2	420	139	True	135	14.0	2213.0	140	306	737	1794	overlaps_upstream	177833.0	34904.0	34737.0	108192.0	1279.3741455078125	0.8564476392046159	1236
ENST00000535453.5|ENSG00000115266.12|OTTHUMG00000180059.11|OTTHUMT00000449539.4|APC2-203|APC2|11656|protein_coding|	APC2	ENSG00000115266.12	protein_coding	7279	7696	139	True	139	1713.0	8622.0	2311	139	468	1796	cds_internal	16042.0	9638.0	2894.0	3510.0	115.41007232666016	0.8624907692170987	1237
ENST00000542585.5|ENSG00000146839.19|OTTHUMG00000157037.6|OTTHUMT00000347213.2|ZAN-202|ZAN|8734|nonsense_mediated_decay|	ZAN	ENSG00000146839.19	nonsense_mediated_decay	2162	2579	139	True	139	165.0	8232.0	2736	425	139	1798	cds_internal	16.0	6.0	3.0	7.0	0.1151079162955284	0.9497012164384108	1238
ENST00000297354.7|ENSG00000164764.11|OTTHUMG00000157144.3|OTTHUMT00000347584.3|SBSPON-201|SBSPON|3698|protein_coding|	SBSPON	ENSG00000164764.11	protein_coding	109	526	139	True	139	106.0	898.0	299	139	206	1799	cds_internal	10656.0	1755.0	7194.0	1707.0	76.66187286376953	0.7788573363444854	1239
ENST00000428878.6|ENSG00000064393.16|OTTHUMG00000157704.4|OTTHUMT00000349431.2|HIPK2-203|HIPK2|3969|protein_coding|	HIPK2	ENSG00000064393.16	protein_coding	3093	3510	139	True	139	156.0	3669.0	139	281	1178	1776	cds_internal	51182.0	10124.0	10741.0	30317.0	368.2158203125	0.8723629869632159	1240
ENST00000233607.6|ENSG00000115266.12|OTTHUMG00000180059.11|-|APC2-201|APC2|10151|protein_coding|	APC2	ENSG00000115266.12	protein_coding	5774	6191	139	True	139	208.0	7117.0	468	2372	139	1782	cds_internal	16042.0	3510.0	9638.0	2894.0	115.41007232666016	0.8624907692170987	1241
ENST00000366518.4|ENSG00000162849.16|OTTHUMG00000040079.4|OTTHUMT00000096658.2|KIF26B-201|KIF26B|12113|protein_coding|	KIF26B	ENSG00000162849.16	protein_coding	4167	4584	139	True	139	104.0	5285.0	139	345	1734	1774	cds_internal	13398.0	2136.0	2082.0	9180.0	96.38848876953124	0.7656008049574687	1242
ENST00000416274.7|ENSG00000133740.11|OTTHUMG00000164785.6|OTTHUMT00000380274.2|E2F5-202|E2F5|1964|protein_coding|	E2F5	ENSG00000133740.11	protein_coding	88	506	139	True	79	267.0	1305.0	435	144	168	1758	overlaps_upstream	130509.0	65752.0	29456.0	35301.0	938.9136962890624	0.942120780734264	1243
ENST00000398800.8|ENSG00000214694.13|OTTHUMG00000153540.2|-|ARHGEF33-201|ARHGEF33|4300|protein_coding|	ARHGEF33	ENSG00000214694.13	protein_coding	1781	2198	139	True	139	85.0	2695.0	261	881	139	1773	cds_internal	271.0	52.0	158.0	61.0	1.9496402740478516	0.880198665783149	1244
ENST00000590469.6|ENSG00000115266.12|OTTHUMG00000180059.11|OTTHUMT00000449536.2|APC2-206|APC2|10179|protein_coding|	APC2	ENSG00000115266.12	protein_coding	5802	6219	139	True	139	236.0	7145.0	139	468	2374	1744	cds_internal	16042.0	2894.0	3510.0	9638.0	115.41007232666016	0.8624907692170987	1245
ENST00000698009.1|ENSG00000214694.13|OTTHUMG00000153540.2|-|ARHGEF33-209|ARHGEF33|4638|protein_coding|	ARHGEF33	ENSG00000214694.13	protein_coding	2110	2527	139	True	139	270.0	3024.0	929	139	261	1745	cds_internal	271.0	158.0	61.0	52.0	1.9496402740478516	0.880198665783149	1246
ENST00000285238.13|ENSG00000108846.16|OTTHUMG00000162245.6|OTTHUMT00000368083.3|ABCC3-201|ABCC3|5693|protein_coding|	ABCC3	ENSG00000108846.16	protein_coding	2	420	139	True	121	56.0	4637.0	140	143	1545	1750	overlaps_upstream	144390.0	28868.0	31227.0	84295.0	1038.7769775390625	0.8803852592174369	1247
ENST00000311946.8|ENSG00000172548.15|OTTHUMG00000163497.1|OTTHUMT00000373789.1|NIPAL4-201|NIPAL4|3085|protein_coding|	NIPAL4	ENSG00000172548.15	protein_coding	808	1226	139	True	139	108.0	1320.0	440	151	195	1753	cds_internal	15718.0	9799.0	2408.0	3511.0	113.07913970947266	0.8345138005608813	1248
ENST00000392435.7|ENSG00000182196.14|OTTHUMG00000168779.4|OTTHUMT00000401034.2|ARL6IP4-204|ARL6IP4|1339|protein_coding|	ARL6IP4	ENSG00000182196.14	protein_coding	342	760	139	True	64	566.0	1211.0	176	207	403	1754	overlaps_upstream	463090.0	90216.0	104527.0	268347.0	3331.582763671875	0.8836735711766964	1249
ENST00000543566.6|ENSG00000182196.14|OTTHUMG00000168779.4|OTTHUMT00000401030.3|ARL6IP4-220|ARL6IP4|1591|protein_coding|	ARL6IP4	ENSG00000182196.14	protein_coding	473	891	139	True	64	697.0	1351.0	207	424	176	1755	overlaps_upstream	463090.0	104527.0	268347.0	90216.0	3331.582763671875	0.8836735711766963	1250
ENST00000524950.1|ENSG00000120458.13|OTTHUMG00000165931.4|OTTHUMT00000387086.1|MSANTD2-203|MSANTD2|1109|protein_coding|	MSANTD2	ENSG00000120458.13	protein_coding	97	514	139	True	139	4.0	541.0	180	139	369	1756	cds_internal	40976.0	23995.0	9710.0	7271.0	294.7913818359375	0.8750899507062367	1251
ENST00000431232.7|ENSG00000129925.11|OTTHUMG00000047996.9|OTTHUMT00000109257.3|PGAP6-204|PGAP6|3672|protein_coding|	PGAP6	ENSG00000129925.11	protein_coding	136	554	139	True	132	158.0	2471.0	233	778	184	1749	overlaps_upstream	52281.0	25953.0	15488.0	10840.0	376.122314453125	0.9414531450376412	1252
ENST00000418930.6|ENSG00000133740.11|OTTHUMG00000164785.6|OTTHUMT00000380273.1|E2F5-203|E2F5|1890|protein_coding|	E2F5	ENSG00000133740.11	protein_coding	17	435	139	True	79	196.0	1231.0	145	410	144	1759	overlaps_upstream	130509.0	35301.0	65752.0	29456.0	938.9136962890624	0.942120780734264	1253
ENST00000245960.10|ENSG00000101224.18|OTTHUMG00000031764.3|OTTHUMT00000077779.3|CDC25B-201|CDC25B|3119|protein_coding|	CDC25B	ENSG00000101224.18	protein_coding	25	442	139	True	73	222.0	1962.0	654	139	174	1761	overlaps_upstream	307718.0	125058.0	89465.0	93195.0	2213.798583984375	0.9892920644604606	1254
ENST00000637944.2|ENSG00000167302.11|OTTHUMG00000177866.4|OTTHUMT00000489415.2|TEPSIN-213|TEPSIN|2455|protein_coding|	TEPSIN	ENSG00000167302.11	protein_coding	242	660	139	True	139	23.0	1802.0	172	600	146	1764	cds_internal	65724.0	16260.0	24026.0	25438.0	472.83453369140625	0.9838009579128438	1255
ENST00000529419.3|ENSG00000189431.8|OTTHUMG00000166184.3|OTTHUMT00000388245.3|RASSF10-201|RASSF10|2804|protein_coding|	RASSF10	ENSG00000189431.8	protein_coding	141	560	139	True	99	261.0	1782.0	547	214	186	1765	overlaps_upstream	26569.0	14224.0	5447.0	6898.0	191.14389038085935	0.918878093893616	1256
ENST00000504548.4|ENSG00000179886.6|OTTHUMG00000162260.3|OTTHUMT00000368269.3|TIGD5-201|TIGD5|5394|protein_coding|	TIGD5	ENSG00000179886.6	protein_coding	1074	1491	139	True	139	73.0	1999.0	139	666	305	1767	cds_internal	77155.0	15216.0	47547.0	14392.0	555.0719604492188	0.8480819290698622	1257
ENST00000392539.4|ENSG00000128714.6|OTTHUMG00000132431.6|OTTHUMT00000359256.2|HOXD13-201|HOXD13|2416|protein_coding|	HOXD13	ENSG00000128714.6	protein_coding	456	874	139	True	139	170.0	1199.0	169	154	399	1769	cds_internal	85749.0	20368.0	15477.0	49904.0	616.8992919921875	0.8788296792763561	1258
ENST00000359999.7|ENSG00000148204.12|OTTHUMG00000020638.7|OTTHUMT00000106437.2|CRB2-201|CRB2|3659|protein_coding|	CRB2	ENSG00000148204.12	protein_coding	2	420	139	True	109	91.0	3619.0	140	1206	170	1771	overlaps_upstream	15970.0	4395.0	9310.0	2265.0	114.89208984375	0.8616989654209243	1259
ENST00000409978.7|ENSG00000214694.13|OTTHUMG00000153540.2|OTTHUMT00000331554.2|ARHGEF33-202|ARHGEF33|4494|protein_coding|	ARHGEF33	ENSG00000214694.13	protein_coding	1966	2383	139	True	139	270.0	2880.0	881	139	261	1772	cds_internal	271.0	158.0	61.0	52.0	1.9496402740478516	0.880198665783149	1260
ENST00000445704.1|ENSG00000068024.18|OTTHUMG00000133344.7|OTTHUMT00000326230.2|HDAC4-203|HDAC4|445|protein_coding|	HDAC4	ENSG00000068024.18	protein_coding	2	420	139	True	139	1.0	446.0	140	148	147	1760	cds_internal	21231.0	4313.0	7784.0	9134.0	152.7410125732422	0.9598750686721456	1261
ENST00000438146.7|ENSG00000100320.24|OTTHUMG00000150585.12|OTTHUMT00000319299.5|RBFOX2-209|RBFOX2|7224|protein_coding|	RBFOX2	ENSG00000100320.24	protein_coding	49	463	138	True	21	400.0	1753.0	584	138	182	1859	overlaps_upstream	77073.0	25310.0	24868.0	26895.0	558.5	0.9994809897270384	1262
ENST00000565624.3|ENSG00000225614.4|OTTHUMG00000173151.5|OTTHUMT00000423023.4|ZNF469-202|ZNF469|13770|protein_coding|	ZNF469	ENSG00000225614.4	protein_coding	10380	10796	138	True	138	487.0	12346.0	203	3959	208	1868	cds_internal	3161.0	648.0	1719.0	794.0	22.905797958374023	0.9131188951494004	1263
ENST00000549414.6|ENSG00000257923.12|OTTHUMG00000157129.14|OTTHUMT00000347537.3|CUX1-213|CUX1|4452|protein_coding|	CUX1	ENSG00000257923.12	protein_coding	3968	4384	138	True	138	0.0	4449.0	1483	200	161	1867	cds_internal	39670.0	23470.0	7974.0	8226.0	287.4637756347656	0.8731650712729909	1264
ENST00000383812.9|ENSG00000163702.21|OTTHUMG00000128648.43|OTTHUMT00000324168.4|IL17RC-202|IL17RC|2388|protein_coding|	IL17RC	ENSG00000163702.21	protein_coding	1860	2275	138	True	138	242.0	2357.0	167	140	706	1865	cds_internal	17694.0	3618.0	4076.0	10000.0	128.21739196777344	0.8968272140704662	1265
ENST00000416074.6|ENSG00000163702.21|OTTHUMG00000128648.43|-|IL17RC-206|IL17RC|2342|protein_coding|	IL17RC	ENSG00000163702.21	protein_coding	1815	2230	138	True	138	242.0	2312.0	167	140	691	1864	cds_internal	17694.0	3618.0	4076.0	10000.0	128.21739196777344	0.8968272140704662	1266
ENST00000620483.4|ENSG00000164402.14|OTTHUMG00000059735.15|-|SEPTIN8-216|SEPTIN8|4335|protein_coding|	SEPTIN8	ENSG00000164402.14	protein_coding	2	416	138	True	59	239.0	1517.0	150	505	138	1863	overlaps_upstream	182385.0	48854.0	90602.0	42929.0	1321.6304931640625	0.947463172101774	1267
ENST00000695854.1|ENSG00000100320.24|OTTHUMG00000150585.12|-|RBFOX2-220|RBFOX2|7212|protein_coding|	RBFOX2	ENSG00000100320.24	protein_coding	49	463	138	True	21	400.0	1741.0	580	138	182	1861	overlaps_upstream	77073.0	25310.0	24868.0	26895.0	558.5	0.9994809897270384	1268
ENST00000338911.6|ENSG00000128242.13|OTTHUMG00000151200.4|-|GAL3ST1-201|GAL3ST1|1782|protein_coding|	GAL3ST1	ENSG00000128242.13	protein_coding	981	1395	138	True	138	195.0	1464.0	138	216	436	1850	cds_internal	25260.0	15633.0	5034.0	4593.0	183.04347229003903	0.8450458417846913	1269
ENST00000317578.7|ENSG00000177045.11|OTTHUMG00000172208.5|OTTHUMT00000417341.5|SIX5-201|SIX5|3344|protein_coding|	SIX5	ENSG00000177045.11	protein_coding	124	539	138	True	43	409.0	2626.0	853	201	141	1858	overlaps_upstream	51203.0	11704.0	12291.0	27208.0	371.0362243652344	0.9246782316031704	1270
ENST00000401975.5|ENSG00000128242.13|OTTHUMG00000151200.4|OTTHUMT00000321743.1|GAL3ST1-202|GAL3ST1|1791|protein_coding|	GAL3ST1	ENSG00000128242.13	protein_coding	990	1404	138	True	138	204.0	1473.0	138	216	435	1854	cds_internal	25260.0	15633.0	5034.0	4593.0	183.04347229003903	0.8450458417846913	1271
ENST00000651242.2|ENSG00000173567.16|OTTHUMG00000150225.6|OTTHUMT00000502074.1|ADGRF3-210|ADGRF3|4481|protein_coding|	ADGRF3	ENSG00000173567.16	protein_coding	2671	3085	138	True	138	556.0	3568.0	1006	138	356	1852	cds_internal	432.0	74.0	300.0	58.0	3.13043475151062	0.7509865532774183	1272
ENST00000437464.1|ENSG00000225614.4|OTTHUMG00000173151.5|-|ZNF469-201|ZNF469|13203|protein_coding|	ZNF469	ENSG00000225614.4	protein_coding	9809	10225	138	True	138	0.0	11775.0	3925	208	203	1847	cds_internal	3161.0	1719.0	794.0	648.0	22.905797958374023	0.9131188951494004	1273
ENST00000406361.6|ENSG00000128242.13|OTTHUMG00000151200.4|OTTHUMT00000321744.2|GAL3ST1-205|GAL3ST1|1909|protein_coding|	GAL3ST1	ENSG00000128242.13	protein_coding	1106	1520	138	True	138	320.0	1589.0	216	430	138	1846	cds_internal	25260.0	5034.0	4593.0	15633.0	183.04347229003903	0.8450458417846913	1274
ENST00000391842.6|ENSG00000104960.15|OTTHUMG00000183162.3|-|PTOV1-201|PTOV1|1884|protein_coding|	PTOV1	ENSG00000104960.15	protein_coding	2	417	138	True	82	170.0	1418.0	139	165	472	1870	overlaps_upstream	579840.0	110163.0	162346.0	307331.0	4201.7392578125	0.9179152745023744	1275
ENST00000377403.7|ENSG00000049239.13|OTTHUMG00000001768.2|OTTHUMT00000004928.2|H6PD-201|H6PD|9147|protein_coding|	H6PD	ENSG00000049239.13	protein_coding	1372	1787	138	True	138	303.0	2676.0	835	206	150	1869	cds_internal	77381.0	50472.0	13640.0	13269.0	560.7318725585938	0.8074253354896677	1276
ENST00000249041.3|ENSG00000128310.3|OTTHUMG00000150658.2|OTTHUMT00000319452.2|GALR3-201|GALR3|1147|protein_coding|	GALR3	ENSG00000128310.3	protein_coding	626	1041	138	True	138	25.0	1129.0	201	376	173	1883	cds_internal	700.0	139.0	389.0	172.0	5.0724639892578125	0.9032992287646996	1277
ENST00000696816.1|ENSG00000163702.21|OTTHUMG00000128648.43|-|IL17RC-229|IL17RC|2281|protein_coding|	IL17RC	ENSG00000163702.21	protein_coding	1781	2196	138	True	138	202.0	2278.0	140	693	166	1871	cds_internal	17694.0	4076.0	10000.0	3618.0	128.21739196777344	0.8968272140704662	1278
ENST00000514375.1|ENSG00000066230.12|OTTHUMG00000090315.4|OTTHUMT00000367610.1|SLC9A3-203|SLC9A3|2504|protein_coding|	SLC9A3	ENSG00000066230.12	protein_coding	1743	2158	138	True	138	9.0	2484.0	142	177	827	1874	cds_internal	2677.0	483.0	1099.0	1095.0	19.398550033569336	0.9467605353386586	1279
ENST00000403601.8|ENSG00000163702.21|OTTHUMG00000128648.43|OTTHUMT00000339244.1|IL17RC-203|IL17RC|2409|protein_coding|	IL17RC	ENSG00000163702.21	protein_coding	1881	2296	138	True	138	218.0	2378.0	167	140	721	1875	cds_internal	17694.0	3618.0	4076.0	10000.0	128.21739196777344	0.8968272140704662	1280
ENST00000550008.6|ENSG00000257923.12|OTTHUMG00000157129.14|OTTHUMT00000494284.1|CUX1-214|CUX1|4350|protein_coding|	CUX1	ENSG00000257923.12	protein_coding	3866	4282	138	True	138	0.0	4347.0	1449	200	161	1876	cds_internal	39670.0	23470.0	7974.0	8226.0	287.4637756347656	0.8731650712729909	1281
ENST00000295981.7|ENSG00000163702.21|OTTHUMG00000128648.43|OTTHUMT00000250526.2|IL17RC-201|IL17RC|2621|protein_coding|	IL17RC	ENSG00000163702.21	protein_coding	2094	2509	138	True	138	218.0	2591.0	167	140	792	1877	cds_internal	17694.0	3618.0	4076.0	10000.0	128.21739196777344	0.8968272140704662	1282
ENST00000372588.4|ENSG00000123576.5|OTTHUMG00000022125.2|OTTHUMT00000057763.2|ESX1-201|ESX1|1495|protein_coding|	ESX1	ENSG00000123576.5	protein_coding	886	1302	138	True	138	85.0	1303.0	407	144	165	1879	cds_internal	2934.0	1618.0	740.0	576.0	21.2608699798584	0.9059144705076344	1283
ENST00000650108.1|ENSG00000112787.14|OTTHUMG00000167991.5|OTTHUMT00000397537.2|FBRSL1-208|FBRSL1|5556|protein_coding|	FBRSL1	ENSG00000112787.14	protein_coding	1882	2296	138	True	138	1020.0	4143.0	1099	138	192	1880	cds_internal	57937.0	31161.0	14003.0	12773.0	419.8333435058594	0.9194648943429686	1284
ENST00000556210.1|ENSG00000257923.12|OTTHUMG00000157129.14|OTTHUMT00000494285.1|CUX1-215|CUX1|4044|protein_coding|	CUX1	ENSG00000257923.12	protein_coding	3560	3976	138	True	138	0.0	4041.0	1347	200	161	1881	cds_internal	39670.0	23470.0	7974.0	8226.0	287.4637756347656	0.8731650712729909	1285
ENST00000438091.6|ENSG00000163702.21|OTTHUMG00000128648.43|OTTHUMT00000280643.37|IL17RC-210|IL17RC|2225|protein_coding|	IL17RC	ENSG00000163702.21	protein_coding	1725	2140	138	True	138	218.0	2222.0	166	140	669	1882	cds_internal	17694.0	3618.0	4076.0	10000.0	128.21739196777344	0.8968272140704662	1286
ENST00000402369.5|ENSG00000128242.13|OTTHUMG00000151200.4|OTTHUMT00000321746.1|GAL3ST1-204|GAL3ST1|1712|protein_coding|	GAL3ST1	ENSG00000128242.13	protein_coding	909	1323	138	True	138	123.0	1392.0	138	216	447	1844	cds_internal	25260.0	15633.0	5034.0	4593.0	183.04347229003903	0.8450458417846913	1287
ENST00000360264.7|ENSG00000257923.12|OTTHUMG00000157129.14|OTTHUMT00000347536.2|CUX1-203|CUX1|13762|protein_coding|	CUX1	ENSG00000257923.12	protein_coding	4087	4503	138	True	138	20.0	4568.0	200	204	1522	1884	cds_internal	39670.0	7974.0	8226.0	23470.0	287.4637756347656	0.873165071272991	1288
ENST00000680143.1|ENSG00000112787.14|OTTHUMG00000167991.5|-|FBRSL1-209|FBRSL1|4839|protein_coding|	FBRSL1	ENSG00000112787.14	protein_coding	1282	1696	138	True	138	420.0	3426.0	1060	138	225	1885	cds_internal	57937.0	31161.0	14003.0	12773.0	419.8333435058594	0.9194648943429686	1289
ENST00000394967.3|ENSG00000217236.2|OTTHUMG00000150371.2|OTTHUMT00000317878.2|SP9-201|SP9|2554|protein_coding|	SP9	ENSG00000217236.2	protein_coding	239	653	138	True	138	139.0	1591.0	457	530	138	1886	cds_internal	39067.0	7326.0	23884.0	7857.0	283.0942077636719	0.853151642520679	1290
ENST00000262506.8|ENSG00000070770.10|OTTHUMG00000133488.5|OTTHUMT00000257386.3|CSNK2A2-201|CSNK2A2|1887|protein_coding|	CSNK2A2	ENSG00000070770.10	protein_coding	2	416	138	True	15	371.0	1421.0	158	473	138	1887	overlaps_upstream	105109.0	38446.0	21005.0	45658.0	761.659423828125	0.9574476954980812	1291
ENST00000333478.10|ENSG00000173567.16|OTTHUMG00000150225.6|OTTHUMT00000317218.2|ADGRF3-202|ADGRF3|3896|protein_coding|	ADGRF3	ENSG00000173567.16	protein_coding	2306	2720	138	True	138	584.0	3203.0	356	875	138	1845	cds_internal	432.0	58.0	74.0	300.0	3.13043475151062	0.7509865532774183	1292
ENST00000311519.5|ENSG00000173567.16|OTTHUMG00000150225.6|OTTHUMT00000316892.2|ADGRF3-201|ADGRF3|3240|protein_coding|	ADGRF3	ENSG00000173567.16	protein_coding	2320	2734	138	True	138	1.0	3238.0	1079	138	386	1851	cds_internal	432.0	74.0	300.0	58.0	3.13043475151062	0.7509865532774183	1293
ENST00000402321.5|ENSG00000128242.13|OTTHUMG00000151200.4|OTTHUMT00000321745.1|GAL3ST1-203|GAL3ST1|1908|protein_coding|	GAL3ST1	ENSG00000128242.13	protein_coding	1105	1519	138	True	138	319.0	1588.0	450	138	216	1843	cds_internal	25260.0	4593.0	15633.0	5034.0	183.04347229003903	0.8450458417846913	1294
ENST00000406374.5|ENSG00000069020.19|OTTHUMG00000152471.6|OTTHUMT00000326333.1|MAST4-206|MAST4|1066|protein_coding|	MAST4	ENSG00000069020.19	protein_coding	225	641	138	True	121	276.0	1026.0	267	177	179	1821	overlaps_upstream	4534.0	2746.0	868.0	920.0	32.855072021484375	0.8591149155721586	1295
ENST00000696826.1|ENSG00000163702.21|OTTHUMG00000128648.43|-|IL17RC-239|IL17RC|2228|protein_coding|	IL17RC	ENSG00000163702.21	protein_coding	1728	2143	138	True	138	200.0	2225.0	166	140	676	1805	cds_internal	17694.0	3618.0	4076.0	10000.0	128.21739196777344	0.8968272140704662	1296
ENST00000447444.5|ENSG00000173567.16|OTTHUMG00000150225.6|OTTHUMT00000316889.1|ADGRF3-206|ADGRF3|3493|nonsense_mediated_decay|	ADGRF3	ENSG00000173567.16	nonsense_mediated_decay	2306	2720	138	True	138	584.0	3203.0	356	875	138	1842	cds_internal	432.0	58.0	74.0	300.0	3.13043475151062	0.7509865532774183	1297
ENST00000696825.1|ENSG00000163702.21|OTTHUMG00000128648.43|-|IL17RC-238|IL17RC|2276|protein_coding|	IL17RC	ENSG00000163702.21	protein_coding	1776	2191	138	True	138	200.0	2273.0	166	140	692	1807	cds_internal	17694.0	3618.0	4076.0	10000.0	128.21739196777344	0.8968272140704662	1298
ENST00000696331.1|ENSG00000180264.12|OTTHUMG00000020652.4|-|ADGRD2-207|ADGRD2|3515|protein_coding|	ADGRD2	ENSG00000180264.12	protein_coding	654	1068	138	True	138	248.0	3194.0	138	202	994	1809	cds_internal	167.0	57.0	19.0	91.0	1.2101448774337769	0.8601950844949381	1299
ENST00000413608.2|ENSG00000163702.21|OTTHUMG00000128648.43|OTTHUMT00000339245.1|IL17RC-205|IL17RC|2147|protein_coding|	IL17RC	ENSG00000163702.21	protein_coding	1624	2039	138	True	138	0.0	2121.0	707	167	140	1810	cds_internal	17694.0	10000.0	3618.0	4076.0	128.21739196777344	0.8968272140704662	1300
ENST00000373631.8|ENSG00000148204.12|OTTHUMG00000020638.7|OTTHUMT00000053990.4|CRB2-202|CRB2|5613|protein_coding|	CRB2	ENSG00000148204.12	protein_coding	488	903	138	True	138	64.0	3919.0	169	1306	301	1811	cds_internal	13823.0	2334.0	9571.0	1918.0	100.16666412353516	0.7545058044897949	1301
ENST00000696828.1|ENSG00000163702.21|OTTHUMG00000128648.43|-|IL17RC-241|IL17RC|2264|protein_coding|	IL17RC	ENSG00000163702.21	protein_coding	1764	2179	138	True	138	200.0	2261.0	166	140	688	1812	cds_internal	17694.0	3618.0	4076.0	10000.0	128.21739196777344	0.8968272140704662	1302
ENST00000644203.1|ENSG00000066230.12|OTTHUMG00000090315.4|OTTHUMT00000494864.1|SLC9A3-204|SLC9A3|5176|protein_coding|	SLC9A3	ENSG00000066230.12	protein_coding	1762	2177	138	True	138	1.0	2668.0	889	142	177	1813	cds_internal	2677.0	1095.0	483.0	1099.0	19.398550033569336	0.9467605353386586	1303
ENST00000451165.7|ENSG00000163702.21|OTTHUMG00000128648.43|OTTHUMT00000501378.1|IL17RC-212|IL17RC|2159|protein_coding|	IL17RC	ENSG00000163702.21	protein_coding	1659	2074	138	True	138	200.0	2156.0	166	140	653	1814	cds_internal	17694.0	3618.0	4076.0	10000.0	128.21739196777344	0.8968272140704662	1304
ENST00000602477.1|ENSG00000049239.13|OTTHUMG00000001768.2|OTTHUMT00000467543.1|H6PD-203|H6PD|5590|protein_coding|	H6PD	ENSG00000049239.13	protein_coding	1254	1669	138	True	138	152.0	2558.0	206	150	845	1816	cds_internal	77381.0	13640.0	13269.0	50472.0	560.7318725585938	0.8074253354896677	1305
ENST00000359999.7|ENSG00000148204.12|OTTHUMG00000020638.7|OTTHUMT00000106437.2|CRB2-201|CRB2|3659|protein_coding|	CRB2	ENSG00000148204.12	protein_coding	515	930	138	True	138	91.0	3619.0	169	1206	301	1817	cds_internal	13823.0	2334.0	9571.0	1918.0	100.16666412353516	0.7545058044897949	1306
ENST00000645010.1|ENSG00000257923.12|OTTHUMG00000157129.14|OTTHUMT00000347538.3|CUX1-222|CUX1|13651|protein_coding|	CUX1	ENSG00000257923.12	protein_coding	3976	4392	138	True	138	77.0	4457.0	200	204	1477	1818	cds_internal	39670.0	7974.0	8226.0	23470.0	287.4637756347656	0.873165071272991	1307
ENST00000292535.12|ENSG00000257923.12|OTTHUMG00000157129.14|OTTHUMT00000347535.3|CUX1-201|CUX1|13723|protein_coding|	CUX1	ENSG00000257923.12	protein_coding	4048	4464	138	True	138	14.0	4529.0	200	204	1509	1819	cds_internal	39670.0	7974.0	8226.0	23470.0	287.4637756347656	0.873165071272991	1308
ENST00000369872.4|ENSG00000143028.9|OTTHUMG00000010969.2|OTTHUMT00000030191.2|SYPL2-201|SYPL2|3703|protein_coding|	SYPL2	ENSG00000143028.9	protein_coding	99	515	138	True	72	298.0	1114.0	157	361	171	1820	overlaps_upstream	33399.0	10055.0	15924.0	7420.0	242.0217437744141	0.9546275874816176	1309
ENST00000506622.5|ENSG00000150961.15|OTTHUMG00000132957.8|OTTHUMT00000364025.2|SEC24D-208|SEC24D|1319|nonsense_mediated_decay|	SEC24D	ENSG00000150961.15	nonsense_mediated_decay	644	1060	138	True	138	172.0	1087.0	328	153	225	1806	cds_internal	233175.0	104823.0	84126.0	44226.0	1689.6739501953125	0.9489698556301754	1310
ENST00000646649.1|ENSG00000257923.12|OTTHUMG00000157129.14|OTTHUMT00000347540.2|CUX1-223|CUX1|13345|protein_coding|	CUX1	ENSG00000257923.12	protein_coding	3670	4086	138	True	138	77.0	4151.0	200	204	1375	1822	cds_internal	39670.0	7974.0	8226.0	23470.0	287.4637756347656	0.873165071272991	1311
ENST00000706946.1|ENSG00000180264.12|OTTHUMG00000020652.4|-|ADGRD2-208|ADGRD2|3506|protein_coding|	ADGRD2	ENSG00000180264.12	protein_coding	654	1068	138	True	138	248.0	3185.0	138	202	991	1834	cds_internal	167.0	57.0	19.0	91.0	1.2101448774337769	0.8601950844949381	1312
ENST00000403625.7|ENSG00000069020.19|OTTHUMG00000152471.6|OTTHUMT00000326324.2|MAST4-202|MAST4|10677|protein_coding|	MAST4	ENSG00000069020.19	protein_coding	212	628	138	True	121	263.0	8132.0	177	179	2640	1823	overlaps_upstream	4534.0	868.0	920.0	2746.0	32.855072021484375	0.8591149155721586	1313
ENST00000421160.6|ENSG00000173567.16|OTTHUMG00000150225.6|OTTHUMT00000317215.2|ADGRF3-203|ADGRF3|3353|protein_coding|	ADGRF3	ENSG00000173567.16	protein_coding	2166	2580	138	True	138	54.0	3045.0	138	356	998	1840	cds_internal	432.0	300.0	58.0	74.0	3.13043475151062	0.7509865532774183	1314
ENST00000696823.1|ENSG00000163702.21|OTTHUMG00000128648.43|-|IL17RC-236|IL17RC|2231|protein_coding|	IL17RC	ENSG00000163702.21	protein_coding	1731	2146	138	True	138	200.0	2228.0	166	140	677	1839	cds_internal	17694.0	3618.0	4076.0	10000.0	128.21739196777344	0.8968272140704662	1315
ENST00000696824.1|ENSG00000163702.21|OTTHUMG00000128648.43|-|IL17RC-237|IL17RC|2285|protein_coding|	IL17RC	ENSG00000163702.21	protein_coding	1785	2200	138	True	138	200.0	2282.0	166	140	695	1837	cds_internal	17694.0	3618.0	4076.0	10000.0	128.21739196777344	0.8968272140704662	1316
ENST00000455057.5|ENSG00000163702.21|OTTHUMG00000128648.43|OTTHUMT00000339247.2|IL17RC-215|IL17RC|2244|protein_coding|	IL17RC	ENSG00000163702.21	protein_coding	1720	2135	138	True	138	153.0	2217.0	689	167	140	1835	cds_internal	17694.0	10000.0	3618.0	4076.0	128.21739196777344	0.8968272140704662	1317
ENST00000406955.5|ENSG00000128242.13|OTTHUMG00000151200.4|OTTHUMT00000321747.1|GAL3ST1-206|GAL3ST1|1635|protein_coding|	GAL3ST1	ENSG00000128242.13	protein_coding	832	1246	138	True	138	46.0	1315.0	438	138	216	1841	cds_internal	25260.0	4593.0	15633.0	5034.0	183.04347229003903	0.8450458417846913	1318
ENST00000696832.1|ENSG00000163702.21|OTTHUMG00000128648.43|-|IL17RC-245|IL17RC|2086|protein_coding|	IL17RC	ENSG00000163702.21	protein_coding	1586	2001	138	True	138	139.0	2083.0	140	649	166	1832	cds_internal	17694.0	4076.0	10000.0	3618.0	128.21739196777344	0.8968272140704662	1319
ENST00000546411.7|ENSG00000257923.12|OTTHUMG00000157129.14|OTTHUMT00000497326.1|CUX1-211|CUX1|13715|protein_coding|	CUX1	ENSG00000257923.12	protein_coding	4040	4456	138	True	138	6.0	4521.0	1507	200	204	1830	cds_internal	39670.0	23470.0	7974.0	8226.0	287.4637756347656	0.8731650712729909	1320
ENST00000264938.8|ENSG00000066230.12|OTTHUMG00000090315.4|OTTHUMT00000206677.4|SLC9A3-201|SLC9A3|5555|protein_coding|	SLC9A3	ENSG00000066230.12	protein_coding	1889	2304	138	True	138	128.0	2630.0	177	876	142	1828	cds_internal	2677.0	1099.0	1095.0	483.0	19.398550033569336	0.9467605353386586	1321
ENST00000592434.5|ENSG00000130204.13|OTTHUMG00000180842.4|OTTHUMT00000453240.1|TOMM40-207|TOMM40|3415|protein_coding|	TOMM40	ENSG00000130204.13	protein_coding	2	418	138	True	108	93.0	1080.0	360	139	140	1826	overlaps_upstream	671976.0	414312.0	112272.0	145392.0	4869.39111328125	0.8450020305872371	1322
ENST00000637419.1|ENSG00000131149.19|OTTHUMG00000137650.8|OTTHUMT00000489609.1|GSE1-216|GSE1|2683|protein_coding|	GSE1	ENSG00000131149.19	protein_coding	968	1382	138	True	138	0.0	2683.0	894	317	138	1831	cds_internal	11388.0	6440.0	2495.0	2453.0	82.52173614501953	0.8972151061694598	1323
ENST00000433688.2|ENSG00000188070.9|OTTHUMG00000167840.4|OTTHUMT00000396566.2|ZFTA-202|ZFTA|5716|protein_coding|	ZFTA	ENSG00000188070.9	protein_coding	1507	1921	138	True	138	154.0	2188.0	729	138	250	1825	cds_internal	26372.0	6163.0	14607.0	5602.0	191.10145568847656	0.9066406764608608	1324
ENST00000433342.6|ENSG00000215910.8|OTTHUMG00000002228.2|-|C1orf167-202|C1orf167|4545|protein_coding|	C1orf167	ENSG00000215910.8	protein_coding	2536	2948	137	True	137	558.0	4404.0	1468	170	235	1939	cds_internal	280.0	152.0	69.0	59.0	2.043795585632324	0.9147357814603914	1325
ENST00000684162.1|ENSG00000099381.20|OTTHUMG00000150474.5|-|SETD1A-205|SETD1A|5934|protein_coding|	SETD1A	ENSG00000099381.20	protein_coding	837	1248	137	True	137	169.0	5290.0	137	1709	295	1948	cds_internal	41849.0	9941.0	23683.0	8225.0	305.4671630859375	0.8951082675991654	1326
ENST00000359232.8|ENSG00000197119.13|OTTHUMG00000171569.5|OTTHUMT00000072449.4|SLC25A29-201|SLC25A29|2291|protein_coding|	SLC25A29	ENSG00000197119.13	protein_coding	280	691	137	True	137	213.0	1122.0	403	137	373	1944	cds_internal	148848.0	67424.0	52847.0	28577.0	1086.4818115234375	0.9495747634368148	1327
ENST00000480139.5|ENSG00000203896.10|OTTHUMG00000032999.6|OTTHUMT00000080220.2|LIME1-205|LIME1|819|protein_coding|	LIME1	ENSG00000203896.10	protein_coding	176	589	137	True	137	61.0	589.0	198	196	214	1943	cds_internal	57975.0	14963.0	21074.0	21938.0	423.1751708984375	0.9877499273447418	1328
ENST00000394259.5|ENSG00000278224.7|OTTHUMG00000188149.5|OTTHUMT00000316520.2|PRICKLE4-202|PRICKLE4|939|protein_coding|	PRICKLE4	ENSG00000278224.7	protein_coding	512	925	137	True	137	0.0	936.0	312	153	142	1941	cds_internal	2248.0	828.0	723.0	697.0	16.40876007080078	0.9974362135054634	1329
ENST00000565987.5|ENSG00000095906.17|OTTHUMG00000128639.6|OTTHUMT00000433373.1|NUBP2-208|NUBP2|1049|protein_coding|	NUBP2	ENSG00000095906.17	protein_coding	147	558	137	True	52	401.0	1034.0	137	178	313	1940	overlaps_upstream	431349.0	91731.0	91192.0	248426.0	3148.532958984375	0.8879517671696862	1330
ENST00000688073.1|ENSG00000215910.8|OTTHUMG00000002228.2|-|C1orf167-208|C1orf167|4672|protein_coding|	C1orf167	ENSG00000215910.8	protein_coding	2647	3059	137	True	137	183.0	4530.0	1488	170	235	1937	cds_internal	280.0	152.0	69.0	59.0	2.043795585632324	0.9147357814603914	1331
ENST00000680146.1|ENSG00000178031.18|OTTHUMG00000019604.11|OTTHUMT00000491053.1|ADAMTSL1-215|ADAMTSL1|5706|protein_coding|	ADAMTSL1	ENSG00000178031.18	protein_coding	2875	3286	137	True	137	273.0	5703.0	1887	137	171	1938	cds_internal	12693.0	8375.0	2196.0	2122.0	92.6496353149414	0.7981977182590483	1332
ENST00000380007.3|ENSG00000178015.5|OTTHUMG00000121170.3|OTTHUMT00000241657.3|GPR150-201|GPR150|2056|protein_coding|	GPR150	ENSG00000178015.5	protein_coding	1078	1491	137	True	137	189.0	1491.0	465	173	507	1935	cds_internal	2014.0	1087.0	489.0	438.0	14.700730323791504	0.91782305747383	1333
ENST00000452089.5|ENSG00000121716.21|OTTHUMG00000155363.11|OTTHUMT00000339923.2|PILRB-208|PILRB|2099|protein_coding|	PILRB	ENSG00000121716.21	protein_coding	828	1240	137	True	60	1059.0	1740.0	304	149	298	1934	overlaps_upstream	8449.0	2987.0	2962.0	2500.0	61.671531677246094	0.9970648974296048	1334
ENST00000322941.3|ENSG00000177374.13|OTTHUMG00000177635.11|OTTHUMT00000438878.1|HIC1-201|HIC1|3053|protein_coding|	HIC1	ENSG00000177374.13	protein_coding	368	779	137	True	137	0.0	2199.0	733	242	137	1933	cds_internal	24125.0	13881.0	5197.0	5047.0	176.0948944091797	0.8884115403712588	1335
ENST00000632538.1|ENSG00000273154.3|OTTHUMG00000186489.4|OTTHUMT00000487960.1|ENST00000632538|ENSG00000273154|872|protein_coding|	ENSG00000273154	ENSG00000273154.3	protein_coding	455	868	137	True	137	0.0	868.0	200	289	139	1950	cds_internal	57975.0	14963.0	21074.0	21938.0	423.1751708984375	0.9877499273447418	1336
ENST00000380548.9|ENSG00000178031.18|OTTHUMG00000019604.11|OTTHUMT00000401206.2|ADAMTSL1-205|ADAMTSL1|7771|protein_coding|	ADAMTSL1	ENSG00000178031.18	protein_coding	2538	2949	137	True	137	80.0	5366.0	137	171	1784	1932	cds_internal	12693.0	2196.0	2122.0	8375.0	92.6496353149414	0.7981977182590483	1337
ENST00000455233.5|ENSG00000077942.19|OTTHUMG00000151340.4|OTTHUMT00000322291.2|FBLN1-213|FBLN1|671|protein_coding|	FBLN1	ENSG00000077942.19	protein_coding	30	441	137	True	95	154.0	671.0	137	223	148	1949	overlaps_upstream	735814.0	148722.0	423380.0	163712.0	5370.9052734375	0.8879973155103037	1338
ENST00000399849.4|ENSG00000177374.13|OTTHUMG00000177635.11|-|HIC1-202|HIC1|3156|protein_coding|	HIC1	ENSG00000177374.13	protein_coding	471	882	137	True	137	160.0	2302.0	137	767	242	1959	cds_internal	24125.0	5047.0	13881.0	5197.0	176.0948944091797	0.8884115403712588	1339
ENST00000561030.5|ENSG00000169783.13|OTTHUMG00000172629.8|OTTHUMT00000419548.2|LINGO1-204|LINGO1|2677|protein_coding|	LINGO1	ENSG00000169783.13	protein_coding	1876	2289	137	True	137	459.0	2301.0	269	223	668	1951	cds_internal	47248.0	8533.0	30421.0	8294.0	344.87591552734375	0.8173848699693194	1340
ENST00000710314.1|ENSG00000099381.20|OTTHUMG00000150474.5|-|SETD1A-206|SETD1A|6451|protein_coding|	SETD1A	ENSG00000099381.20	protein_coding	1354	1765	137	True	137	686.0	5807.0	295	137	1709	1952	cds_internal	41849.0	8225.0	9941.0	23683.0	305.4671630859375	0.8951082675991656	1341
ENST00000262519.14|ENSG00000099381.20|OTTHUMG00000150474.5|OTTHUMT00000318244.4|SETD1A-201|SETD1A|5991|protein_coding|	SETD1A	ENSG00000099381.20	protein_coding	894	1305	137	True	137	226.0	5347.0	137	1709	295	1955	cds_internal	41849.0	9941.0	23683.0	8225.0	305.4671630859375	0.8951082675991654	1342
ENST00000396043.4|ENSG00000169083.18|OTTHUMG00000021740.7|OTTHUMT00000358619.1|AR-202|AR|4523|nonsense_mediated_decay|	AR	ENSG00000169083.18	nonsense_mediated_decay	2145	2558	137	True	137	1126.0	2962.0	160	646	152	1956	cds_internal	42463.0	9161.0	24199.0	9103.0	309.94891357421875	0.8933804531352869	1343
ENST00000396044.8|ENSG00000169083.18|OTTHUMG00000021740.7|OTTHUMT00000504755.1|AR-203|AR|2427|protein_coding|	AR	ENSG00000169083.18	protein_coding	1022	1435	137	True	137	3.0	2205.0	735	152	160	1957	cds_internal	42463.0	24199.0	9103.0	9161.0	309.94891357421875	0.8933804531352869	1344
ENST00000504326.5|ENSG00000169083.18|OTTHUMG00000021740.7|OTTHUMT00000358621.1|AR-204|AR|3615|protein_coding|	AR	ENSG00000169083.18	protein_coding	1346	1759	137	True	137	327.0	2259.0	678	152	160	1958	cds_internal	42463.0	24199.0	9103.0	9161.0	309.94891357421875	0.8933804531352869	1345
ENST00000514029.5|ENSG00000169083.18|OTTHUMG00000021740.7|OTTHUMT00000358622.1|AR-206|AR|3899|nonsense_mediated_decay|	AR	ENSG00000169083.18	nonsense_mediated_decay	1346	1759	137	True	137	327.0	2127.0	634	152	160	1960	cds_internal	42463.0	24199.0	9103.0	9161.0	309.94891357421875	0.8933804531352869	1346
ENST00000613054.2|ENSG00000169083.18|OTTHUMG00000021740.7|-|AR-208|AR|3532|nonsense_mediated_decay|	AR	ENSG00000169083.18	nonsense_mediated_decay	1346	1759	137	True	137	327.0	2043.0	606	152	160	1962	cds_internal	42463.0	24199.0	9103.0	9161.0	309.94891357421875	0.8933804531352869	1347
ENST00000562263.5|ENSG00000095906.17|OTTHUMG00000128639.6|OTTHUMT00000433379.2|NUBP2-202|NUBP2|811|protein_coding|	NUBP2	ENSG00000095906.17	protein_coding	124	535	137	True	52	378.0	811.0	246	137	178	1963	overlaps_upstream	431349.0	248426.0	91731.0	91192.0	3148.532958984375	0.887951767169686	1348
ENST00000612452.5|ENSG00000169083.18|OTTHUMG00000021740.7|-|AR-207|AR|7630|nonsense_mediated_decay|	AR	ENSG00000169083.18	nonsense_mediated_decay	2145	2558	137	True	137	1126.0	3886.0	160	954	152	1964	cds_internal	42463.0	9161.0	24199.0	9103.0	309.94891357421875	0.8933804531352869	1349
ENST00000374690.9|ENSG00000169083.18|OTTHUMG00000021740.7|OTTHUMT00000057007.5|AR-201|AR|10667|protein_coding|	AR	ENSG00000169083.18	protein_coding	2145	2558	137	True	137	1126.0	3886.0	160	954	152	1966	cds_internal	42463.0	9161.0	24199.0	9103.0	309.94891357421875	0.8933804531352869	1350
ENST00000355300.7|ENSG00000169783.13|OTTHUMG00000172629.8|OTTHUMT00000419546.1|LINGO1-201|LINGO1|3477|protein_coding|	LINGO1	ENSG00000169783.13	protein_coding	2033	2446	137	True	137	598.0	2458.0	819	269	223	1967	cds_internal	47248.0	8294.0	8533.0	30421.0	344.87591552734375	0.8173848699693194	1351
ENST00000540640.3|ENSG00000141639.12|OTTHUMG00000179853.6|OTTHUMT00000448735.3|MAPK4-202|MAPK4|1576|protein_coding|	MAPK4	ENSG00000141639.12	protein_coding	793	1204	137	True	137	198.0	1326.0	442	137	168	1930	cds_internal	7322.0	4766.0	1091.0	1465.0	53.445255279541016	0.8056483228574008	1352
ENST00000400384.7|ENSG00000141639.12|OTTHUMG00000179853.6|OTTHUMT00000448631.3|MAPK4-201|MAPK4|4763|protein_coding|	MAPK4	ENSG00000141639.12	protein_coding	2255	2666	137	True	137	1027.0	2788.0	168	616	137	1931	cds_internal	7322.0	1465.0	4766.0	1091.0	53.445255279541016	0.8056483228574008	1353
ENST00000325418.5|ENSG00000177602.5|OTTHUMG00000090703.1|OTTHUMT00000207391.1|HASPIN-201|HASPIN|2797|protein_coding|	HASPIN	ENSG00000177602.5	protein_coding	367	778	137	True	137	33.0	2427.0	805	137	190	1895	cds_internal	62643.0	37696.0	12025.0	12922.0	457.2481689453125	0.8629740982333348	1354
ENST00000239367.7|ENSG00000120256.11|OTTHUMG00000015801.3|OTTHUMT00000042664.3|LRP11-201|LRP11|3634|protein_coding|	LRP11	ENSG00000120256.11	protein_coding	230	641	137	True	100	340.0	1840.0	613	269	137	1927	overlaps_upstream	140790.0	83738.0	28985.0	28067.0	1027.6641845703125	0.8701016638938764	1355
ENST00000295417.4|ENSG00000163251.4|OTTHUMG00000154790.2|OTTHUMT00000337060.2|FZD5-201|FZD5|7039|protein_coding|	FZD5	ENSG00000163251.4	protein_coding	2239	2652	137	True	137	898.0	2653.0	629	158	329	1907	cds_internal	93003.0	61610.0	16191.0	15202.0	678.85400390625	0.7948199110851061	1356
ENST00000328381.10|ENSG00000181481.14|OTTHUMG00000132867.7|OTTHUMT00000256342.4|RNF135-202|RNF135|2054|protein_coding|	RNF135	ENSG00000181481.14	protein_coding	2	414	137	True	126	35.0	1331.0	138	213	443	1888	overlaps_upstream	64573.0	13605.0	13534.0	37434.0	471.3357543945313	0.8844801424514774	1357
ENST00000502906.5|ENSG00000160867.15|OTTHUMG00000151523.6|OTTHUMT00000372595.1|FGFR4-207|FGFR4|2638|protein_coding|	FGFR4	ENSG00000160867.15	protein_coding	1108	1521	137	True	137	173.0	2579.0	144	182	859	1923	cds_internal	98605.0	16467.0	18178.0	63960.0	719.7445068359375	0.8113769714925526	1358
ENST00000318631.8|ENSG00000180834.8|OTTHUMG00000156900.1|OTTHUMT00000346516.1|MAP6D1-201|MAP6D1|2064|protein_coding|	MAP6D1	ENSG00000180834.8	protein_coding	2	415	137	True	128	31.0	628.0	209	138	192	1889	overlaps_upstream	31032.0	6237.0	6292.0	18503.0	226.51095581054688	0.8686879395479032	1359
ENST00000358156.7|ENSG00000161547.17|OTTHUMG00000177547.6|OTTHUMT00000439593.2|SRSF2-201|SRSF2|1867|protein_coding|	SRSF2	ENSG00000161547.17	protein_coding	377	788	137	True	137	172.0	814.0	271	193	137	1890	cds_internal	4948617.0	3032888.0	1085719.0	830010.0	36121.29296875	0.8486336350284073	1360
[truncated: 226,217 more rows]
